# Supplementary material for: Network integration and modelling of dynamic drug responses at multi-omics levels
Source: Commun Biol. 2020 Oct 15;3:573. doi: 10.1038/s42003-020-01302-8 (PMC7567116; doi:10.1038/s42003-020-01302-8)
Supplement: Supplementary file 3 — Supplementary Data 1 [file 42003_2020_1302_MOESM3_ESM.xlsx]

## Sheet: Promoter and Gene Body DMRs
Genes with DMRs in promoters and gene bodies with all four anthracycline treatments
THE	TOX	ALL
AACS	AACS	AACS
AATK-AS1	ABCA13	AATK-AS1
ABCA17P	ABCG1	ABCA13
ABCA3	ADAM12	ABCA17P
ABCA4	ADAMTS12	ABCA3
ABCG1	ADAMTS16	ABCA4
ABLIM2	ADARB1	ABCG1
ABR	ADARB2	ABLIM2
ADAM12	ADCYAP1R1	ABR
ADAM8	ADGRB1	ADAM12
ADAMTS12	ADGRE4P	ADAM8
ADAMTS16	ADGRL2	ADAMTS12
ADAP1	AHRR	ADAMTS16
ADARB1	AJAP1	ADAP1
ADARB2	ALDH3B2	ADARB1
ADCY2	ALK	ADARB2
ADCYAP1R1	ALPK2	ADCY2
ADGRA1	AOAH	ADCYAP1R1
ADGRB1	ARNT2	ADGRA1
ADGRE1	ASAP1	ADGRB1
AFAP1	ASMTL	ADGRE1
AFAP1-AS1	ATP11A	ADGRE4P
AGAP1	B4GALNT3	ADGRL2
AGO2	BAHCC1	AFAP1
AGTPBP1	BCL2	AFAP1-AS1
AHRR	BPI	AGAP1
AIRE	C14orf159	AGO2
AJAP1	C14orf177	AGTPBP1
ALDH3B2	C1R	AHRR
ALPK2	C22orf34	AIRE
ANK1	CACNA1B	AJAP1
ANKLE2	CALML5	ALDH3B2
ANKMY1	CAPN11	ALK
ANKRD11	CCDC187	ALPK2
ANKRD30BP2	CCDC60	ANK1
AOAH	CD99	ANKLE2
AP3D1	CDH4	ANKMY1
APBA2	CDHR2	ANKRD11
APOBR	CDK11A	ANKRD30BP2
ARHGAP40	CDRT4	AOAH
ARHGAP45	CDS2	AP3D1
ARHGEF10	CEACAM22P	APBA2
ARHGEF33	CELSR1	APOBR
ARID1B	CEP72	ARHGAP40
ARMCX5-GPRASP2	CLASP1	ARHGAP45
ASAP1	COL22A1	ARHGEF10
ASIP	COL5A1	ARHGEF33
ASMTL	CPAMD8	ARID1B
ASMTL-AS1	CPNE7	ARMCX5-GPRASP2
ASPG	CRMP1	ARNT2
ASS1	CTIF	ASAP1
ASTN2	CYB5R3	ASIP
ASTN2-AS1	DHRSX	ASMTL
ATG4B	DLGAP1	ASMTL-AS1
ATP11A	DLGAP2	ASPG
ATP9B	DNER	ASS1
ATXN7L3	DOCK10	ASTN2
B4GALNT3	DPP6	ASTN2-AS1
BAGE	DRC7	ATG4B
BAGE2	DSC1	ATP11A
BAGE3	DSCAS	ATP9B
BAGE4	ELL	ATXN7L3
BAGE5	ELN	B4GALNT3
BAHCC1	ERICH1-AS1	BAGE
BCAS3	ESPNL	BAGE2
BCL2	FAM135B	BAGE3
BEND7	FAM13C	BAGE4
BFSP2	FAM182A	BAGE5
BMPR2	FAM19A5	BAHCC1
BPI	FAM20C	BCAS3
BPIFB1	FBN3	BCL2
BPIFB2	FLJ42102	BEND7
BPIFB4	FOXI2	BFSP2
BTBD11	FSCN2	BMPR2
BTBD2	GABRG3	BPI
C10orf11	GALNT18	BPIFB1
C10orf67	GAS6-AS1	BPIFB2
C14orf159	GLIPR2	BPIFB4
C16orf45	GPT2	BTBD11
C1orf145	GRID1	BTBD2
C1QTNF1	GRM4	C10orf11
C1R	GSG1L	C10orf67
C22orf34	HDGFRP2	C14orf159
C3	HMCN2	C14orf177
C3orf20	HPN-AS1	C16orf45
C3orf84	HSD17B14	C1orf145
C5orf42	IKZF1	C1QTNF1
C7orf71	IL9R	C1R
C8orf37-AS1	INSR	C22orf34
CACNA1B	JAKMIP1	C3
CACNA1C	KCNIP3	C3orf20
CACNA2D4	KCNMA1	C3orf84
CACNG2	KCNN3	C5orf42
CAMK1D	KCNQ2	C7orf71
CAMK2A	KCP	C8orf37-AS1
CAMTA1	KIF17	CACNA1B
CAPN11	KNDC1	CACNA1C
CAPN2	KPNA3	CACNA2D4
CAPN8	L3MBTL4	CACNG2
CAPZB	LAMC3	CALML5
CARD11	LATS2	CAMK1D
CARMIL2	LDLRAD3	CAMK2A
CASZ1	LGR6	CAMTA1
CATSPERD	LINC00189	CAPN11
CBFA2T2	LINC00403	CAPN2
CBLN2	LINC00487	CAPN8
CCDC102B	LINC00632	CAPZB
CCDC187	LINC01019	CARD11
CCDC60	LINC01107	CARMIL2
CCDC9	LINC01250	CASZ1
CCL17	LINC01257	CATSPERD
CCM2	LINC01304	CBFA2T2
CCR7	LINC01310	CBLN2
CD300A	LINC01581	CCDC102B
CD99	LINC01663	CCDC187
CD99P1	LINC01667	CCDC60
CDH13	LINC02182	CCDC9
CDH4	LINGO1	CCL17
CDH5	LOC100130520	CCM2
CDHR2	LOC100133669	CCR7
CDRT4	LOC101448202	CD300A
CDS2	LOC101928708	CD99
CDYL2	LOC101928737	CD99P1
CELF2	LOC101929470	CDH13
CELF4	LOC101929523	CDH4
CELF5	LOC101929634	CDH5
CELSR1	LOC101929705	CDHR2
CEP72	LOC105372028	CDK11A
CFAP46	LOC105375734	CDRT4
CFAP61	LOC105376331	CDS2
CGGBP1	LOC284933	CDYL2
CHD5	LOC400867	CEACAM22P
CLDN9	LOXHD1	CELF2
CLEC14A	LRFN1	CELF4
CMSS1	LYPD8	CELF5
CNTLN	MAG	CELSR1
COL17A1	MAML2	CEP72
COL22A1	MCF2L	CFAP46
COL27A1	MDS2	CFAP61
COL4A2	MEGF6	CGGBP1
COL5A1	MIR3681HG	CHD5
COL9A2	MIR4697HG	CLASP1
CORO7	MIR6724-1	CLDN9
CORO7-PAM16	MIR6724-2	CLEC14A
CPA6	MIR6724-3	CMSS1
CPAMD8	MIR6724-4	CNTLN
CPLX1	MRGPRF-AS1	COL17A1
CPNE5	MUC16	COL22A1
CPNE7	MYO7A	COL27A1
CREB3L3	NDUFA10	COL4A2
CRMP1	NOBOX	COL5A1
CROCC	NPEPL1	COL9A2
CROCCP2	NPR3	CORO7
CRYL1	NSUN6	CORO7-PAM16
CSF2RB	NTM	CPA6
CSPP1	NTN5	CPAMD8
CTIF	OGDHL	CPLX1
CTNND2	OLFM1	CPNE5
CUL9	PCP4	CPNE7
CYP1B1-AS1	PEBP4	CREB3L3
DANT2	PEPD	CRMP1
DCC	PGAM1P5	CROCC
DEFB124	PGBD5	CROCCP2
DEPDC4	PHACTR3	CRYL1
DHRSX	PPP2R2C	CSF2RB
DHX8	PRDM15	CSPP1
DIP2C	PRDM16	CTIF
DISC1	PRIMA1	CTNND2
DLEC1	PRKAR1B	CUL9
DLG1	PRLH	CYB5R3
DLGAP1	PTPRN2	CYP1B1-AS1
DLGAP2	PVT1	DANT2
DLGAP4	RAB37	DCC
DNAAF5	RALGDS	DEFB124
DNAH17	RBFOX1	DEPDC4
DNAH9	RELN	DHRSX
DNER	RILPL1	DHX8
DNHD1	RNA18S5	DIP2C
DOCK1	RNA45S5	DISC1
DOCK10	RNF213	DLEC1
DOK7	RPH3AL	DLG1
DPP6	RPS6KA2	DLGAP1
DRC7	SARS2	DLGAP2
DSC1	SCARA5	DLGAP4
DSCAM	SCUBE1	DNAAF5
DSCAS	SDCCAG8	DNAH17
EEF1A2	SDK1	DNAH9
EFCAB2	SEC1P	DNER
EFCAB6	SEMA4D	DNHD1
EFNB1	SEPTIN9	DOCK1
EHMT1	SH3BGR	DOCK10
ELAVL1	SH3GL1	DOK7
ELAVL3	SH3PXD2A	DPP6
ELFN1	SH3RF3	DRC7
ELN	SHANK2	DSC1
EML4	SLC22A12	DSCAM
EP400	SLC2A5	DSCAS
EPB41L1	SLC6A12	EEF1A2
EPB41L5	SLIT3	EFCAB2
EPN2	SNED1	EFCAB6
ERICH1	SNPH	EFNB1
ERICH1-AS1	SNTG2	EHMT1
ESPNL	SNX16	ELAVL1
ESPNP	SORBS2	ELAVL3
EVI5L	SORCS2	ELFN1
EXO1	SPATA3	ELL
FAIM2	SPDYE6	ELN
FAM118A	SPSB1	EML4
FAM169B	SRRM4	EP400
FAM182A	STAT5B	EPB41L1
FAM19A5	STKLD1	EPB41L5
FAM20C	STX16-NPEPL1	EPN2
FAM53A	SYK	ERICH1
FAM66D	SYNE3	ERICH1-AS1
FANK1	TBC1D14	ESPNL
FBN3	TBC1D22A	ESPNP
FBRSL1	TCEA3	EVI5L
FBXO16	TEAD4	EXO1
FCHO1	THBS2	FAIM2
FCMR	THOP1	FAM118A
FICD	THSD4	FAM135B
FILIP1L	TMC6	FAM13C
FLJ42102	TMEM132C	FAM169B
FLRT1	TMEM132D	FAM182A
FNIP1	TMEM169	FAM19A5
FOCAD	TMEM255B	FAM20C
FOSL1	TMEM44	FAM53A
FOXI2	TNS3	FAM66D
FOXK1	TOM1	FANK1
FSCN2	TPM4	FBN3
FTH1P18	TSHZ3	FBRSL1
FUZ	TSNARE1	FBXO16
FYN	TTLL11	FCHO1
GABRG3	TTLL2	FCMR
GAK	TVP23C-CDRT4	FICD
GALM	TWIST2	FILIP1L
GALNT9	UROC1	FLJ42102
GAS6	USP43	FLRT1
GAS6-AS1	VAV2	FNIP1
GJC2	VSTM2L	FOCAD
GLB1L3	WDFY4	FOSL1
GLIS1	WNK2	FOXI2
GMDS-AS1	WNT3A	FOXK1
GNAI2	WRB-SH3BGR	FSCN2
GNG7	YIF1B	FTH1P18
GPC6	ZBED1	FUZ
GPHN	ZFPM1	FYN
GPRASP2	ZFYVE28	GABRG3
GPT2	ZNF664-RFLNA	GAK
GRID1	ZNRF4	GALM
GRK5		GALNT18
GRM4		GALNT9
GTF2A2		GAS6
HCN4		GAS6-AS1
HDAC9		GJC2
HDDC2		GLB1L3
HECTD4		GLIPR2
HECW1		GLIS1
HELZ2		GMDS-AS1
HERC3		GNAI2
HHIPL1		GNG7
HIC1		GPC6
HIVEP1		GPHN
HMCN2		GPRASP2
HNRNPM		GPT2
HPCAL1		GRID1
HSD17B14		GRK5
HSPA12A		GRM4
HTT		GSG1L
IDUA		GTF2A2
IGSF22		HCN4
IL21-AS1		HDAC9
IL9R		HDDC2
INPP5E		HDGFRP2
IRX1		HECTD4
ITGA4		HECW1
IVD		HELZ2
JAKMIP1		HERC3
JAKMIP3		HHIPL1
JAZF1		HIC1
JPH3		HIVEP1
KATNA1		HMCN2
KAZN		HNRNPM
KCNH5		HPCAL1
KCNIP1		HPN-AS1
KCNIP3		HSD17B14
KCNJ6		HSPA12A
KCNJ9		HTT
KCNK12		IDUA
KCNMA1		IGSF22
KCNN3		IKZF1
KCNQ2		IL21-AS1
KCP		IL9R
KIF13B		INPP5E
KIF17		INSR
KIF26A		IRX1
KIFAP3		ITGA4
KPNA4		IVD
KSR1		JAKMIP1
KSR2		JAKMIP3
LARS		JAZF1
LDLRAD3		JPH3
LGR6		KATNA1
LILRB3		KAZN
LINC00111		KCNH5
LINC00189		KCNIP1
LINC00273		KCNIP3
LINC00403		KCNJ6
LINC00484		KCNJ9
LINC00487		KCNK12
LINC00567		KCNMA1
LINC00632		KCNN3
LINC00659		KCNQ2
LINC00997		KCP
LINC01019		KIF13B
LINC01107		KIF17
LINC01173		KIF26A
LINC01250		KIFAP3
LINC01257		KNDC1
LINC01304		KPNA3
LINC01310		KPNA4
LINC01410		KSR1
LINC01502		KSR2
LINC01503		L3MBTL4
LINC01512		LAMC3
LINC01519		LARS
LINC01554		LATS2
LINC01579		LDLRAD3
LINC01580		LGR6
LINC01581		LILRB3
LINC01596		LINC00111
LINC01660		LINC00189
LINC01663		LINC00273
LINC01667		LINC00403
LINC01671		LINC00484
LINC01828		LINC00487
LINC01829		LINC00567
LINC01847		LINC00632
LINC02138		LINC00659
LINC02177		LINC00997
LINC02182		LINC01019
LINGO1		LINC01107
LIPE-AS1		LINC01173
LMNA		LINC01250
LMNB2		LINC01257
LOC100133669		LINC01304
LOC100287497		LINC01310
LOC100294362		LINC01410
LOC100506639		LINC01502
LOC100507065		LINC01503
LOC100507412		LINC01512
LOC100507437		LINC01519
LOC100996447		LINC01554
LOC101448202		LINC01579
LOC101927131		LINC01580
LOC101927418		LINC01581
LOC101927661		LINC01596
LOC101928269		LINC01660
LOC101928708		LINC01663
LOC101928737		LINC01667
LOC101928841		LINC01671
LOC101928932		LINC01828
LOC101929352		LINC01829
LOC101929415		LINC01847
LOC101929470		LINC02138
LOC101929523		LINC02177
LOC101929634		LINC02182
LOC101929705		LINGO1
LOC102724084		LIPE-AS1
LOC102724919		LMNA
LOC103021296		LMNB2
LOC105372028		LOC100130520
LOC105375734		LOC100133669
LOC105376331		LOC100287497
LOC105376360		LOC100294362
LOC105376468		LOC100506639
LOC105378123		LOC100507065
LOC107984640		LOC100507412
LOC283922		LOC100507437
LOC284933		LOC100996447
LOC339529		LOC101448202
LOC375196		LOC101927131
LOC400541		LOC101927418
LOC400867		LOC101927661
LOC648987		LOC101928269
LOXHD1		LOC101928708
LRBA		LOC101928737
LRFN5		LOC101928841
LRGUK		LOC101928932
LRRFIP1		LOC101929352
LRRK1		LOC101929415
LRTM2		LOC101929470
LSP1		LOC101929523
LVRN		LOC101929634
LYPD8		LOC101929705
MAB21L2		LOC102724084
MACROD1		LOC102724919
MAD1L1		LOC103021296
MADD		LOC105372028
MAFG		LOC105375734
MAG		LOC105376331
MAGEE1		LOC105376360
MAML2		LOC105376468
MAP2K2		LOC105378123
MAP3K10		LOC107984640
MAP7		LOC283922
MASP1		LOC284933
MAST2		LOC339529
MAST3		LOC375196
MAST4		LOC400541
MBNL2		LOC400867
MBP		LOC648987
MCF2L		LOXHD1
MCM4		LRBA
MDS2		LRFN1
MEDAG		LRFN5
MEGF11		LRGUK
MEGF6		LRRFIP1
MFSD14C		LRRK1
MGAM		LRTM2
MGMT		LSP1
MIER2		LVRN
MIOX		LYPD8
MIPOL1		MAB21L2
MIR153-1		MACROD1
MIR181A1HG		MAD1L1
MIR1913		MADD
MIR3681HG		MAFG
MIR3689C		MAG
MIR4298		MAGEE1
MIR5096		MAML2
MIR6724-1		MAP2K2
MIR6724-2		MAP3K10
MIR6724-3		MAP7
MIR6724-4		MASP1
MIR7114		MAST2
MIR8078		MAST3
MLC1		MAST4
MLF1		MBNL2
MMP17		MBP
MPPED1		MCF2L
MRAP		MCM4
MRGPRF-AS1		MDS2
MRPS27		MEDAG
MST1L		MEGF11
MTA1		MEGF6
MTOR		MFSD14C
MUC16		MGAM
MUC2		MGMT
MUC3A		MIER2
MUC4		MIOX
MUC5AC		MIPOL1
MYBPC2		MIR153-1
MYH14		MIR181A1HG
MYH15		MIR1913
MYO10		MIR3681HG
MYO1C		MIR3689C
MYO7A		MIR4298
MYOM2		MIR4697HG
MZF1		MIR5096
MZF1-AS1		MIR6724-1
NADSYN1		MIR6724-2
NAP1L5		MIR6724-3
NAT8L		MIR6724-4
NAV1		MIR7114
NBAS		MIR8078
NBR2		MLC1
NCOA3		MLF1
NDUFA10		MMP17
NDUFV3		MPPED1
NFATC1		MRAP
NLGN2		MRGPRF-AS1
NLRP8		MRPS27
NMT2		MST1L
NOC2LP2		MTA1
NOS1		MTOR
NPC1		MUC16
NPEPL1		MUC2
NPR3		MUC3A
NSMF		MUC4
NSUN6		MUC5AC
NTM		MYBPC2
NTN1		MYH14
NTN5		MYH15
NUP205		MYO10
NUPL2		MYO1C
OBSCN		MYO7A
OGDHL		MYOM2
OLFM1		MZF1
OPCML		MZF1-AS1
OPLAH		NADSYN1
OSBPL10		NAP1L5
OSBPL10-AS1		NAT8L
OTUD7B		NAV1
P2RY8		NBAS
PARK2		NBR2
PARP10		NCOA3
PCDHA1		NDUFA10
PCDHA10		NDUFV3
PCDHA11		NFATC1
PCDHA12		NLGN2
PCDHA13		NLRP8
PCDHA2		NMT2
PCDHA3		NOBOX
PCDHA4		NOC2LP2
PCDHA5		NOS1
PCDHA6		NPC1
PCDHA7		NPEPL1
PCDHA8		NPR3
PCDHA9		NSMF
PCDHB19P		NSUN6
PCDHB6		NTM
PCOLCE		NTN1
PCOLCE-AS1		NTN5
PCP4		NUP205
PDC		NUPL2
PDPR		OBSCN
PDZD2		OGDHL
PDZK1IP1		OLFM1
PEBP4		OPCML
PEPD		OPLAH
PGAM1P5		OSBPL10
PGBD5		OSBPL10-AS1
PHACTR3		OTUD7B
PHF2		P2RY8
PHF21B		PARK2
PIP5K1C		PARP10
PKP1		PCDHA1
PLEC		PCDHA10
PLEKHA2		PCDHA11
PLEKHG5		PCDHA12
PLXNA4		PCDHA13
PNMAL2		PCDHA2
POU6F2		PCDHA3
PPP1R2P3		PCDHA4
PPP2R2C		PCDHA5
PPP2R2D		PCDHA6
PPP2R3B		PCDHA7
PPP5D1		PCDHA8
PRAF2		PCDHA9
PRDM15		PCDHB19P
PRDM16		PCDHB6
PRKAR1B		PCOLCE
PRLH		PCOLCE-AS1
PRR5L		PCP4
PRUNE2		PDC
PTGIS		PDPR
PTPN21		PDZD2
PTPRN		PDZK1IP1
PTPRN2		PEBP4
PVT1		PEPD
PWWP2B		PGAM1P5
RAB37		PGBD5
RAB3GAP1		PHACTR3
RAI2		PHF2
RASA3		PHF21B
RASGRF1		PIP5K1C
RASSF4		PKP1
RBFOX1		PLEC
RBM46		PLEKHA2
RBM6		PLEKHG5
RECQL5		PLXNA4
RELN		PNMAL2
RERE		POU6F2
RFX2		PPP1R2P3
RGS12		PPP2R2C
RILPL1		PPP2R2D
RIMBP2		PPP2R3B
RNA18S5		PPP5D1
RNA28S5		PRAF2
RNA45S5		PRDM15
RNA5-8S5		PRDM16
RNF126P1		PRIMA1
RNF213		PRKAR1B
ROCK1P1		PRLH
ROR1		PRR5L
ROR2		PRUNE2
RPH3AL		PTGIS
RPS6KA2		PTPN21
RPTOR		PTPRN
RSPO4		PTPRN2
RTN4R		PVT1
RUNX1		PWWP2B
SARDH		RAB37
SCUBE1		RAB3GAP1
SDK1		RAI2
SEC1P		RALGDS
SEMA4D		RASA3
SEPTIN9		RASGRF1
SERGEF		RASSF4
SFMBT1		RBFOX1
SGPP1		RBM46
SGTA		RBM6
SH3BP4		RECQL5
SH3PXD2A		RELN
SH3RF3		RERE
SHANK2		RFX2
SHC3		RGS12
SIPA1L3		RILPL1
SIRT5		RIMBP2
SLC19A1		RNA18S5
SLC22A12		RNA28S5
SLC24A3		RNA45S5
SLC2A10		RNA5-8S5
SLC34A3		RNF126P1
SLC35F3		RNF213
SLC45A1		ROCK1P1
SLC5A8		ROR1
SLC6A19		ROR2
SLC8B1		RPH3AL
SLC9A3		RPS6KA2
SLCO4A1		RPTOR
SLURP1		RSPO4
SMARCAD1		RTN4R
SMARCD3		RUNX1
SMIM24		SARDH
SMIM5		SARS2
SMOC2		SCARA5
SMYD3		SCUBE1
SNPH		SDCCAG8
SNTG2		SDK1
SNX16		SEC1P
SNX8		SEMA4D
SORBS2		SEPTIN9
SORCS2		SERGEF
SOX5		SFMBT1
SP4		SGPP1
SPATA3		SGTA
SPG20		SH3BGR
SPI1		SH3BP4
SPON2		SH3GL1
SPPL2B		SH3PXD2A
SPSB1		SH3RF3
SRCIN1		SHANK2
SREK1IP1		SHC3
SRRM4		SIPA1L3
SSBP3		SIRT5
ST6GALNAC6		SLC19A1
STAP2		SLC22A12
STARD8		SLC24A3
STAT5B		SLC2A10
STK32C		SLC2A5
STK39		SLC34A3
STKLD1		SLC35F3
STX16-NPEPL1		SLC45A1
SULF1		SLC5A8
SUN3		SLC6A12
SVIL		SLC6A19
SVOP		SLC8B1
SYK		SLC9A3
SYN3		SLCO4A1
SYNE3		SLIT3
SYT7		SLURP1
TACC1		SMARCAD1
TACSTD2		SMARCD3
TAF4		SMIM24
TAS1R2		SMIM5
TBC1D14		SMOC2
TBC1D16		SMYD3
TBC1D22A		SNED1
TBCD		SNPH
TBL1X		SNTG2
TBX1		SNX16
TBXAS1		SNX8
TCEA3		SORBS2
TCF25		SORCS2
TCF4		SOX5
TCF7L1		SP4
TCP10L2		SPATA3
TDRD9		SPDYE6
TEAD4		SPG20
TENM2		SPI1
TEX26-AS1		SPON2
TG		SPPL2B
THBS2		SPSB1
THSD4		SRCIN1
TLDC1		SREK1IP1
TMC6		SRRM4
TMEM114		SSBP3
TMEM132B		ST6GALNAC6
TMEM132C		STAP2
TMEM132D		STARD8
TMEM169		STAT5B
TMEM221		STK32C
TMEM255B		STK39
TMEM30B		STKLD1
TMOD3		STX16-NPEPL1
TMPRSS6		SULF1
TMUB2		SUN3
TNFRSF8		SVIL
TNFSF9		SVOP
TNP2		SYK
TNS3		SYN3
TOGARAM2		SYNE3
TOM1		SYT7
TOPAZ1		TACC1
TP53I13		TACSTD2
TPM4		TAF4
TRAPPC9		TAS1R2
TRIM54		TBC1D14
TRIOBP		TBC1D16
TRPM4		TBC1D22A
TRPV3		TBCD
TRPV4		TBL1X
TSHZ3		TBX1
TSNARE1		TBXAS1
TSNAX-DISC1		TCEA3
TSSC1		TCF25
TTLL11		TCF4
TTLL2		TCF7L1
TUBGCP3		TCP10L2
TVP23C-CDRT4		TDRD9
TWIST2		TEAD4
U2AF2		TENM2
UBE2I		TEX26-AS1
UBE2QL1		TG
UBE3C		THBS2
UCKL1		THOP1
UCN		THSD4
UMODL1		TLDC1
UNC5A		TMC6
UQCC1		TMEM114
USH1G		TMEM132B
USP17L2		TMEM132C
USP43		TMEM132D
UTRN		TMEM169
VASN		TMEM221
VAV1		TMEM255B
VAV2		TMEM30B
VSIG10		TMEM44
VSTM4		TMOD3
WBP2NL		TMPRSS6
WDFY4		TMUB2
WDR27		TNFRSF8
WDR64		TNFSF9
WNK2		TNP2
WNT5A		TNS3
XKR7		TOGARAM2
YIF1B		TOM1
ZBED1		TOPAZ1
ZBED9		TP53I13
ZC3H12D		TPM4
ZDHHC1		TRAPPC9
ZFP41		TRIM54
ZFPM1		TRIOBP
ZMAT4		TRPM4
ZNF283		TRPV3
ZNF37A		TRPV4
ZNF512B		TSHZ3
ZNF536		TSNARE1
ZNF664-RFLNA		TSNAX-DISC1
ZNF697		TSSC1
ZNF71		TTLL11
ZNF792		TTLL2
ZNF835		TUBGCP3
ZNF837		TVP23C-CDRT4
ZSCAN10		TWIST2
ZSCAN18		U2AF2
		UBE2I
		UBE2QL1
		UBE3C
		UCKL1
		UCN
		UMODL1
		UNC5A
		UQCC1
		UROC1
		USH1G
		USP17L2
		USP43
		UTRN
		VASN
		VAV1
		VAV2
		VSIG10
		VSTM2L
		VSTM4
		WBP2NL
		WDFY4
		WDR27
		WDR64
		WNK2
		WNT3A
		WNT5A
		WRB-SH3BGR
		XKR7
		YIF1B
		ZBED1
		ZBED9
		ZC3H12D
		ZDHHC1
		ZFP41
		ZFPM1
		ZFYVE28
		ZMAT4
		ZNF283
		ZNF37A
		ZNF512B
		ZNF536
		ZNF664-RFLNA
		ZNF697
		ZNF71
		ZNF792
		ZNF835
		ZNF837
		ZNRF4
		ZSCAN10
		ZSCAN18

## Sheet: ORA-DMRs
Over-representation analysis of genes with promoter and gene body DMRs (all anthracyclines) with respect to human pathways (Q<0.05).
pathway	source	size	effective_size	Overlap	Percent	p-value	q-value	external_id	members_input_overlap	members_input_overlap_geneids
Neuronal System	Reactome	368	367	30	(8.2%)	1.50029e-06	0.000481593	R-HSA-112316	GABRG3; LRFN1; EPB41L5; GNAI2; DLG1; CACNA1B; KCNMA1; DLGAP2; DLGAP1; DLGAP4; SLC6A12; EPB41L1; NLGN2; KCNQ2; CAMK2A; CPLX1; KCNN3; SHANK2; KCNJ6; KCNH5; RPS6KA2; RASGRF1; ADCY2; APBA2; KCNJ9; HCN4; SYT7; GNG7; CACNG2; SYN3	10021; 9066; 815; 1739; 9229; 22941; 22839; 10815; 27133; 321; 3778; 57622; 3765; 5923; 8224; 2567; 2036; 9228; 3782; 10369; 108; 57555; 2788; 774; 3763; 6539; 57669; 3785; 2771; 6196
Netrin-1 signaling	Reactome	41	41	9	(22.0%)	3.7486e-06	0.00060165	R-HSA-373752	DOCK1; NTN1; UNC5A; FYN; DCC; SLIT3; ABLIM2; DSCAM; MYO10	9423; 90249; 1630; 4651; 1826; 84448; 6586; 1793; 2534
Netrin-mediated signaling events	PID	33	33	8	(24.2%)	5.92939e-06	0.000634445	netrin_pathway	UNC5A; NTN1; DOCK1; FYN; DCC; CAMK2A; MAP2K2; MYO10	9423; 1630; 5605; 4651; 815; 1793; 2534; 90249
Axon guidance	Reactome	358	357	27	(7.6%)	2.08576e-05	0.00152543	R-HSA-422475	EFNB1; MYH14; DOCK1; MAP2K2; DSCAM; SEMA4D; DLG1; CACNA1C; FYN; DCC; SLIT3; RELN; CRMP1; CLASP1; SHC3; KCNQ2; UNC5A; COL9A2; COL4A2; ABLIM2; RPS6KA2; PIP5K1C; NTN1; VAV2; PLXNA4; ANK1; MYO10	5649; 9423; 5605; 1826; 1739; 90249; 23332; 1298; 23396; 775; 7410; 2534; 1630; 1947; 84448; 79784; 6586; 10507; 286; 4651; 91584; 53358; 1793; 1284; 1400; 3785; 6196
Dectin-2 family	Reactome	29	29	7	(24.1%)	2.37607e-05	0.00152543	R-HSA-5621480	MUC3A; SYK; MUC2; FYN; MUC4; MUC5AC; MUC16	4583; 4586; 94025; 4585; 4584; 2534; 6850
Neurexins and neuroligins	Reactome	57	57	9	(15.8%)	6.18637e-05	0.00308889	R-HSA-6794361	EPB41L1; NLGN2; APBA2; SYT7; DLGAP2; DLGAP1; DLGAP4; EPB41L5; SHANK2	57555; 2036; 9228; 57669; 9066; 22941; 9229; 321; 22839
DCC mediated attractive signaling	Reactome	15	15	5	(33.3%)	6.7359e-05	0.00308889	R-HSA-418885	NTN1; DOCK1; FYN; DCC; ABLIM2	2534; 84448; 9423; 1793; 1630
Protein-protein interactions at synapses	Reactome	88	88	11	(12.5%)	8.9186e-05	0.00357859	R-HSA-6794362	DLG1; EPB41L1; EPB41L5; APBA2; SYT7; DLGAP2; LRFN1; DLGAP1; DLGAP4; NLGN2; SHANK2	9066; 1739; 57622; 9229; 2036; 9228; 57669; 22941; 22839; 57555; 321
Developmental Biology	Reactome	620	619	36	(5.8%)	0.000245596	0.00866196	R-HSA-1266738	EFNB1; MYH14; DOCK1; MAP2K2; PKP1; DSCAM; SEMA4D; DLG1; NCOA3; KAZN; CACNA1C; FYN; DCC; DSC1; SLIT3; RELN; CRMP1; CDH4; TCF4; CLASP1; SHC3; KCNQ2; UNC5A; COL9A2; COL4A2; HELZ2; ABLIM2; RPS6KA2; PIP5K1C; NTN1; VAV2; PLXNA4; ANK1; ZSCAN10; CACNG2; MYO10	5649; 9423; 5605; 1826; 1739; 90249; 23332; 1298; 23396; 775; 1002; 23254; 2534; 7410; 1947; 84448; 6925; 79784; 1630; 8202; 6586; 10507; 10369; 286; 4651; 91584; 53358; 1793; 84891; 1823; 1284; 85441; 1400; 3785; 5317; 6196
O-linked glycosylation	Reactome	116	116	12	(10.3%)	0.000269843	0.00866196	R-HSA-5173105	MUC3A; SPON2; MUC2; THSD4; THBS2; GALNT18; MUC4; ADAMTS12; GALNT9; ADAMTS16; MUC5AC; MUC16	7058; 4584; 94025; 81792; 79875; 374378; 10417; 4583; 50614; 4586; 4585; 170690
NRAGE signals death through JNK	Reactome	61	59	8	(13.6%)	0.000465773	0.0135921	R-HSA-193648	OBSCN; ARHGEF10; ARHGEF33; PLEKHG5; VAV1; VAV2; MCF2L; ABR	100271715; 84033; 29; 7409; 9639; 7410; 57449; 23263
Adrenergic signaling in cardiomyocytes - Homo sapiens (human)	KEGG	144	144	13	(9.0%)	0.00057766	0.0154524	path:hsa04261	CACNA1C; ADCY2; PPP2R3B; PPP2R2D; TPM4; CAMK2A; CALML5; CREB3L3; PPP2R2C; CACNG2; GNAI2; CACNA2D4; BCL2	7171; 55844; 28227; 596; 51806; 108; 10369; 84699; 2771; 775; 815; 5522; 93589
Cholinergic synapse - Homo sapiens (human)	KEGG	112	112	11	(9.8%)	0.000749435	0.0164181	path:hsa04725	KCNJ6; ADCY2; GNG7; FYN; CACNA1B; CACNA1C; KCNQ2; CAMK2A; CREB3L3; GNAI2; BCL2	596; 108; 3763; 3785; 84699; 2788; 2771; 774; 775; 815; 2534
p75 NTR receptor-mediated signalling	Reactome	99	96	10	(10.4%)	0.000816952	0.0164181	R-HSA-193704	OBSCN; ARHGEF10; ARHGEF33; LINGO1; PLEKHG5; VAV1; VAV2; MCF2L; ABR; MAG	23263; 84033; 29; 9639; 84894; 4099; 57449; 100271715; 7410; 7409
Circadian entrainment - Homo sapiens (human)	KEGG	96	96	10	(10.4%)	0.000816952	0.0164181	path:hsa04713	NOS1; KCNJ6; ADCY2; KCNJ9; CACNA1C; CAMK2A; CALML5; GNG7; ADCYAP1R1; GNAI2	51806; 108; 117; 3763; 3765; 2788; 4842; 2771; 775; 815
Dopaminergic synapse - Homo sapiens (human)	KEGG	131	131	12	(9.2%)	0.000818348	0.0164181	path:hsa04728	KCNJ6; GNG7; PPP2R3B; PPP2R2D; KCNJ9; CACNA1C; CAMK2A; CALML5; CREB3L3; PPP2R2C; GNAI2; CACNA1B	55844; 3763; 28227; 51806; 3765; 84699; 2788; 2771; 774; 775; 815; 5522
Extracellular matrix organization	Reactome	294	294	20	(6.8%)	0.000945723	0.0178575	R-HSA-1474244	SH3PXD2A; COL4A2; MMP17; COL9A2; COL22A1; ITGA4; FBN3; TMPRSS6; CAPN11; COL27A1; COL5A1; PLEC; CAPN2; ADAMTS16; PCOLCE; LAMC3; CAPN8; ADAM8; ADAM12; COL17A1	3676; 388743; 84467; 85301; 1308; 10319; 824; 5339; 8038; 1298; 169044; 1284; 4326; 9644; 164656; 5118; 11131; 101; 170690; 1289
Termination of O-glycan biosynthesis	Reactome	26	26	5	(19.2%)	0.00111116	0.0198156	R-HSA-977068	MUC5AC; MUC2; MUC3A; MUC4; MUC16	4583; 4586; 94025; 4585; 4584
Melanogenesis - Homo sapiens (human)	KEGG	101	101	10	(9.9%)	0.00121228	0.0204812	path:hsa04916	WNT3A; ADCY2; MAP2K2; CAMK2A; CALML5; TCF7L1; CREB3L3; WNT5A; GNAI2; ASIP	51806; 108; 89780; 84699; 2771; 815; 7474; 434; 5605; 83439
Death Receptor Signalling	Reactome	141	138	12	(8.7%)	0.00129185	0.0207341	R-HSA-73887	OBSCN; ARHGEF10; MADD; OTUD7B; ARHGEF33; LINGO1; PLEKHG5; VAV1; VAV2; MCF2L; ABR; MAG	23263; 8567; 84033; 29; 9639; 84894; 56957; 4099; 57449; 100271715; 7410; 7409
Focal adhesion - Homo sapiens (human)	KEGG	199	199	15	(7.5%)	0.00147496	0.0225458	path:hsa04510	DOCK1; RASGRF1; SHC3; VAV1; FYN; VAV2; ITGA4; CAPN2; THBS2; PIP5K1C; RELN; COL9A2; LAMC3; BCL2; COL4A2	5649; 2534; 10319; 3676; 53358; 7409; 7410; 1793; 1284; 1298; 5923; 824; 23396; 7058; 596
G alpha (12/13) signalling events	Reactome	89	87	9	(10.3%)	0.00154836	0.022592	R-HSA-416482	OBSCN; ARHGEF10; ARHGEF33; PLEKHG5; VAV1; VAV2; MCF2L; GNG7; ABR	23263; 84033; 29; 9639; 57449; 100271715; 7410; 2788; 7409
Integrin	INOH	124	124	11	(8.9%)	0.00173138	0.0232236	None	ELN; SHC3; COL9A2; FYN; DOCK1; ITGA4; VAV1; MAP2K2; COL5A1; COL4A2; DOCK10	2534; 3676; 5605; 53358; 1793; 2006; 1298; 1284; 55619; 7409; 1289
Transmission across Chemical Synapses	Reactome	224	223	16	(7.2%)	0.00173635	0.0232236	R-HSA-112315	DLG1; EPB41L1; RPS6KA2; KCNJ6; ADCY2; GABRG3; KCNJ9; CAMK2A; GNG7; CACNA1B; SLC6A12; CACNG2; GNAI2; SYN3; CPLX1; RASGRF1	8224; 815; 3763; 1739; 2567; 6539; 3765; 2036; 6196; 774; 10369; 108; 2771; 10815; 5923; 2788
Splicing factor NOVA regulated synaptic proteins	Wikipathways	42	42	6	(14.3%)	0.00181447	0.0232978	WP4148	EPB41L1; KCNJ6; CLASP1; KCNQ2; KCNMA1; GPHN	3778; 2036; 23332; 3763; 10243; 3785
Protein digestion and absorption - Homo sapiens (human)	KEGG	90	90	9	(10.0%)	0.00196439	0.0242526	path:hsa04974	ELN; SLC9A3; COL22A1; COL9A2; COL27A1; SLC6A19; COL5A1; COL4A2; COL17A1	340024; 169044; 1284; 1289; 1298; 1308; 85301; 6550; 2006
Collagen chain trimerization	Reactome	44	44	6	(13.6%)	0.00231699	0.0275464	R-HSA-8948216	COL22A1; COL9A2; COL27A1; COL5A1; COL4A2; COL17A1	169044; 1284; 85301; 1308; 1298; 1289
Cell death signalling via NRAGE, NRIF and NADE	Reactome	78	76	8	(10.5%)	0.00249983	0.0286588	R-HSA-204998	OBSCN; ARHGEF10; ARHGEF33; PLEKHG5; VAV1; VAV2; MCF2L; ABR	100271715; 84033; 29; 7409; 9639; 7410; 57449; 23263
Regulation of RhoA activity	PID	48	46	6	(13.0%)	0.00291767	0.030265	rhoa_reg_pathway	OBSCN; ARHGEF10; VAV1; VAV2; MCF2L; ABR	7409; 84033; 23263; 29; 9639; 7410
Neurotransmitter receptors and postsynaptic signal transmission	Reactome	153	152	12	(7.9%)	0.00292279	0.030265	R-HSA-112314	DLG1; EPB41L1; RPS6KA2; KCNJ6; ADCY2; GABRG3; KCNJ9; CAMK2A; GNG7; CACNG2; GNAI2; RASGRF1	815; 10369; 3763; 1739; 2567; 3765; 2036; 2771; 108; 5923; 6196; 2788
Oxytocin signaling pathway - Homo sapiens (human)	KEGG	152	152	12	(7.9%)	0.00292279	0.030265	path:hsa04921	NFATC1; KCNJ6; ADCY2; KCNJ9; CACNA1C; CAMK2A; CALML5; MAP2K2; CACNG2; GNAI2; CACNA2D4; CAMK1D	51806; 108; 10369; 4772; 3763; 3765; 2771; 775; 57118; 815; 93589; 5605
Axon guidance - Homo sapiens (human)	KEGG	175	175	13	(7.4%)	0.00338637	0.0339695	path:hsa04360	EFNB1; NTN1; UNC5A; FYN; DCC; SEMA4D; CAMK2A; BMPR2; ABLIM2; SLIT3; WNT5A; PLXNA4; GNAI2	1630; 90249; 659; 9423; 2771; 10507; 815; 7474; 2534; 1947; 6586; 91584; 84448
Validated nuclear estrogen receptor alpha network	PID	64	64	7	(10.9%)	0.00370142	0.0354901	era_genomic_pathway	NDUFV3; NCOA3; PRDM15; ABCA3; C3; DSCAM; MTA1	718; 21; 1826; 4731; 9112; 8202; 63977
Focal Adhesion	Wikipathways	198	198	14	(7.1%)	0.00375908	0.0354901	WP306	FYN; COL4A2; VAV2; RASGRF1; SHC3; PIP5K1C; ITGA4; DOCK1; THBS2; RELN; VAV1; CAPN2; LAMC3; BCL2	1793; 5923; 824; 596; 7058; 53358; 7410; 23396; 10319; 7409; 5649; 3676; 1284; 2534
IL-3 Signaling Pathway	Wikipathways	49	49	6	(12.2%)	0.00402741	0.0369371	WP286	CSF2RB; SYK; FYN; VAV1; STAT5B; BCL2	6850; 596; 6777; 1439; 7409; 2534
C-type lectin receptors (CLRs)	Reactome	83	83	8	(9.6%)	0.00433072	0.0386156	R-HSA-5621481	MUC3A; NFATC1; SYK; MUC2; FYN; MUC4; MUC5AC; MUC16	4583; 4772; 4586; 4585; 6850; 94025; 4584; 2534
Rho GTPase cycle	Reactome	144	140	11	(7.9%)	0.00446079	0.0387004	R-HSA-194840	ARHGAP45; OBSCN; ARHGAP40; PLEKHG5; ARHGEF10; VAV2; STARD8; MCF2L; VAV1; ABR; ARHGEF33	343578; 23526; 23263; 57449; 84033; 29; 9639; 9754; 100271715; 7410; 7409
O-linked glycosylation of mucins	Reactome	67	67	7	(10.4%)	0.00478499	0.0404206	R-HSA-913709	MUC3A; MUC2; GALNT18; MUC4; GALNT9; MUC5AC; MUC16	4583; 374378; 50614; 4586; 94025; 4585; 4584
Insulin secretion - Homo sapiens (human)	KEGG	85	85	8	(9.4%)	0.00500735	0.0405472	path:hsa04911	ADCY2; CACNA1C; CAMK2A; KCNMA1; CREB3L3; KCNN3; TRPM4; ADCYAP1R1	775; 815; 3778; 54795; 3782; 84699; 108; 117
IL-7 signaling	INOH	185	184	13	(7.1%)	0.00517462	0.0405472	None	RPS6KA2; ALK; STAT5B; SYK; GRK5; FYN; CAMK2A; MAP3K10; MAP2K2; INSR; MTOR; PRKAR1B; BMPR2	3643; 238; 2869; 5605; 2475; 815; 659; 2534; 4294; 6777; 6196; 5575; 6850
Collagen biosynthesis and modifying enzymes	Reactome	68	68	7	(10.3%)	0.00519449	0.0405472	R-HSA-1650814	COL22A1; COL9A2; COL27A1; COL5A1; COL4A2; PCOLCE; COL17A1	169044; 1284; 85301; 1308; 1289; 1298; 5118
EPO signaling	INOH	186	185	13	(7.0%)	0.00541293	0.0405472	None	RPS6KA2; ALK; STAT5B; SYK; GRK5; FYN; CAMK2A; MAP3K10; MAP2K2; INSR; MTOR; PRKAR1B; BMPR2	3643; 238; 2869; 5605; 2475; 815; 659; 2534; 4294; 6777; 6196; 5575; 6850
Brain-Derived Neurotrophic Factor (BDNF) signaling pathway	Wikipathways	144	144	11	(7.6%)	0.00550945	0.0405472	WP2380	DLG1; RASGRF1; LINGO1; SHC3; VAV2; FYN; CAMK2A; MAP2K2; MTOR; KSR1; STAT5B	815; 2475; 5605; 6777; 84894; 53358; 1739; 7410; 5923; 8844; 2534
Degradation of the extracellular matrix	Reactome	105	105	9	(8.6%)	0.00555787	0.0405472	R-HSA-1474228	MMP17; COL9A2; TMPRSS6; CAPN11; CAPN2; ADAMTS16; CAPN8; ADAM8; COL17A1	388743; 1308; 824; 1298; 4326; 164656; 11131; 101; 170690
B cell receptor signaling pathway - Homo sapiens (human)	KEGG	71	70	7	(10.0%)	0.00609176	0.0426205	path:hsa04662	NFATC1; LILRB3; MAP2K2; SYK; CARD11; VAV2; VAV1	4772; 6850; 84433; 5605; 11025; 7409; 7410
GABAergic synapse - Homo sapiens (human)	KEGG	88	88	8	(9.1%)	0.00617044	0.0426205	path:hsa04727	KCNJ6; ADCY2; GABRG3; CACNA1B; CACNA1C; GNG7; GNAI2; GPHN	2567; 10243; 108; 3763; 2771; 2788; 774; 775
Regulation of RAC1 activity	PID	39	38	5	(13.2%)	0.00624039	0.0426205	rac1_reg_pathway	VAV1; ABR; VAV2; DOCK1; RASGRF1	29; 5923; 7410; 1793; 7409
Activation of GABAB receptors	Reactome	39	39	5	(12.8%)	0.00697854	0.0448022	R-HSA-991365	GNG7; KCNJ9; GNAI2; KCNJ6; ADCY2	108; 2771; 3765; 2788; 3763
GABA B receptor activation	Reactome	39	39	5	(12.8%)	0.00697854	0.0448022	R-HSA-977444	GNG7; KCNJ9; GNAI2; KCNJ6; ADCY2	108; 2771; 3765; 2788; 3763
O-glycosylation of TSR domain-containing proteins	Reactome	39	39	5	(12.8%)	0.00697854	0.0448022	R-HSA-5173214	SPON2; THSD4; ADAMTS12; THBS2; ADAMTS16	81792; 79875; 10417; 7058; 170690
GABA receptor activation	Reactome	55	55	6	(10.9%)	0.00714101	0.0449463	R-HSA-977443	KCNJ6; ADCY2; GABRG3; KCNJ9; GNG7; GNAI2	108; 2771; 2567; 3765; 2788; 3763
Morphine addiction - Homo sapiens (human)	KEGG	91	91	8	(8.8%)	0.00752804	0.0464712	path:hsa05032	KCNJ6; ADCY2; GABRG3; KCNJ9; GRK5; GNG7; GNAI2; CACNA1B	2567; 108; 3763; 3765; 2771; 2788; 774; 2869
IL-5 Signaling Pathway	Wikipathways	40	40	5	(12.5%)	0.00777559	0.0470937	WP127	SYK; MAP2K2; CSF2RB; STAT5B; BCL2	6850; 596; 5605; 1439; 6777
Collagen formation	Reactome	92	92	8	(8.7%)	0.00802708	0.0477165	R-HSA-1474290	COL22A1; COL9A2; COL27A1; COL5A1; PLEC; COL4A2; PCOLCE; COL17A1	85301; 1308; 5339; 1298; 169044; 1284; 5118; 1289
