# Supplementary material for: Network integration and modelling of dynamic drug responses at multi-omics levels
Source: Commun Biol. 2020 Oct 15;3:573. doi: 10.1038/s42003-020-01302-8 (PMC7567116; doi:10.1038/s42003-020-01302-8)
Supplement: Supplementary file 4 — Supplementary Data 2 [file 42003_2020_1302_MOESM4_ESM.xlsx]

## Sheet: Dynamic response proteins
Dynamic response proteins
ID	UniProt	p.valor-TvsC	p.valor_Timex-TvsC	p.valor_Time2x-TvsC	compound	dose		Column	Explanation
sp|P31946|1433B_HUMAN	1433B_HUMAN	7.60791e-09	3.81818e-08	2.11995e-12	DOX	Tox		<ID>	Protein Identification record
sp|P31946|1433B_HUMAN	1433B_HUMAN	0.00910131	8.45607e-11	4.75113e-11	IDA	Tox		<UniProt>	UniProt ID
sp|P62258|1433E_HUMAN	1433E_HUMAN	NA	3.76602e-12	0.0332105	DOX	Tox		<p.valor-TvsC>	The p-value for the estimated constant term "β0,TvsC" of the model below
sp|P62258|1433E_HUMAN	1433E_HUMAN	0.0418863	0.0158259	NA	IDA	Ther		<p.valor_Timex-TvsC>	The p-value for the estimated linear term "β1,TvsC" of the model below
sp|Q04917|1433F_HUMAN	1433F_HUMAN	NA	9.46908e-10	1.58565e-09	IDA	Tox		<p.valor_Time2x-TvsC>	The p-value for the estimated quadratic term "β2,TvsC" of the model below
sp|P61981|1433G_HUMAN	1433G_HUMAN	9.05041e-22	0.000818295	NA	DOX	Tox		<compound>	Anthracycline treatment of this experiment
sp|P61981|1433G_HUMAN	1433G_HUMAN	0.0058139	5.53847e-11	5.58592e-09	IDA	Ther		<dose>	Dosage of this experiment
sp|P61981|1433G_HUMAN	1433G_HUMAN	0.0205687	0.00393317	0.024131	IDA	Tox
sp|P27348|1433T_HUMAN	1433T_HUMAN	NA	1.8929e-08	NA	DOX	Tox
sp|P27348|1433T_HUMAN	1433T_HUMAN	2.1766e-08	7.42696e-08	NA	EPI	Tox		MaSigPro polynomial regression model:
sp|P27348|1433T_HUMAN	1433T_HUMAN	1.64463e-09	1.04746e-05	0.00491864	IDA	Tox
sp|P63104|1433Z_HUMAN	1433Z_HUMAN	NA	0.012399	0.0204342	DAU	Ther
sp|P63104|1433Z_HUMAN	1433Z_HUMAN	5.94901e-07	4.75898e-05	0.0043753	DOX	Tox
sp|P63104|1433Z_HUMAN	1433Z_HUMAN	1.39511e-05	0.0423074	NA	DOX	Ther
sp|P63104|1433Z_HUMAN	1433Z_HUMAN	NA	8.25305e-08	3.99985e-05	EPI	Ther
sp|P63104|1433Z_HUMAN	1433Z_HUMAN	NA	2.04759e-06	0.00532543	EPI	Tox
sp|P63104|1433Z_HUMAN	1433Z_HUMAN	NA	7.27703e-13	NA	IDA	Tox
sp|P63104|1433Z_HUMAN	1433Z_HUMAN	1.31643e-06	0.000545337	NA	IDA	Ther
sp|P21589|5NTD_HUMAN	5NTD_HUMAN	NA	0.000460849	NA	DAU	Tox
sp|P21589|5NTD_HUMAN	5NTD_HUMAN	NA	0.000511738	NA	DOX	Ther
sp|P52209|6PGD_HUMAN	6PGD_HUMAN	2.59604e-05	0.000339589	8.95055e-06	DAU	Ther
sp|P52209|6PGD_HUMAN	6PGD_HUMAN	3.13201e-15	1.51225e-07	NA	DOX	Tox
sp|P52209|6PGD_HUMAN	6PGD_HUMAN	1.26364e-10	0.00359041	0.00323287	EPI	Ther
sp|P52209|6PGD_HUMAN	6PGD_HUMAN	7.65984e-15	0.00776162	0.0268051	EPI	Tox
sp|P52209|6PGD_HUMAN	6PGD_HUMAN	3.63903e-09	0.0170131	NA	IDA	Tox
sp|O95336|6PGL_HUMAN	6PGL_HUMAN	NA	2.88552e-08	1.66277e-11	EPI	Ther
sp|P01023|A2MG_HUMAN	A2MG_HUMAN	7.33774e-07	1.79185e-05	2.56922e-08	DAU	Tox
sp|P01023|A2MG_HUMAN	A2MG_HUMAN	1.11737e-10	0.0447577	NA	DAU	Ther
sp|P01023|A2MG_HUMAN	A2MG_HUMAN	1.35514e-20	0.000732325	NA	DOX	Tox
sp|P01023|A2MG_HUMAN	A2MG_HUMAN	4.10249e-14	0.000202463	NA	EPI	Tox
sp|P01023|A2MG_HUMAN	A2MG_HUMAN	1.11924e-17	0.023365	NA	IDA	Tox
sp|P01023|A2MG_HUMAN	A2MG_HUMAN	4.425e-19	0.0107265	NA	IDA	Ther
sp|P17174|AATC_HUMAN	AATC_HUMAN	2.30581e-05	0.00106782	0.00262268	DOX	Ther
sp|P17174|AATC_HUMAN	AATC_HUMAN	1.87278e-07	4.46261e-19	NA	DOX	Tox
sp|P17174|AATC_HUMAN	AATC_HUMAN	1.63914e-10	1.80214e-05	0.000668711	EPI	Ther
sp|P17174|AATC_HUMAN	AATC_HUMAN	4.52779e-11	9.10247e-24	NA	EPI	Tox
sp|P17174|AATC_HUMAN	AATC_HUMAN	9.79681e-12	2.0227e-07	NA	IDA	Tox
sp|P00505|AATM_HUMAN	AATM_HUMAN	4.20214e-15	1.20319e-10	5.25657e-08	IDA	Ther
sp|Q9Y235|ABEC2_HUMAN	ABEC2_HUMAN	5.44104e-13	0.00127459	0.0140207	EPI	Tox
sp|Q9Y235|ABEC2_HUMAN	ABEC2_HUMAN	3.24359e-17	0.000195183	NA	EPI	Ther
sp|O14639|ABLM1_HUMAN	ABLM1_HUMAN	0.000750114	0.000557925	0.0163752	DOX	Ther
sp|O14639|ABLM1_HUMAN	ABLM1_HUMAN	2.31371e-08	0.00369019	0.0380375	DOX	Tox
sp|Q9UKU7|ACAD8_HUMAN	ACAD8_HUMAN	0.00028299	0.000225668	0.012676	EPI	Tox
sp|Q9UKU7|ACAD8_HUMAN	ACAD8_HUMAN	0.000325892	0.00871619	NA	EPI	Ther
sp|P11310|ACADM_HUMAN	ACADM_HUMAN	0.00423279	0.032041	0.0163319	EPI	Ther
sp|P11310|ACADM_HUMAN	ACADM_HUMAN	NA	4.26261e-19	NA	EPI	Tox
sp|P11310|ACADM_HUMAN	ACADM_HUMAN	1.09082e-14	1.1587e-05	0.0139049	IDA	Ther
sp|P11310|ACADM_HUMAN	ACADM_HUMAN	4.30896e-14	0.00203609	0.0222555	IDA	Tox
sp|P16219|ACADS_HUMAN	ACADS_HUMAN	2.99622e-10	1.13167e-06	1.18456e-07	EPI	Ther
sp|P16219|ACADS_HUMAN	ACADS_HUMAN	0.00718603	0.0167788	0.00214037	EPI	Tox
sp|P53396|ACLY_HUMAN	ACLY_HUMAN	0.000514561	0.00166897	NA	DAU	Tox
sp|P53396|ACLY_HUMAN	ACLY_HUMAN	0.0019005	0.0288563	NA	DAU	Ther
sp|P53396|ACLY_HUMAN	ACLY_HUMAN	NA	0.00128246	1.47463e-05	DOX	Ther
sp|P21399|ACOC_HUMAN	ACOC_HUMAN	0.00421934	0.00175501	0.000208469	EPI	Ther
sp|P21399|ACOC_HUMAN	ACOC_HUMAN	0.000302819	7.5191e-07	NA	EPI	Tox
sp|Q99798|ACON_HUMAN	ACON_HUMAN	1.80978e-10	0.000104196	0.00490655	IDA	Ther
sp|Q99798|ACON_HUMAN	ACON_HUMAN	1.78023e-11	6.63379e-05	NA	IDA	Tox
sp|Q86TX2|ACOT1_HUMAN	ACOT1_HUMAN	0.0269456	0.0146353	0.000345988	DAU	Tox
sp|Q86TX2|ACOT1_HUMAN	ACOT1_HUMAN	NA	0.0179662	NA	DAU	Ther
sp|Q86TX2|ACOT1_HUMAN	ACOT1_HUMAN	NA	6.50946e-05	NA	EPI	Ther
sp|Q9Y305|ACOT9_HUMAN	ACOT9_HUMAN	1.01326e-08	0.000360041	NA	DAU	Ther
sp|Q9Y305|ACOT9_HUMAN	ACOT9_HUMAN	NA	4.86941e-05	1.47891e-05	EPI	Tox
sp|P13798|ACPH_HUMAN	ACPH_HUMAN	1.92934e-08	0.000664494	0.0018741	DOX	Ther
sp|P62736|ACTA_HUMAN	ACTA_HUMAN	2.62698e-09	5.83576e-08	NA	IDA	Tox
sp|P62736|ACTA_HUMAN	ACTA_HUMAN	4.10577e-08	7.37696e-09	NA	IDA	Ther
sp|P60709|ACTB_HUMAN : sp|P63261|ACTG_HUMAN	ACTB_HUMAN	3.71753e-14	0.0134678	0.00901279	DOX	Ther
sp|P60709|ACTB_HUMAN : sp|P63261|ACTG_HUMAN	ACTB_HUMAN	9.47682e-20	0.000179896	NA	DOX	Tox
sp|P60709|ACTB_HUMAN : sp|P63261|ACTG_HUMAN	ACTB_HUMAN	2.17716e-20	0.00111049	0.0418689	EPI	Tox
sp|P12814|ACTN1_HUMAN	ACTN1_HUMAN	6.66631e-07	0.0106604	NA	DAU	Tox
sp|P12814|ACTN1_HUMAN	ACTN1_HUMAN	NA	1.12636e-07	0.000165809	DOX	Ther
sp|P12814|ACTN1_HUMAN	ACTN1_HUMAN	NA	5.84619e-05	0.0170011	DOX	Tox
sp|P35609|ACTN2_HUMAN	ACTN2_HUMAN	NA	1.98695e-08	1.50356e-05	DAU	Ther
sp|P35609|ACTN2_HUMAN	ACTN2_HUMAN	4.10756e-10	1.14846e-06	NA	DOX	Ther
sp|P35609|ACTN2_HUMAN	ACTN2_HUMAN	1.33744e-11	0.0117472	0.00014599	EPI	Tox
sp|P35609|ACTN2_HUMAN	ACTN2_HUMAN	1.75775e-08	0.0010715	NA	EPI	Ther
sp|P35609|ACTN2_HUMAN	ACTN2_HUMAN	NA	1.42655e-09	5.51793e-11	IDA	Tox
sp|P35609|ACTN2_HUMAN	ACTN2_HUMAN	0.0243816	3.19357e-08	5.68511e-07	IDA	Ther
sp|O43707|ACTN4_HUMAN	ACTN4_HUMAN	0.00574881	2.28136e-11	1.34556e-09	DAU	Ther
sp|O43707|ACTN4_HUMAN	ACTN4_HUMAN	0.0113911	0.036308	0.010614	DAU	Tox
sp|O43707|ACTN4_HUMAN	ACTN4_HUMAN	7.4508e-08	0.00595164	NA	DOX	Tox
sp|O43707|ACTN4_HUMAN	ACTN4_HUMAN	1.23747e-07	0.00315028	NA	DOX	Ther
sp|O43707|ACTN4_HUMAN	ACTN4_HUMAN	1.98937e-10	9.0748e-11	2.8475e-11	EPI	Ther
sp|O43707|ACTN4_HUMAN	ACTN4_HUMAN	2.49082e-16	1.03128e-11	NA	EPI	Tox
sp|P68133|ACTS_HUMAN	ACTS_HUMAN	0.00242656	1.52027e-11	1.00849e-12	DOX	Ther
sp|P61163|ACTZ_HUMAN	ACTZ_HUMAN	0.0216401	0.00296143	0.0163211	DOX	Ther
sp|P61163|ACTZ_HUMAN	ACTZ_HUMAN	NA	0.00287235	0.0404576	DOX	Tox
sp|P61163|ACTZ_HUMAN	ACTZ_HUMAN	NA	4.7564e-07	0.000412412	IDA	Tox
sp|P61163|ACTZ_HUMAN	ACTZ_HUMAN	NA	0.000518176	0.0183749	IDA	Ther
sp|P11766|ADHX_HUMAN	ADHX_HUMAN	0.0123353	2.97294e-09	3.89722e-08	EPI	Ther
sp|P11766|ADHX_HUMAN	ADHX_HUMAN	NA	4.74113e-05	NA	EPI	Tox
sp|Q9Y4W6|AFG32_HUMAN	AFG32_HUMAN	4.42987e-16	4.47534e-12	2.60322e-11	DAU	Ther
sp|Q9Y4W6|AFG32_HUMAN	AFG32_HUMAN	9.79281e-14	2.07667e-07	NA	DAU	Tox
sp|Q9Y4W6|AFG32_HUMAN	AFG32_HUMAN	5.3097e-19	2.41354e-15	1.96962e-14	DOX	Tox
sp|Q9Y4W6|AFG32_HUMAN	AFG32_HUMAN	2.22317e-19	7.54916e-15	3.3255e-14	DOX	Ther
sp|Q9Y4W6|AFG32_HUMAN	AFG32_HUMAN	2.72259e-16	1.5427e-14	3.90612e-14	EPI	Ther
sp|Q9Y4W6|AFG32_HUMAN	AFG32_HUMAN	7.19324e-16	5.30218e-15	4.92346e-14	EPI	Tox
sp|Q9Y4W6|AFG32_HUMAN	AFG32_HUMAN	3.9761e-14	2.05682e-11	7.59811e-11	IDA	Ther
sp|Q9Y4W6|AFG32_HUMAN	AFG32_HUMAN	5.88057e-11	3.57657e-06	NA	IDA	Tox
sp|O95394|AGM1_HUMAN	AGM1_HUMAN	2.8054e-11	1.02212e-07	NA	DOX	Ther
sp|O00468|AGRIN_HUMAN	AGRIN_HUMAN	1.73529e-06	4.94158e-06	1.51307e-06	DAU	Tox
sp|O00468|AGRIN_HUMAN	AGRIN_HUMAN	2.90891e-06	1.15562e-06	4.70041e-06	DAU	Ther
sp|Q09666|AHNK_HUMAN	AHNK_HUMAN	NA	1.7484e-08	1.37162e-09	DAU	Ther
sp|Q09666|AHNK_HUMAN	AHNK_HUMAN	0.0185238	0.000184846	2.61115e-05	DOX	Ther
sp|O95831|AIFM1_HUMAN	AIFM1_HUMAN	5.54807e-06	1.42005e-06	NA	IDA	Tox
sp|O95831|AIFM1_HUMAN	AIFM1_HUMAN	1.04176e-12	1.83292e-05	NA	IDA	Ther
sp|P42330|AK1C3_HUMAN : sp|P52895|AK1C2_HUMAN : sp|Q04828|AK1C1_HUMAN	AK1C3_HUMAN	0.000319743	2.90198e-05	NA	DOX	Ther
sp|Q9Y2D5|AKAP2_HUMAN	AKAP2_HUMAN	NA	1.20211e-09	NA	DAU	Ther
sp|Q9Y2D5|AKAP2_HUMAN	AKAP2_HUMAN	0.00215181	1.71532e-05	NA	DOX	Ther
sp|Q9Y2D5|AKAP2_HUMAN	AKAP2_HUMAN	4.11102e-06	0.000229394	0.000103532	EPI	Ther
sp|Q9Y2D5|AKAP2_HUMAN	AKAP2_HUMAN	6.92999e-11	6.07626e-05	0.000298166	EPI	Tox
sp|P30837|AL1B1_HUMAN	AL1B1_HUMAN	0.00223808	9.46432e-05	NA	EPI	Tox
sp|P49419|AL7A1_HUMAN	AL7A1_HUMAN	9.18462e-05	0.00169495	0.00209894	DOX	Ther
sp|P49419|AL7A1_HUMAN	AL7A1_HUMAN	8.04926e-08	0.0100128	0.00214185	DOX	Tox
sp|P49189|AL9A1_HUMAN	AL9A1_HUMAN	9.75614e-14	0.00026932	0.0466698	EPI	Ther
sp|P49189|AL9A1_HUMAN	AL9A1_HUMAN	3.22715e-10	0.012764	NA	EPI	Tox
sp|P02768|ALBU_HUMAN	ALBU_HUMAN	3.02506e-07	0.0270733	0.000588233	DAU	Tox
sp|P02768|ALBU_HUMAN	ALBU_HUMAN	8.97467e-40	1.39098e-05	NA	DOX	Tox
sp|P02768|ALBU_HUMAN	ALBU_HUMAN	3.34518e-33	2.02555e-05	NA	DOX	Ther
sp|P02768|ALBU_HUMAN	ALBU_HUMAN	1.94228e-19	0.0478497	0.0330853	EPI	Ther
sp|P05091|ALDH2_HUMAN	ALDH2_HUMAN	2.25541e-09	0.000319623	0.000896465	DOX	Tox
sp|P04075|ALDOA_HUMAN	ALDOA_HUMAN	NA	3.2828e-26	NA	DOX	Tox
sp|P04075|ALDOA_HUMAN	ALDOA_HUMAN	5.4266e-06	5.19265e-10	NA	DOX	Ther
sp|P04075|ALDOA_HUMAN	ALDOA_HUMAN	1.63504e-07	3.25381e-05	0.00118371	IDA	Tox
sp|P09972|ALDOC_HUMAN	ALDOC_HUMAN	2.43531e-11	0.000111213	0.00434754	DAU	Ther
sp|P09972|ALDOC_HUMAN	ALDOC_HUMAN	3.73945e-25	2.01363e-11	1.82721e-07	DOX	Ther
sp|P09972|ALDOC_HUMAN	ALDOC_HUMAN	1.38531e-07	0.00196147	0.000223486	EPI	Tox
sp|P09972|ALDOC_HUMAN	ALDOC_HUMAN	1.0133e-12	1.19719e-06	0.000144464	IDA	Ther
sp|P09972|ALDOC_HUMAN	ALDOC_HUMAN	2.15771e-07	0.0405287	NA	IDA	Tox
sp|P15121|ALDR_HUMAN	ALDR_HUMAN	NA	2.35694e-10	2.44654e-05	DOX	Ther
sp|P15121|ALDR_HUMAN	ALDR_HUMAN	1.00949e-09	0.000452228	0.000181479	DOX	Tox
sp|P15121|ALDR_HUMAN	ALDR_HUMAN	1.33168e-10	5.33147e-08	3.704e-07	EPI	Tox
sp|P15121|ALDR_HUMAN	ALDR_HUMAN	1.31169e-10	2.81897e-17	NA	EPI	Ther
sp|P15121|ALDR_HUMAN	ALDR_HUMAN	3.83954e-11	8.7162e-07	NA	IDA	Tox
sp|P15121|ALDR_HUMAN	ALDR_HUMAN	2.6286e-11	0.00524299	NA	IDA	Ther
sp|P30533|AMRP_HUMAN	AMRP_HUMAN	2.83376e-13	6.46127e-09	NA	DAU	Ther
sp|P39687|AN32A_HUMAN	AN32A_HUMAN	1.40155e-11	1.99084e-10	NA	EPI	Tox
sp|Q01484|ANK2_HUMAN	ANK2_HUMAN	0.0479078	0.00339736	0.00234466	EPI	Ther
sp|Q99873|ANM1_HUMAN	ANM1_HUMAN	4.90294e-06	0.00502868	NA	DAU	Ther
sp|P01008|ANT3_HUMAN	ANT3_HUMAN	2.5515e-11	2.62101e-08	NA	EPI	Tox
sp|P50995|ANX11_HUMAN	ANX11_HUMAN	0.00041224	0.000290839	0.00131822	DAU	Ther
sp|P50995|ANX11_HUMAN	ANX11_HUMAN	7.77661e-10	0.0191772	NA	DAU	Tox
sp|P04083|ANXA1_HUMAN	ANXA1_HUMAN	NA	0.000244423	NA	DAU	Tox
sp|P04083|ANXA1_HUMAN	ANXA1_HUMAN	0.00160097	6.83892e-05	1.0798e-05	DOX	Ther
sp|P04083|ANXA1_HUMAN	ANXA1_HUMAN	0.000155765	0.0254848	NA	DOX	Tox
sp|P04083|ANXA1_HUMAN	ANXA1_HUMAN	2.01654e-16	2.38127e-06	NA	EPI	Tox
sp|P07355|ANXA2_HUMAN	ANXA2_HUMAN	NA	1.097e-06	NA	DAU	Tox
sp|P07355|ANXA2_HUMAN	ANXA2_HUMAN	NA	5.17531e-12	NA	DOX	Tox
sp|P07355|ANXA2_HUMAN	ANXA2_HUMAN	5.52045e-10	1.28251e-06	4.82811e-05	EPI	Ther
sp|P07355|ANXA2_HUMAN	ANXA2_HUMAN	3.68692e-06	0.000112749	0.0156292	EPI	Tox
sp|P07355|ANXA2_HUMAN	ANXA2_HUMAN	8.34238e-07	0.0286439	0.00023293	IDA	Tox
sp|P07355|ANXA2_HUMAN	ANXA2_HUMAN	1.37136e-16	9.38752e-06	NA	IDA	Ther
sp|P12429|ANXA3_HUMAN	ANXA3_HUMAN	NA	0.00349204	6.82898e-06	DOX	Tox
sp|P12429|ANXA3_HUMAN	ANXA3_HUMAN	1.14827e-10	1.10891e-11	NA	DOX	Ther
sp|P09525|ANXA4_HUMAN	ANXA4_HUMAN	1.11051e-07	4.95799e-09	2.9809e-05	DOX	Ther
sp|P09525|ANXA4_HUMAN	ANXA4_HUMAN	NA	6.26429e-07	0.00234106	DOX	Tox
sp|P08758|ANXA5_HUMAN	ANXA5_HUMAN	3.90606e-09	0.000176252	6.03941e-05	IDA	Ther
sp|P08758|ANXA5_HUMAN	ANXA5_HUMAN	0.000284559	0.0160069	0.04663	IDA	Tox
sp|P20073|ANXA7_HUMAN	ANXA7_HUMAN	6.3571e-07	0.0160372	0.0168626	DAU	Tox
sp|P20073|ANXA7_HUMAN	ANXA7_HUMAN	2.65101e-11	0.000407807	NA	DAU	Ther
sp|P20073|ANXA7_HUMAN	ANXA7_HUMAN	4.52743e-09	0.0225344	NA	DOX	Ther
sp|P20073|ANXA7_HUMAN	ANXA7_HUMAN	0.0038764	3.42065e-07	NA	EPI	Tox
sp|P20073|ANXA7_HUMAN	ANXA7_HUMAN	2.2683e-08	0.0204591	NA	IDA	Tox
sp|P27695|APEX1_HUMAN	APEX1_HUMAN	1.25637e-07	0.000519654	NA	DAU	Tox
sp|P27695|APEX1_HUMAN	APEX1_HUMAN	0.000204668	5.4638e-07	4.13374e-10	EPI	Ther
sp|P02649|APOE_HUMAN	APOE_HUMAN	1.20635e-05	0.00326068	0.00781202	DOX	Ther
sp|P02649|APOE_HUMAN	APOE_HUMAN	3.79943e-05	2.89497e-06	6.61688e-05	EPI	Ther
sp|Q9BQE5|APOL2_HUMAN	APOL2_HUMAN	NA	3.63759e-07	2.11692e-07	DAU	Ther
sp|Q9BQE5|APOL2_HUMAN	APOL2_HUMAN	0.000710138	0.000127682	NA	DAU	Tox
sp|O95445|APOM_HUMAN	APOM_HUMAN	2.09374e-07	2.32568e-08	NA	DOX	Tox
sp|Q92747|ARC1A_HUMAN	ARC1A_HUMAN	1.55874e-08	0.0329393	NA	DOX	Ther
sp|P61204|ARF3_HUMAN : sp|P84077|ARF1_HUMAN	ARF3_HUMAN	0.0288234	1.08497e-05	NA	EPI	Ther
sp|P18085|ARF4_HUMAN	ARF4_HUMAN	NA	2.21935e-07	NA	DAU	Ther
sp|Q8NDY3|ARHL1_HUMAN	ARHL1_HUMAN	2.9999e-05	2.17422e-05	NA	DOX	Ther
sp|Q9NVJ2|ARL8B_HUMAN	ARL8B_HUMAN	NA	1.29059e-09	NA	DOX	Tox
sp|P61158|ARP3_HUMAN	ARP3_HUMAN	6.34716e-13	0.041928	0.000282617	DOX	Ther
sp|O15145|ARPC3_HUMAN	ARPC3_HUMAN	0.00060438	8.11776e-08	2.84394e-08	DOX	Ther
sp|O15145|ARPC3_HUMAN	ARPC3_HUMAN	NA	5.96038e-07	3.2255e-07	DOX	Tox
sp|P15289|ARSA_HUMAN	ARSA_HUMAN	1.43913e-07	3.15994e-06	3.44893e-05	DOX	Ther
sp|Q13510|ASAH1_HUMAN	ASAH1_HUMAN	NA	6.56314e-07	0.0013675	IDA	Tox
sp|Q13510|ASAH1_HUMAN	ASAH1_HUMAN	NA	5.11736e-05	0.00506527	IDA	Ther
sp|O43681|ASNA_HUMAN	ASNA_HUMAN	6.31587e-07	0.000211369	0.000248942	EPI	Ther
sp|Q8IZT6|ASPM_HUMAN	ASPM_HUMAN	0.000147296	5.98772e-05	9.64077e-05	DOX	Tox
sp|P16615|AT2A2_HUMAN	AT2A2_HUMAN	9.81847e-09	8.55077e-08	0.000180123	EPI	Tox
sp|P24539|AT5F1_HUMAN	AT5F1_HUMAN	7.93685e-09	0.00174056	0.00238405	EPI	Tox
sp|P56381|ATP5E_HUMAN : sp|Q5VTU8|AT5EL_HUMAN	ATP5E_HUMAN	4.67878e-26	9.56412e-09	NA	EPI	Tox
sp|P56381|ATP5E_HUMAN : sp|Q5VTU8|AT5EL_HUMAN	ATP5E_HUMAN	0.00449274	1.81473e-07	NA	IDA	Ther
sp|O75947|ATP5H_HUMAN	ATP5H_HUMAN	2.5372e-09	0.000134227	NA	IDA	Ther
sp|O75964|ATP5L_HUMAN	ATP5L_HUMAN	3.11991e-10	0.0188181	NA	DOX	Tox
sp|O75964|ATP5L_HUMAN	ATP5L_HUMAN	2.32108e-07	0.025369	NA	EPI	Ther
sp|P25705|ATPA_HUMAN	ATPA_HUMAN	1.33921e-12	0.00201015	0.000282146	DAU	Ther
sp|P25705|ATPA_HUMAN	ATPA_HUMAN	1.49309e-06	0.000217239	0.00185975	DAU	Tox
sp|P25705|ATPA_HUMAN	ATPA_HUMAN	2.10677e-20	2.84765e-10	1.07045e-07	IDA	Ther
sp|P25705|ATPA_HUMAN	ATPA_HUMAN	3.5086e-10	0.000357875	NA	IDA	Tox
sp|P06576|ATPB_HUMAN	ATPB_HUMAN	6.96698e-14	5.42933e-06	1.2254e-05	IDA	Tox
sp|P30049|ATPD_HUMAN	ATPD_HUMAN	2.25383e-09	0.00271634	1.36826e-05	DOX	Ther
sp|P30049|ATPD_HUMAN	ATPD_HUMAN	0.00544111	7.16953e-05	NA	DOX	Tox
sp|P30049|ATPD_HUMAN	ATPD_HUMAN	0.000880534	2.47819e-06	0.00168176	EPI	Tox
sp|P30049|ATPD_HUMAN	ATPD_HUMAN	1.56971e-14	1.84336e-05	NA	IDA	Ther
sp|P36542|ATPG_HUMAN	ATPG_HUMAN	6.53719e-07	3.81318e-07	NA	DOX	Tox
sp|P36542|ATPG_HUMAN	ATPG_HUMAN	NA	2.72458e-12	NA	DOX	Ther
sp|P48047|ATPO_HUMAN	ATPO_HUMAN	1.55329e-11	0.0455906	NA	EPI	Tox
sp|P48047|ATPO_HUMAN	ATPO_HUMAN	2.03986e-06	9.63158e-05	0.000757811	IDA	Ther
sp|P48047|ATPO_HUMAN	ATPO_HUMAN	3.40259e-13	0.000118489	0.0056821	IDA	Tox
sp|P61769|B2MG_HUMAN	B2MG_HUMAN	6.4815e-05	5.07787e-05	NA	DOX	Ther
sp|P51572|BAP31_HUMAN	BAP31_HUMAN	0.000497673	0.00014093	0.00283177	DOX	Ther
sp|P35613|BASI_HUMAN	BASI_HUMAN	1.27023e-12	5.24178e-12	4.97283e-11	DOX	Tox
sp|P35613|BASI_HUMAN	BASI_HUMAN	NA	1.14909e-05	NA	DOX	Ther
sp|P35613|BASI_HUMAN	BASI_HUMAN	NA	1.60129e-08	1.45209e-07	IDA	Ther
sp|P16278|BGAL_HUMAN	BGAL_HUMAN	9.06341e-07	3.06293e-06	0.00041434	EPI	Tox
sp|Q15582|BGH3_HUMAN	BGH3_HUMAN	2.51838e-06	0.0033288	1.09746e-06	DOX	Tox
sp|Q15582|BGH3_HUMAN	BGH3_HUMAN	0.00916492	0.0400108	8.14341e-06	EPI	Tox
sp|Q15582|BGH3_HUMAN	BGH3_HUMAN	1.53377e-05	0.00106439	0.0164236	EPI	Ther
sp|Q9Y6E2|BZW2_HUMAN	BZW2_HUMAN	2.23787e-11	0.000562941	NA	DOX	Ther
sp|P11586|C1TC_HUMAN	C1TC_HUMAN	9.94697e-08	7.47544e-10	NA	EPI	Ther
sp|P55290|CAD13_HUMAN	CAD13_HUMAN	NA	9.52882e-05	NA	DAU	Tox
sp|Q05682|CALD1_HUMAN	CALD1_HUMAN	0.00121668	4.33619e-05	2.2273e-06	DOX	Tox
sp|Q05682|CALD1_HUMAN	CALD1_HUMAN	0.00259583	0.00264237	0.00971862	DOX	Ther
sp|P62158|CALM_HUMAN	CALM_HUMAN	3.79253e-05	0.00035681	0.00187994	DAU	Ther
sp|P62158|CALM_HUMAN	CALM_HUMAN	2.40061e-06	0.0196103	0.000162722	DOX	Ther
sp|P62158|CALM_HUMAN	CALM_HUMAN	0.00628893	0.00175302	0.00301056	EPI	Ther
sp|P62158|CALM_HUMAN	CALM_HUMAN	6.79186e-11	0.00023293	NA	EPI	Tox
sp|P27797|CALR_HUMAN	CALR_HUMAN	3.35981e-20	0.00401142	0.0334455	EPI	Tox
sp|P27797|CALR_HUMAN	CALR_HUMAN	2.6602e-23	0.0158425	NA	EPI	Ther
sp|P27797|CALR_HUMAN	CALR_HUMAN	2.51097e-21	1.01207e-08	1.16984e-07	IDA	Ther
sp|P27797|CALR_HUMAN	CALR_HUMAN	1.28257e-18	5.21201e-05	NA	IDA	Tox
sp|O43852|CALU_HUMAN	CALU_HUMAN	5.57934e-17	0.0289153	0.00345455	DOX	Ther
sp|O43852|CALU_HUMAN	CALU_HUMAN	1.12511e-14	0.0028616	NA	IDA	Ther
sp|P27824|CALX_HUMAN	CALX_HUMAN	4.44987e-06	3.38463e-06	NA	IDA	Tox
sp|P27824|CALX_HUMAN	CALX_HUMAN	2.12134e-10	0.0119463	NA	IDA	Ther
sp|Q01518|CAP1_HUMAN	CAP1_HUMAN	NA	5.29371e-09	2.92658e-07	DOX	Tox
sp|Q01518|CAP1_HUMAN	CAP1_HUMAN	8.76159e-17	0.000254363	0.0166355	DOX	Ther
sp|Q01518|CAP1_HUMAN	CAP1_HUMAN	7.73082e-09	0.00125726	5.92564e-05	EPI	Tox
sp|Q01518|CAP1_HUMAN	CAP1_HUMAN	3.26434e-08	0.000476619	0.0146358	EPI	Ther
sp|Q01518|CAP1_HUMAN	CAP1_HUMAN	0.0425693	0.000518715	0.0078739	IDA	Ther
sp|Q01518|CAP1_HUMAN	CAP1_HUMAN	0.0242396	0.000281677	NA	IDA	Tox
sp|Q14444|CAPR1_HUMAN	CAPR1_HUMAN	4.69859e-12	7.95557e-11	NA	DOX	Tox
sp|Q14444|CAPR1_HUMAN	CAPR1_HUMAN	0.0294551	0.0319283	NA	EPI	Tox
sp|Q14444|CAPR1_HUMAN	CAPR1_HUMAN	1.98119e-07	1.54391e-06	NA	EPI	Ther
sp|P47756|CAPZB_HUMAN	CAPZB_HUMAN	0.00682411	4.70559e-07	5.24105e-06	DOX	Tox
sp|P47756|CAPZB_HUMAN	CAPZB_HUMAN	NA	9.62822e-07	2.79756e-05	DOX	Ther
sp|P07858|CATB_HUMAN	CATB_HUMAN	8.75376e-10	2.75871e-12	2.60182e-09	DAU	Ther
sp|P07858|CATB_HUMAN	CATB_HUMAN	NA	0.00194123	0.000124888	DAU	Tox
sp|P07858|CATB_HUMAN	CATB_HUMAN	8.30396e-07	4.74599e-13	NA	DOX	Tox
sp|P07858|CATB_HUMAN	CATB_HUMAN	3.48807e-10	3.73573e-08	2.28192e-07	IDA	Tox
sp|P07858|CATB_HUMAN	CATB_HUMAN	2.13388e-14	2.3525e-07	0.0031896	IDA	Ther
sp|P53634|CATC_HUMAN	CATC_HUMAN	NA	1.01007e-08	NA	DAU	Tox
sp|P53634|CATC_HUMAN	CATC_HUMAN	0.00382788	0.000696702	NA	DAU	Ther
sp|P53634|CATC_HUMAN	CATC_HUMAN	4.36097e-10	2.4225e-14	1.10197e-11	DOX	Tox
sp|P53634|CATC_HUMAN	CATC_HUMAN	3.51635e-11	1.07746e-08	0.000474125	DOX	Ther
sp|Q9UBR2|CATZ_HUMAN	CATZ_HUMAN	6.79991e-05	2.96021e-08	4.39773e-11	DOX	Tox
sp|Q9UBR2|CATZ_HUMAN	CATZ_HUMAN	6.21527e-05	0.0026284	NA	DOX	Ther
sp|Q9UBR2|CATZ_HUMAN	CATZ_HUMAN	3.40081e-14	2.00764e-06	9.52694e-09	EPI	Tox
sp|P52907|CAZA1_HUMAN	CAZA1_HUMAN	1.06466e-12	1.88533e-12	1.64019e-12	EPI	Ther
sp|P16152|CBR1_HUMAN	CBR1_HUMAN	0.0422757	0.0015063	0.0146166	DAU	Ther
sp|P16152|CBR1_HUMAN	CBR1_HUMAN	0.000210828	0.000151492	0.003884	DOX	Tox
sp|P16152|CBR1_HUMAN	CBR1_HUMAN	5.1161e-05	0.031836	0.0316741	DOX	Ther
sp|P16152|CBR1_HUMAN	CBR1_HUMAN	7.54877e-07	2.52339e-05	NA	EPI	Tox
sp|P16070|CD44_HUMAN	CD44_HUMAN	0.0230946	0.01036	NA	EPI	Ther
sp|P61604|CH10_HUMAN	CH10_HUMAN	6.25952e-32	0.00218538	0.0492502	DAU	Ther
sp|P61604|CH10_HUMAN	CH10_HUMAN	6.19207e-34	1.54786e-05	NA	DAU	Tox
sp|P61604|CH10_HUMAN	CH10_HUMAN	4.63556e-26	0.00664067	0.0231531	DOX	Ther
sp|P61604|CH10_HUMAN	CH10_HUMAN	9.42572e-44	4.06731e-07	0.00643135	EPI	Tox
sp|P61604|CH10_HUMAN	CH10_HUMAN	1.26779e-26	6.89558e-05	NA	IDA	Tox
sp|P61604|CH10_HUMAN	CH10_HUMAN	6.92001e-20	6.39478e-10	NA	IDA	Ther
sp|Q9H444|CHM4B_HUMAN	CHM4B_HUMAN	7.89513e-12	2.90349e-06	NA	DAU	Tox
sp|Q9H444|CHM4B_HUMAN	CHM4B_HUMAN	1.87063e-08	0.000199752	0.000423044	EPI	Tox
sp|O75390|CISY_HUMAN	CISY_HUMAN	1.27968e-22	4.43534e-05	0.00249584	DOX	Tox
sp|O75390|CISY_HUMAN	CISY_HUMAN	1.05491e-24	0.00096467	NA	DOX	Ther
sp|O75390|CISY_HUMAN	CISY_HUMAN	6.75693e-19	2.09319e-08	4.53845e-05	EPI	Tox
sp|O75390|CISY_HUMAN	CISY_HUMAN	1.17105e-27	1.65566e-05	0.000444204	IDA	Tox
sp|O75390|CISY_HUMAN	CISY_HUMAN	8.13757e-30	0.00403204	0.00924567	IDA	Ther
sp|Q07065|CKAP4_HUMAN	CKAP4_HUMAN	7.2122e-27	0.000739371	NA	EPI	Ther
sp|Q07065|CKAP4_HUMAN	CKAP4_HUMAN	7.82627e-16	0.00644161	NA	IDA	Tox
sp|P09497|CLCB_HUMAN	CLCB_HUMAN	NA	6.99007e-06	2.16857e-09	DOX	Tox
sp|P09497|CLCB_HUMAN	CLCB_HUMAN	NA	0.0162512	0.000495879	EPI	Tox
sp|O00299|CLIC1_HUMAN	CLIC1_HUMAN	0.038039	1.81818e-05	0.000137376	DOX	Ther
sp|O00299|CLIC1_HUMAN	CLIC1_HUMAN	0.0391153	3.93519e-07	0.000458193	DOX	Tox
sp|O00299|CLIC1_HUMAN	CLIC1_HUMAN	1.22275e-22	9.91304e-06	8.22456e-06	EPI	Tox
sp|O00299|CLIC1_HUMAN	CLIC1_HUMAN	5.70475e-20	1.71394e-12	NA	EPI	Ther
sp|O00299|CLIC1_HUMAN	CLIC1_HUMAN	5.12465e-11	2.87747e-08	1.60375e-08	IDA	Ther
sp|Q9UJS0|CMC2_HUMAN	CMC2_HUMAN	0.000306884	0.000387235	NA	DOX	Ther
sp|P02452|CO1A1_HUMAN	CO1A1_HUMAN	8.50426e-13	0.0338665	NA	DOX	Ther
sp|P08123|CO1A2_HUMAN	CO1A2_HUMAN	4.30649e-13	2.00283e-05	NA	DOX	Tox
sp|P08123|CO1A2_HUMAN	CO1A2_HUMAN	3.46049e-05	0.0004207	0.000532152	EPI	Tox
sp|P01024|CO3_HUMAN	CO3_HUMAN	4.54496e-20	1.41374e-08	NA	DOX	Tox
sp|P01024|CO3_HUMAN	CO3_HUMAN	1.81572e-08	0.000334403	0.000893213	EPI	Ther
sp|P01024|CO3_HUMAN	CO3_HUMAN	8.73547e-15	1.43683e-09	NA	EPI	Tox
sp|P01024|CO3_HUMAN	CO3_HUMAN	1.91129e-12	0.00733132	0.00549494	IDA	Tox
sp|P0C0L4|CO4A_HUMAN	CO4A_HUMAN	0.0019342	0.00120488	0.000118128	DAU	Ther
sp|P0C0L4|CO4A_HUMAN : sp|P0C0L5|CO4B_HUMAN	CO4A_HUMAN	0.000866585	1.59621e-05	NA	DOX	Ther
sp|P0C0L4|CO4A_HUMAN	CO4A_HUMAN	3.83344e-05	0.000226986	NA	EPI	Tox
sp|P02462|CO4A1_HUMAN	CO4A1_HUMAN	0.0032619	1.60299e-06	NA	DOX	Tox
sp|P02462|CO4A1_HUMAN	CO4A1_HUMAN	4.17833e-08	4.37077e-05	NA	IDA	Ther
sp|P08572|CO4A2_HUMAN	CO4A2_HUMAN	NA	0.00682418	0.0191698	DAU	Tox
sp|P08572|CO4A2_HUMAN	CO4A2_HUMAN	NA	0.00483208	0.022783	DAU	Ther
sp|P08572|CO4A2_HUMAN	CO4A2_HUMAN	0.00240862	0.0330702	NA	DOX	Tox
sp|P08572|CO4A2_HUMAN	CO4A2_HUMAN	0.00115841	0.0300577	0.0102342	EPI	Ther
sp|P08572|CO4A2_HUMAN	CO4A2_HUMAN	0.00977695	0.0299693	NA	IDA	Tox
sp|P01031|CO5_HUMAN	CO5_HUMAN	0.00412887	0.000744868	NA	DOX	Tox
sp|P01031|CO5_HUMAN	CO5_HUMAN	0.00248157	0.000115014	NA	DOX	Ther
sp|P12109|CO6A1_HUMAN	CO6A1_HUMAN	6.90351e-05	0.00212285	NA	DOX	Tox
sp|P12109|CO6A1_HUMAN	CO6A1_HUMAN	9.00066e-08	0.0383172	NA	DOX	Ther
sp|P12109|CO6A1_HUMAN	CO6A1_HUMAN	2.02108e-05	0.0213896	NA	EPI	Tox
sp|P12109|CO6A1_HUMAN	CO6A1_HUMAN	5.35909e-05	2.83116e-09	NA	EPI	Ther
sp|P23528|COF1_HUMAN	COF1_HUMAN	8.48905e-20	1.07034e-05	7.77827e-06	DOX	Tox
sp|P23528|COF1_HUMAN	COF1_HUMAN	1.83238e-22	0.00200836	0.0168082	IDA	Ther
sp|Q9Y281|COF2_HUMAN	COF2_HUMAN	8.4019e-08	0.000100461	0.00198156	DAU	Ther
sp|P39060|COIA1_HUMAN	COIA1_HUMAN	3.18604e-07	2.10486e-05	NA	IDA	Ther
sp|P53618|COPB_HUMAN	COPB_HUMAN	NA	0.007489	0.0043544	EPI	Ther
sp|P35606|COPB2_HUMAN	COPB2_HUMAN	NA	5.39655e-12	NA	DOX	Tox
sp|P35606|COPB2_HUMAN	COPB2_HUMAN	1.15008e-08	1.42851e-10	NA	DOX	Ther
sp|P35606|COPB2_HUMAN	COPB2_HUMAN	0.0101815	0.0225492	NA	EPI	Tox
sp|P35606|COPB2_HUMAN	COPB2_HUMAN	NA	0.000193443	0.000525143	IDA	Tox
sp|Q9Y678|COPG1_HUMAN	COPG1_HUMAN	1.5774e-10	7.7631e-05	9.23981e-05	IDA	Ther
sp|Q9Y678|COPG1_HUMAN	COPG1_HUMAN	0.00224486	0.00476489	NA	IDA	Tox
sp|O75208|COQ9_HUMAN	COQ9_HUMAN	2.00978e-06	0.00642251	0.0021709	DOX	Tox
sp|Q9BR76|COR1B_HUMAN	COR1B_HUMAN	7.6665e-06	0.00717725	NA	DOX	Ther
sp|P13073|COX41_HUMAN	COX41_HUMAN	3.75548e-14	2.34339e-06	NA	IDA	Ther
sp|P10606|COX5B_HUMAN	COX5B_HUMAN	4.85719e-11	0.00875414	0.0108865	IDA	Ther
sp|P09669|COX6C_HUMAN	COX6C_HUMAN	2.63824e-07	4.76219e-06	1.27086e-09	DOX	Tox
sp|P09669|COX6C_HUMAN	COX6C_HUMAN	1.99049e-06	8.46167e-07	9.60381e-07	DOX	Ther
sp|P09669|COX6C_HUMAN	COX6C_HUMAN	1.22982e-10	0.0112031	NA	EPI	Tox
sp|P09669|COX6C_HUMAN	COX6C_HUMAN	2.35391e-11	0.0376205	NA	EPI	Ther
sp|Q9H3G5|CPVL_HUMAN	CPVL_HUMAN	3.92103e-11	7.31029e-05	NA	DAU	Ther
sp|Q9H3G5|CPVL_HUMAN	CPVL_HUMAN	NA	3.87075e-06	2.46547e-06	DOX	Tox
sp|Q9H3G5|CPVL_HUMAN	CPVL_HUMAN	0.00140469	4.15136e-09	5.01975e-06	DOX	Ther
sp|Q9H3G5|CPVL_HUMAN	CPVL_HUMAN	NA	2.18766e-07	4.16456e-07	EPI	Tox
sp|Q9H3G5|CPVL_HUMAN	CPVL_HUMAN	9.56379e-06	0.000153279	0.000531415	IDA	Ther
sp|Q9H3G5|CPVL_HUMAN	CPVL_HUMAN	0.0313368	0.000908121	0.0168617	IDA	Tox
sp|P52943|CRIP2_HUMAN	CRIP2_HUMAN	9.09002e-14	0.00966545	NA	DAU	Tox
sp|P52943|CRIP2_HUMAN	CRIP2_HUMAN	1.31848e-12	1.26135e-07	NA	DAU	Ther
sp|P52943|CRIP2_HUMAN	CRIP2_HUMAN	8.86317e-05	2.50659e-05	NA	DOX	Tox
sp|P52943|CRIP2_HUMAN	CRIP2_HUMAN	4.04255e-08	0.00972339	NA	DOX	Ther
sp|P52943|CRIP2_HUMAN	CRIP2_HUMAN	0.000182569	2.47134e-08	7.46113e-06	EPI	Ther
sp|P52943|CRIP2_HUMAN	CRIP2_HUMAN	0.0160077	1.17971e-08	0.00247116	EPI	Tox
sp|P02511|CRYAB_HUMAN	CRYAB_HUMAN	0.0224858	3.9098e-07	NA	EPI	Tox
sp|P02511|CRYAB_HUMAN	CRYAB_HUMAN	0.0196176	1.4127e-06	NA	EPI	Ther
sp|P13611|CSPG2_HUMAN	CSPG2_HUMAN	1.23555e-09	0.0131719	NA	EPI	Ther
sp|P21291|CSRP1_HUMAN	CSRP1_HUMAN	NA	0.0020123	0.0120599	DAU	Ther
sp|P50461|CSRP3_HUMAN	CSRP3_HUMAN	5.03218e-09	5.53707e-11	NA	IDA	Tox
sp|P35221|CTNA1_HUMAN	CTNA1_HUMAN	0.000126792	7.60596e-08	3.89779e-07	DOX	Ther
sp|P35221|CTNA1_HUMAN	CTNA1_HUMAN	6.72139e-13	1.46579e-14	NA	DOX	Tox
sp|P35221|CTNA1_HUMAN	CTNA1_HUMAN	6.86211e-10	0.000138785	NA	EPI	Tox
sp|P35222|CTNB1_HUMAN	CTNB1_HUMAN	8.84018e-12	2.23145e-12	1.69181e-12	DAU	Ther
sp|O60716|CTND1_HUMAN	CTND1_HUMAN	2.64489e-08	1.78518e-06	NA	DAU	Ther
sp|P14854|CX6B1_HUMAN	CX6B1_HUMAN	3.36312e-18	0.0224601	0.0467521	DAU	Tox
sp|P14854|CX6B1_HUMAN	CX6B1_HUMAN	7.61931e-14	2.08553e-07	NA	DOX	Ther
sp|P14854|CX6B1_HUMAN	CX6B1_HUMAN	0.000133412	0.00169107	0.00551908	IDA	Ther
sp|P08574|CY1_HUMAN	CY1_HUMAN	0.000812953	2.98311e-05	7.09881e-07	EPI	Tox
sp|P99999|CYC_HUMAN	CYC_HUMAN	1.84113e-08	0.0262489	NA	IDA	Ther
sp|Q9UJU6|DBNL_HUMAN	DBNL_HUMAN	NA	2.91648e-08	0.000449882	DOX	Tox
sp|Q13561|DCTN2_HUMAN	DCTN2_HUMAN	0.00876291	8.10543e-08	6.98794e-09	DAU	Ther
sp|Q13561|DCTN2_HUMAN	DCTN2_HUMAN	0.000143118	0.000550447	9.81369e-05	DOX	Ther
sp|Q13561|DCTN2_HUMAN	DCTN2_HUMAN	2.39508e-12	0.0443188	NA	DOX	Tox
sp|Q13561|DCTN2_HUMAN	DCTN2_HUMAN	3.02689e-05	0.00376098	NA	IDA	Ther
sp|Q7Z4W1|DCXR_HUMAN	DCXR_HUMAN	0.000214036	1.10125e-07	5.78184e-06	DOX	Tox
sp|Q7Z4W1|DCXR_HUMAN	DCXR_HUMAN	1.4294e-05	1.35164e-06	8.29517e-06	DOX	Ther
sp|Q7Z4W1|DCXR_HUMAN	DCXR_HUMAN	NA	1.00606e-10	1.71617e-09	EPI	Ther
sp|Q7Z4W1|DCXR_HUMAN	DCXR_HUMAN	NA	1.18152e-05	0.0105211	EPI	Tox
sp|P17844|DDX5_HUMAN	DDX5_HUMAN	3.10467e-11	4.7839e-08	1.46867e-07	IDA	Ther
sp|P17844|DDX5_HUMAN	DDX5_HUMAN	NA	5.14724e-08	0.000556939	IDA	Tox
sp|Q16698|DECR_HUMAN	DECR_HUMAN	2.29903e-11	2.28246e-11	NA	DOX	Tox
sp|Q16698|DECR_HUMAN	DECR_HUMAN	1.53769e-13	0.0373743	NA	DOX	Ther
sp|Q16698|DECR_HUMAN	DECR_HUMAN	3.10137e-22	9.66177e-10	1.57294e-08	IDA	Ther
sp|Q16698|DECR_HUMAN	DECR_HUMAN	1.58176e-24	4.08073e-09	NA	IDA	Tox
sp|P17661|DESM_HUMAN	DESM_HUMAN	0.00273285	0.0471385	0.00778843	IDA	Ther
sp|P15924|DESP_HUMAN	DESP_HUMAN	0.00028625	0.00810688	0.00513118	EPI	Tox
sp|P15924|DESP_HUMAN	DESP_HUMAN	0.000342081	0.00369262	0.0303099	EPI	Ther
sp|P15924|DESP_HUMAN	DESP_HUMAN	0.00220509	0.00178065	0.0286496	IDA	Ther
sp|P00367|DHE3_HUMAN	DHE3_HUMAN	2.7533e-14	1.20487e-10	NA	EPI	Tox
sp|P00367|DHE3_HUMAN	DHE3_HUMAN	2.65956e-21	7.71501e-09	7.02296e-06	IDA	Ther
sp|P00367|DHE3_HUMAN	DHE3_HUMAN	1.65071e-18	1.95814e-05	NA	IDA	Tox
sp|P09622|DLDH_HUMAN	DLDH_HUMAN	NA	3.58542e-06	0.000199558	DOX	Ther
sp|P09622|DLDH_HUMAN	DLDH_HUMAN	8.1689e-06	0.00296918	0.0167446	EPI	Tox
sp|P31689|DNJA1_HUMAN	DNJA1_HUMAN	0.000621444	0.0416659	NA	DAU	Ther
sp|P31689|DNJA1_HUMAN	DNJA1_HUMAN	0.00417679	0.00246118	0.0157661	DOX	Ther
sp|O00429|DNM1L_HUMAN	DNM1L_HUMAN	5.21528e-21	0.00228629	6.37618e-05	DOX	Tox
sp|O00429|DNM1L_HUMAN	DNM1L_HUMAN	1.45693e-18	0.000529018	0.000307165	DOX	Ther
sp|Q14194|DPYL1_HUMAN	DPYL1_HUMAN	4.10825e-15	0.000176194	0.0080205	EPI	Ther
sp|Q14194|DPYL1_HUMAN	DPYL1_HUMAN	1.16004e-13	7.57103e-06	NA	EPI	Tox
sp|Q14194|DPYL1_HUMAN	DPYL1_HUMAN	3.83622e-16	0.000350192	NA	IDA	Tox
sp|Q14194|DPYL1_HUMAN	DPYL1_HUMAN	5.31891e-16	4.97622e-06	NA	IDA	Ther
sp|Q16555|DPYL2_HUMAN	DPYL2_HUMAN	1.90411e-08	4.59697e-05	NA	EPI	Ther
sp|Q16555|DPYL2_HUMAN	DPYL2_HUMAN	3.23875e-07	0.0189086	0.000261817	IDA	Tox
sp|Q16555|DPYL2_HUMAN	DPYL2_HUMAN	1.94213e-12	0.0475722	0.00418681	IDA	Ther
sp|Q14195|DPYL3_HUMAN	DPYL3_HUMAN	1.32703e-10	9.02452e-14	3.80545e-09	EPI	Tox
sp|Q14195|DPYL3_HUMAN	DPYL3_HUMAN	4.44972e-09	6.34557e-09	NA	EPI	Ther
sp|Q14195|DPYL3_HUMAN	DPYL3_HUMAN	2.51949e-16	0.000183414	0.0113398	IDA	Ther
sp|Q14195|DPYL3_HUMAN	DPYL3_HUMAN	3.16626e-15	3.64351e-10	NA	IDA	Tox
sp|Q16643|DREB_HUMAN	DREB_HUMAN	NA	2.22923e-13	2.78218e-11	DOX	Ther
sp|P51452|DUS3_HUMAN	DUS3_HUMAN	4.14199e-09	7.40547e-07	9.51963e-07	DOX	Ther
sp|P51452|DUS3_HUMAN	DUS3_HUMAN	1.19567e-09	2.16311e-11	NA	DOX	Tox
sp|Q13838|DX39B_HUMAN	DX39B_HUMAN	1.95963e-14	0.00385926	2.25011e-05	DOX	Ther
sp|Q13838|DX39B_HUMAN	DX39B_HUMAN	2.43917e-10	0.000867109	NA	DOX	Tox
sp|Q13838|DX39B_HUMAN	DX39B_HUMAN	2.42634e-07	0.0145262	0.00080123	EPI	Tox
sp|Q13838|DX39B_HUMAN	DX39B_HUMAN	4.96661e-16	0.0128279	NA	IDA	Tox
sp|Q9Y2J2|E41L3_HUMAN	E41L3_HUMAN	2.25198e-14	0.000670791	0.0139797	DOX	Ther
sp|Q9Y2J2|E41L3_HUMAN	E41L3_HUMAN	4.07059e-10	0.010164	0.0428303	EPI	Ther
sp|Q9Y2J2|E41L3_HUMAN	E41L3_HUMAN	1.69481e-09	0.00219451	NA	EPI	Tox
sp|Q9Y2J2|E41L3_HUMAN	E41L3_HUMAN	3.40727e-11	0.00789749	0.0320224	IDA	Ther
sp|Q13011|ECH1_HUMAN	ECH1_HUMAN	3.61636e-10	0.0217732	0.021844	EPI	Ther
sp|P40939|ECHA_HUMAN	ECHA_HUMAN	0.017504	6.5315e-08	6.78163e-10	DOX	Ther
sp|P40939|ECHA_HUMAN	ECHA_HUMAN	9.57602e-10	0.00184874	NA	DOX	Tox
sp|P40939|ECHA_HUMAN	ECHA_HUMAN	4.27434e-14	6.71915e-07	NA	EPI	Tox
sp|P40939|ECHA_HUMAN	ECHA_HUMAN	2.32083e-26	2.84377e-08	1.7115e-06	IDA	Ther
sp|P55084|ECHB_HUMAN	ECHB_HUMAN	0.0407483	0.0055377	0.00633686	DOX	Tox
sp|P55084|ECHB_HUMAN	ECHB_HUMAN	NA	1.77737e-08	5.28715e-06	EPI	Tox
sp|P55084|ECHB_HUMAN	ECHB_HUMAN	NA	0.000124705	2.70562e-05	EPI	Ther
sp|P55084|ECHB_HUMAN	ECHB_HUMAN	1.03365e-10	0.00467218	0.00196185	IDA	Ther
sp|P55084|ECHB_HUMAN	ECHB_HUMAN	6.41494e-15	0.048287	0.015801	IDA	Tox
sp|P42126|ECI1_HUMAN	ECI1_HUMAN	2.12268e-05	3.25633e-06	1.4351e-06	EPI	Ther
sp|P42126|ECI1_HUMAN	ECI1_HUMAN	9.67166e-05	0.0054586	NA	EPI	Tox
sp|P68104|EF1A1_HUMAN : sp|Q5VTE0|EF1A3_HUMAN	EF1A1_HUMAN	1.33982e-09	5.00265e-05	0.000655511	DOX	Tox
sp|P68104|EF1A1_HUMAN : sp|Q5VTE0|EF1A3_HUMAN	EF1A1_HUMAN	2.57918e-12	0.00234745	0.00317504	DOX	Ther
sp|Q05639|EF1A2_HUMAN	EF1A2_HUMAN	NA	1.04247e-10	NA	DAU	Ther
sp|Q05639|EF1A2_HUMAN	EF1A2_HUMAN	NA	6.7416e-11	3.65274e-16	DOX	Tox
sp|Q05639|EF1A2_HUMAN	EF1A2_HUMAN	NA	8.5077e-07	4.09044e-07	EPI	Ther
sp|P24534|EF1B_HUMAN	EF1B_HUMAN	4.074e-13	9.36456e-06	NA	DOX	Tox
sp|P29692|EF1D_HUMAN	EF1D_HUMAN	2.51016e-09	3.89171e-05	NA	DAU	Ther
sp|P29692|EF1D_HUMAN	EF1D_HUMAN	1.79965e-23	5.02068e-10	NA	DOX	Tox
sp|Q96RP9|EFGM_HUMAN	EFGM_HUMAN	NA	9.65472e-07	3.72394e-06	DAU	Ther
sp|Q96RP9|EFGM_HUMAN	EFGM_HUMAN	NA	3.12091e-05	NA	DAU	Tox
sp|Q96RP9|EFGM_HUMAN	EFGM_HUMAN	1.00862e-10	0.000614121	4.93155e-06	DOX	Ther
sp|P49411|EFTU_HUMAN	EFTU_HUMAN	1.22192e-14	9.72592e-09	0.0001005	DOX	Tox
sp|P49411|EFTU_HUMAN	EFTU_HUMAN	2.62648e-16	3.55289e-05	0.00407303	DOX	Ther
sp|P49411|EFTU_HUMAN	EFTU_HUMAN	2.56262e-12	3.5561e-07	4.78934e-05	EPI	Ther
sp|P49411|EFTU_HUMAN	EFTU_HUMAN	1.6087e-09	8.89335e-15	NA	EPI	Tox
sp|P49411|EFTU_HUMAN	EFTU_HUMAN	1.55261e-26	3.77987e-09	5.72576e-06	IDA	Ther
sp|P49411|EFTU_HUMAN	EFTU_HUMAN	1.06976e-24	2.16683e-08	0.000107456	IDA	Tox
sp|Q9H4M9|EHD1_HUMAN	EHD1_HUMAN	5.52338e-14	4.79907e-13	NA	DAU	Ther
sp|Q9H4M9|EHD1_HUMAN	EHD1_HUMAN	5.44722e-14	0.000832291	0.00996561	DOX	Ther
sp|Q9H4M9|EHD1_HUMAN	EHD1_HUMAN	0.0474003	2.03738e-05	NA	EPI	Tox
sp|Q9NZN3|EHD3_HUMAN	EHD3_HUMAN	1.73936e-08	1.9698e-06	4.12828e-05	DOX	Tox
sp|P55884|EIF3B_HUMAN	EIF3B_HUMAN	NA	0.0173892	0.015591	EPI	Ther
sp|P55884|EIF3B_HUMAN	EIF3B_HUMAN	0.0203184	1.29583e-12	NA	EPI	Tox
sp|Q15369|ELOC_HUMAN	ELOC_HUMAN	7.40119e-11	0.0208034	NA	DOX	Ther
sp|Q15369|ELOC_HUMAN	ELOC_HUMAN	6.12948e-09	0.00102454	0.00148155	EPI	Ther
sp|Q15369|ELOC_HUMAN	ELOC_HUMAN	0.00597066	2.30052e-08	NA	EPI	Tox
sp|P06733|ENOA_HUMAN	ENOA_HUMAN	7.25631e-07	0.0365254	0.00125107	DOX	Ther
sp|P06733|ENOA_HUMAN	ENOA_HUMAN	1.33919e-12	4.85752e-19	NA	DOX	Tox
sp|P06733|ENOA_HUMAN	ENOA_HUMAN	NA	0.000901564	0.000852669	EPI	Ther
sp|P06733|ENOA_HUMAN	ENOA_HUMAN	0.00131892	1.15902e-11	NA	EPI	Tox
sp|P06733|ENOA_HUMAN	ENOA_HUMAN	1.13464e-10	0.00257102	0.00211253	IDA	Ther
sp|P06733|ENOA_HUMAN	ENOA_HUMAN	3.06692e-09	0.0166245	0.0131596	IDA	Tox
sp|P09104|ENOG_HUMAN	ENOG_HUMAN	NA	4.61072e-11	1.07873e-09	IDA	Tox
sp|P09104|ENOG_HUMAN	ENOG_HUMAN	0.000703244	4.42059e-08	1.4648e-07	IDA	Ther
sp|P14625|ENPL_HUMAN	ENPL_HUMAN	9.32841e-14	0.000330861	0.00162162	DAU	Ther
sp|P14625|ENPL_HUMAN	ENPL_HUMAN	1.87064e-13	4.81853e-05	NA	DAU	Tox
sp|P58107|EPIPL_HUMAN	EPIPL_HUMAN	8.57628e-08	1.14706e-06	6.92332e-06	DOX	Ther
sp|P58107|EPIPL_HUMAN	EPIPL_HUMAN	6.38474e-10	4.80182e-08	1.52597e-06	IDA	Ther
sp|P58107|EPIPL_HUMAN	EPIPL_HUMAN	5.79387e-10	0.00223264	0.0185674	IDA	Tox
sp|P30040|ERP29_HUMAN	ERP29_HUMAN	0.00417437	0.0277071	0.0254353	DOX	Ther
sp|P30040|ERP29_HUMAN	ERP29_HUMAN	NA	0.00295766	0.00227822	IDA	Ther
sp|P30040|ERP29_HUMAN	ERP29_HUMAN	NA	6.95335e-14	NA	IDA	Tox
sp|P10768|ESTD_HUMAN	ESTD_HUMAN	2.96759e-09	0.0333942	0.0224104	EPI	Ther
sp|P13804|ETFA_HUMAN	ETFA_HUMAN	1.42567e-13	0.0128754	0.00939246	DAU	Ther
sp|P13804|ETFA_HUMAN	ETFA_HUMAN	1.3219e-11	0.0201114	0.0173501	DAU	Tox
sp|P13804|ETFA_HUMAN	ETFA_HUMAN	2.81316e-12	0.0322692	0.007751	EPI	Ther
sp|P38117|ETFB_HUMAN	ETFB_HUMAN	2.77806e-20	7.30594e-08	2.82226e-05	IDA	Ther
sp|P38117|ETFB_HUMAN	ETFB_HUMAN	3.16155e-15	0.00113067	0.0012942	IDA	Tox
sp|P15311|EZRI_HUMAN	EZRI_HUMAN	3.93437e-07	0.00208757	2.33177e-08	DAU	Tox
sp|P15311|EZRI_HUMAN	EZRI_HUMAN	0.00401877	0.000288066	1.92445e-05	DAU	Ther
sp|P15311|EZRI_HUMAN	EZRI_HUMAN	0.00930402	1.49596e-07	0.00882002	DOX	Tox
sp|P15311|EZRI_HUMAN	EZRI_HUMAN	5.0725e-10	0.0397845	NA	DOX	Ther
sp|P15311|EZRI_HUMAN	EZRI_HUMAN	0.0437936	7.12407e-22	NA	EPI	Tox
sp|P15311|EZRI_HUMAN	EZRI_HUMAN	8.93252e-10	0.00608355	0.0090786	IDA	Ther
sp|P15311|EZRI_HUMAN	EZRI_HUMAN	2.03938e-10	3.38022e-06	NA	IDA	Tox
sp|P12259|FA5_HUMAN	FA5_HUMAN	0.000155919	0.00276704	NA	DAU	Ther
sp|P12259|FA5_HUMAN	FA5_HUMAN	5.90505e-09	3.26942e-15	NA	DOX	Tox
sp|P12259|FA5_HUMAN	FA5_HUMAN	6.68605e-13	1.29661e-12	NA	DOX	Ther
sp|Q01469|FABP5_HUMAN	FABP5_HUMAN	NA	2.03967e-07	5.22486e-08	IDA	Ther
sp|Q01469|FABP5_HUMAN	FABP5_HUMAN	1.60074e-10	3.29433e-05	NA	IDA	Tox
sp|P05413|FABPH_HUMAN	FABPH_HUMAN	NA	2.14629e-08	0.00314103	DAU	Tox
sp|P05413|FABPH_HUMAN	FABPH_HUMAN	1.18923e-19	6.24783e-30	NA	DOX	Tox
sp|P05413|FABPH_HUMAN	FABPH_HUMAN	1.47633e-17	3.79381e-22	NA	EPI	Tox
sp|P05413|FABPH_HUMAN	FABPH_HUMAN	1.8991e-14	0.031416	NA	EPI	Ther
sp|Q96GK7|FAH2A_HUMAN	FAH2A_HUMAN	1.11088e-05	1.83064e-09	1.09319e-07	DOX	Ther
sp|Q96GK7|FAH2A_HUMAN	FAH2A_HUMAN	NA	6.57883e-09	NA	EPI	Ther
sp|P49327|FAS_HUMAN	FAS_HUMAN	1.54175e-15	0.038662	0.0103233	DOX	Tox
sp|P23142|FBLN1_HUMAN	FBLN1_HUMAN	9.1942e-10	2.12403e-06	0.00892977	DAU	Tox
sp|P23142|FBLN1_HUMAN	FBLN1_HUMAN	4.21721e-06	1.24806e-07	1.89847e-08	DOX	Ther
sp|P23142|FBLN1_HUMAN	FBLN1_HUMAN	2.38338e-11	1.703e-08	NA	DOX	Tox
sp|P35556|FBN2_HUMAN	FBN2_HUMAN	4.95005e-08	2.34853e-10	1.7923e-10	DAU	Tox
sp|P35556|FBN2_HUMAN	FBN2_HUMAN	6.15611e-13	0.00066719	NA	DOX	Ther
sp|P35556|FBN2_HUMAN	FBN2_HUMAN	3.57951e-12	0.000611399	NA	EPI	Tox
sp|P35556|FBN2_HUMAN	FBN2_HUMAN	1.78941e-11	0.0217771	NA	EPI	Ther
sp|P02771|FETA_HUMAN	FETA_HUMAN	4.6368e-21	2.6871e-05	0.000187155	DOX	Ther
sp|P02771|FETA_HUMAN	FETA_HUMAN	3.83691e-15	1.3924e-07	NA	EPI	Tox
sp|P02765|FETUA_HUMAN	FETUA_HUMAN	2.61333e-12	9.48333e-10	NA	EPI	Tox
sp|P02765|FETUA_HUMAN	FETUA_HUMAN	1.0781e-28	3.31832e-05	NA	IDA	Ther
sp|Q13642|FHL1_HUMAN	FHL1_HUMAN	0.0094913	2.99567e-12	2.99292e-13	DAU	Tox
sp|Q13642|FHL1_HUMAN	FHL1_HUMAN	0.000128222	1.09037e-08	7.12914e-08	DAU	Ther
sp|Q13642|FHL1_HUMAN	FHL1_HUMAN	4.58658e-09	5.8775e-05	0.00425705	DOX	Ther
sp|Q13642|FHL1_HUMAN	FHL1_HUMAN	1.88123e-07	0.000595862	NA	EPI	Ther
sp|Q14192|FHL2_HUMAN	FHL2_HUMAN	NA	0.000984981	0.0207501	IDA	Ther
sp|Q14192|FHL2_HUMAN	FHL2_HUMAN	NA	2.88107e-12	NA	IDA	Tox
sp|P02751|FINC_HUMAN	FINC_HUMAN	NA	8.4119e-13	NA	DAU	Tox
sp|P02751|FINC_HUMAN	FINC_HUMAN	NA	7.30134e-06	NA	DAU	Ther
sp|P02751|FINC_HUMAN	FINC_HUMAN	6.78662e-15	0.0348392	NA	EPI	Ther
sp|P02751|FINC_HUMAN	FINC_HUMAN	6.46892e-19	0.000123403	NA	IDA	Ther
sp|P62942|FKB1A_HUMAN	FKB1A_HUMAN	4.4976e-09	1.34117e-10	NA	DOX	Tox
sp|P62942|FKB1A_HUMAN	FKB1A_HUMAN	NA	1.22164e-06	2.54185e-06	EPI	Ther
sp|P62942|FKB1A_HUMAN	FKB1A_HUMAN	NA	1.7023e-13	NA	EPI	Tox
sp|P62942|FKB1A_HUMAN	FKB1A_HUMAN	8.54711e-06	7.60986e-05	NA	IDA	Tox
sp|P21333|FLNA_HUMAN	FLNA_HUMAN	0.0255919	1.52309e-06	NA	DOX	Tox
sp|P21333|FLNA_HUMAN	FLNA_HUMAN	7.8905e-14	0.000121551	0.0431115	EPI	Tox
sp|Q14315|FLNC_HUMAN	FLNC_HUMAN	2.25132e-08	6.00273e-08	4.45826e-06	DOX	Ther
sp|Q14315|FLNC_HUMAN	FLNC_HUMAN	2.31761e-11	0.000766278	0.0456009	DOX	Tox
sp|Q14315|FLNC_HUMAN	FLNC_HUMAN	1.93982e-13	7.12849e-05	NA	EPI	Ther
sp|Q14315|FLNC_HUMAN	FLNC_HUMAN	2.34283e-17	0.00038114	0.00661754	IDA	Ther
sp|Q14315|FLNC_HUMAN	FLNC_HUMAN	4.26281e-13	4.33797e-07	NA	IDA	Tox
sp|Q14254|FLOT2_HUMAN	FLOT2_HUMAN	NA	0.0249692	NA	DAU	Tox
sp|Q14254|FLOT2_HUMAN	FLOT2_HUMAN	2.75726e-08	3.48405e-08	NA	DAU	Ther
sp|P14324|FPPS_HUMAN	FPPS_HUMAN	0.00143349	4.05739e-05	7.61749e-05	DOX	Tox
sp|P14324|FPPS_HUMAN	FPPS_HUMAN	1.12464e-05	0.0107643	0.00566232	DOX	Ther
sp|P14324|FPPS_HUMAN	FPPS_HUMAN	1.72418e-05	3.62969e-07	5.60494e-07	EPI	Tox
sp|P14324|FPPS_HUMAN	FPPS_HUMAN	5.65325e-05	0.0117726	0.00520377	EPI	Ther
sp|P02792|FRIL_HUMAN	FRIL_HUMAN	NA	2.94224e-05	0.0182914	IDA	Tox
sp|Q16658|FSCN1_HUMAN	FSCN1_HUMAN	0.0105281	0.0162422	2.07849e-05	EPI	Ther
sp|Q16658|FSCN1_HUMAN	FSCN1_HUMAN	NA	2.32044e-07	0.00190206	EPI	Tox
sp|Q92945|FUBP2_HUMAN	FUBP2_HUMAN	0.00114271	0.000892399	NA	DOX	Ther
sp|Q92945|FUBP2_HUMAN	FUBP2_HUMAN	2.58711e-05	0.0315504	0.00217553	EPI	Tox
sp|P07954|FUMH_HUMAN	FUMH_HUMAN	5.95109e-16	0.000149148	0.00109179	IDA	Tox
sp|Q9UN86|G3BP2_HUMAN	G3BP2_HUMAN	1.37262e-07	0.021285	0.0300474	EPI	Ther
sp|Q9UN86|G3BP2_HUMAN	G3BP2_HUMAN	1.31646e-07	0.0157009	NA	EPI	Tox
sp|P04406|G3P_HUMAN	G3P_HUMAN	6.2067e-07	0.00029208	NA	DAU	Ther
sp|P04406|G3P_HUMAN	G3P_HUMAN	2.12922e-12	0.000915118	0.000171353	EPI	Ther
sp|P04406|G3P_HUMAN	G3P_HUMAN	3.18938e-06	0.00640986	9.8828e-05	IDA	Tox
sp|P04406|G3P_HUMAN	G3P_HUMAN	5.83071e-11	0.0015231	0.000775274	IDA	Ther
sp|P11413|G6PD_HUMAN	G6PD_HUMAN	NA	9.89178e-10	NA	DAU	Tox
sp|P11413|G6PD_HUMAN	G6PD_HUMAN	NA	5.70497e-06	NA	DAU	Ther
sp|P06744|G6PI_HUMAN	G6PI_HUMAN	0.0131653	9.19712e-05	0.00592803	DAU	Tox
sp|P06744|G6PI_HUMAN	G6PI_HUMAN	1.3859e-05	0.00536267	0.00896844	DAU	Ther
sp|P06744|G6PI_HUMAN	G6PI_HUMAN	0.000766605	0.0158324	0.0167851	EPI	Ther
sp|P80404|GABT_HUMAN	GABT_HUMAN	0.00180156	0.000411531	NA	EPI	Ther
sp|P62873|GBB1_HUMAN	GBB1_HUMAN	NA	0.00014732	NA	IDA	Tox
sp|P35573|GDE_HUMAN	GDE_HUMAN	0.0135054	0.00382368	0.00166382	DOX	Ther
sp|P31150|GDIA_HUMAN	GDIA_HUMAN	9.03118e-09	0.0136848	NA	DAU	Ther
sp|P31150|GDIA_HUMAN	GDIA_HUMAN	0.00713912	0.00284048	NA	DOX	Ther
sp|P31150|GDIA_HUMAN	GDIA_HUMAN	5.51831e-13	3.43192e-09	NA	EPI	Tox
sp|P52565|GDIR1_HUMAN	GDIR1_HUMAN	2.49057e-19	0.00241578	0.0031423	DOX	Tox
sp|P52565|GDIR1_HUMAN	GDIR1_HUMAN	2.51558e-10	4.23493e-06	NA	DOX	Ther
sp|P52565|GDIR1_HUMAN	GDIR1_HUMAN	1.71154e-11	0.010383	0.022906	EPI	Tox
sp|P07093|GDN_HUMAN	GDN_HUMAN	0.000109633	7.16315e-05	0.00203672	DAU	Ther
sp|Q04446|GLGB_HUMAN	GLGB_HUMAN	NA	1.25765e-13	NA	DAU	Tox
sp|Q04446|GLGB_HUMAN	GLGB_HUMAN	2.33305e-06	0.000363619	NA	DOX	Ther
sp|Q04446|GLGB_HUMAN	GLGB_HUMAN	2.48116e-07	0.000151838	NA	IDA	Tox
sp|Q16775|GLO2_HUMAN	GLO2_HUMAN	0.0288756	0.00920817	4.0327e-05	DOX	Tox
sp|O94925|GLSK_HUMAN	GLSK_HUMAN	NA	9.3159e-05	NA	EPI	Ther
sp|P14314|GLU2B_HUMAN	GLU2B_HUMAN	6.32187e-27	1.64485e-06	NA	DOX	Ther
sp|P34897|GLYM_HUMAN	GLYM_HUMAN	0.00464186	0.000873531	0.00208014	DAU	Ther
sp|P34897|GLYM_HUMAN	GLYM_HUMAN	0.00249722	1.85407e-11	NA	DOX	Tox
sp|P34897|GLYM_HUMAN	GLYM_HUMAN	0.000177769	4.66869e-05	NA	DOX	Ther
sp|P34897|GLYM_HUMAN	GLYM_HUMAN	7.38168e-07	2.31626e-06	0.00505593	EPI	Tox
sp|P34897|GLYM_HUMAN	GLYM_HUMAN	3.29363e-13	0.0204822	NA	EPI	Ther
sp|P04899|GNAI2_HUMAN	GNAI2_HUMAN	0.000682652	0.0192365	0.00662559	EPI	Ther
sp|P15586|GNS_HUMAN	GNS_HUMAN	4.87856e-11	0.000975474	0.00109977	DOX	Ther
sp|P15586|GNS_HUMAN	GNS_HUMAN	2.17723e-13	0.0254137	NA	DOX	Tox
sp|P07203|GPX1_HUMAN	GPX1_HUMAN	NA	4.38113e-09	4.78522e-06	EPI	Tox
sp|P22352|GPX3_HUMAN	GPX3_HUMAN	6.45361e-09	2.41442e-10	NA	DOX	Ther
sp|P38646|GRP75_HUMAN	GRP75_HUMAN	1.41632e-10	1.79443e-07	NA	DOX	Tox
sp|P38646|GRP75_HUMAN	GRP75_HUMAN	1.48383e-16	2.60419e-05	NA	DOX	Ther
sp|P38646|GRP75_HUMAN	GRP75_HUMAN	3.87549e-09	8.16226e-11	6.047e-05	EPI	Tox
sp|P38646|GRP75_HUMAN	GRP75_HUMAN	6.16575e-20	4.28073e-08	0.000430065	IDA	Ther
sp|P38646|GRP75_HUMAN	GRP75_HUMAN	1.51171e-17	3.25833e-07	NA	IDA	Tox
sp|P11021|GRP78_HUMAN	GRP78_HUMAN	7.30143e-10	0.000109546	NA	DAU	Ther
sp|P11021|GRP78_HUMAN	GRP78_HUMAN	2.9302e-13	0.0017823	0.000362134	DOX	Ther
sp|P11021|GRP78_HUMAN	GRP78_HUMAN	1.32462e-13	2.85454e-06	1.20487e-05	IDA	Ther
sp|P11021|GRP78_HUMAN	GRP78_HUMAN	9.10422e-13	4.54815e-07	NA	IDA	Tox
sp|Q9HAV7|GRPE1_HUMAN	GRPE1_HUMAN	5.30288e-08	0.00509181	3.65307e-05	DOX	Ther
sp|P00390|GSHR_HUMAN	GSHR_HUMAN	7.96109e-19	3.29312e-08	NA	EPI	Ther
sp|P00390|GSHR_HUMAN	GSHR_HUMAN	1.54717e-11	0.00048165	NA	IDA	Ther
sp|Q92896|GSLG1_HUMAN	GSLG1_HUMAN	2.11518e-15	6.22207e-06	0.00142478	DAU	Tox
sp|Q92896|GSLG1_HUMAN	GSLG1_HUMAN	0.000129921	0.000139061	2.78822e-06	DOX	Ther
sp|Q9Y2Q3|GSTK1_HUMAN	GSTK1_HUMAN	4.35881e-17	0.00245935	2.50941e-05	DAU	Tox
sp|Q9Y2Q3|GSTK1_HUMAN	GSTK1_HUMAN	1.72723e-20	0.0148895	NA	DAU	Ther
sp|P78417|GSTO1_HUMAN	GSTO1_HUMAN	3.25807e-05	8.54303e-10	6.55594e-09	DAU	Ther
sp|P13807|GYS1_HUMAN	GYS1_HUMAN	0.00302128	0.000489864	0.000730726	IDA	Ther
sp|P13807|GYS1_HUMAN	GYS1_HUMAN	NA	0.00111677	0.011452	IDA	Tox
sp|P07305|H10_HUMAN	H10_HUMAN	NA	3.41735e-06	0.0178278	DOX	Ther
sp|P10412|H14_HUMAN : sp|P16402|H13_HUMAN : sp|P16403|H12_HUMAN	H14_HUMAN	1.62372e-07	0.000250326	NA	EPI	Tox
sp|P10412|H14_HUMAN : sp|P16402|H13_HUMAN : sp|P16403|H12_HUMAN	H14_HUMAN	3.96186e-11	0.0035506	0.0031656	IDA	Ther
sp|P04908|H2A1B_HUMAN : sp|Q7L7L0|H2A3_HUMAN : sp|Q93077|H2A1C_HUMAN	H2A1B_HUMAN	7.93064e-11	0.00113808	0.00045584	IDA	Ther
sp|P04908|H2A1B_HUMAN : sp|Q7L7L0|H2A3_HUMAN : sp|Q93077|H2A1C_HUMAN	H2A1B_HUMAN	1.49184e-08	0.00182481	NA	IDA	Tox
sp|O75367|H2AY_HUMAN	H2AY_HUMAN	NA	0.0114522	0.000131959	DOX	Tox
sp|O75367|H2AY_HUMAN	H2AY_HUMAN	6.14663e-05	0.00309036	NA	DOX	Ther
sp|P69905|HBA_HUMAN	HBA_HUMAN	4.24026e-06	0.00487596	0.000294825	DAU	Ther
sp|P69905|HBA_HUMAN	HBA_HUMAN	0.0101592	0.0014993	NA	DAU	Tox
sp|P69905|HBA_HUMAN	HBA_HUMAN	4.121e-08	1.25721e-05	NA	DOX	Tox
sp|P69905|HBA_HUMAN	HBA_HUMAN	4.43063e-08	0.00650584	NA	DOX	Ther
sp|Q16836|HCDH_HUMAN	HCDH_HUMAN	4.97803e-07	7.54388e-06	6.74502e-07	DAU	Tox
sp|Q16836|HCDH_HUMAN	HCDH_HUMAN	NA	2.07309e-09	8.21089e-06	DAU	Ther
sp|Q16836|HCDH_HUMAN	HCDH_HUMAN	9.25831e-09	0.00158712	0.0047361	DOX	Tox
sp|Q16836|HCDH_HUMAN	HCDH_HUMAN	6.03774e-14	0.00147751	0.00911176	DOX	Ther
sp|Q16836|HCDH_HUMAN	HCDH_HUMAN	0.000959556	3.61067e-06	0.000104066	EPI	Tox
sp|Q16836|HCDH_HUMAN	HCDH_HUMAN	6.3301e-08	0.00246483	0.00545841	EPI	Ther
sp|P51858|HDGF_HUMAN	HDGF_HUMAN	NA	1.54659e-17	7.10984e-18	EPI	Ther
sp|P51858|HDGF_HUMAN	HDGF_HUMAN	1.68317e-06	3.09482e-05	NA	EPI	Tox
sp|P36551|HEM6_HUMAN	HEM6_HUMAN	1.41899e-07	1.44677e-06	NA	EPI	Ther
sp|P06865|HEXA_HUMAN	HEXA_HUMAN	6.92187e-06	7.86673e-07	1.94696e-06	DOX	Ther
sp|P06865|HEXA_HUMAN	HEXA_HUMAN	8.39131e-05	0.000516325	0.00526218	DOX	Tox
sp|P07686|HEXB_HUMAN	HEXB_HUMAN	1.08722e-08	5.00296e-05	NA	EPI	Ther
sp|Q9BX68|HINT2_HUMAN	HINT2_HUMAN	0.0180702	0.00804175	0.0167827	DOX	Tox
sp|Q9BX68|HINT2_HUMAN	HINT2_HUMAN	1.26597e-08	4.22086e-10	NA	DOX	Ther
sp|P09429|HMGB1_HUMAN	HMGB1_HUMAN	4.33467e-11	1.3897e-07	NA	EPI	Tox
sp|P09429|HMGB1_HUMAN	HMGB1_HUMAN	8.99442e-13	0.0101294	2.34136e-06	IDA	Tox
sp|P09429|HMGB1_HUMAN	HMGB1_HUMAN	2.53622e-17	0.0135663	NA	IDA	Ther
sp|P26583|HMGB2_HUMAN	HMGB2_HUMAN	4.76527e-10	0.000634431	0.000764178	DAU	Tox
sp|P26583|HMGB2_HUMAN	HMGB2_HUMAN	3.44424e-08	0.00728967	0.0400884	DAU	Ther
sp|P26583|HMGB2_HUMAN	HMGB2_HUMAN	1.94536e-08	0.017165	0.00570644	DOX	Ther
sp|O14979|HNRDL_HUMAN	HNRDL_HUMAN	1.75733e-08	0.0416808	0.000356509	EPI	Tox
sp|O14979|HNRDL_HUMAN	HNRDL_HUMAN	7.75631e-10	0.000710789	3.48479e-05	IDA	Ther
sp|O14979|HNRDL_HUMAN	HNRDL_HUMAN	0.000480859	0.0105435	0.00517548	IDA	Tox
sp|P31943|HNRH1_HUMAN	HNRH1_HUMAN	2.24271e-05	0.00274668	2.43728e-05	EPI	Ther
sp|P31943|HNRH1_HUMAN	HNRH1_HUMAN	0.000210617	0.00523407	5.13799e-05	IDA	Ther
sp|P55795|HNRH2_HUMAN	HNRH2_HUMAN	0.000340396	1.17947e-05	4.1136e-09	EPI	Tox
sp|P55795|HNRH2_HUMAN	HNRH2_HUMAN	NA	4.61252e-10	2.14275e-07	IDA	Ther
sp|P55795|HNRH2_HUMAN	HNRH2_HUMAN	8.53647e-07	1.14189e-06	1.99162e-05	IDA	Tox
sp|P31942|HNRH3_HUMAN	HNRH3_HUMAN	0.000561861	4.43647e-10	2.46388e-09	EPI	Tox
sp|P31942|HNRH3_HUMAN	HNRH3_HUMAN	NA	7.21955e-06	5.95677e-09	EPI	Ther
sp|P07910|HNRPC_HUMAN	HNRPC_HUMAN	2.73622e-06	0.0157996	0.0363171	DAU	Ther
sp|P07910|HNRPC_HUMAN	HNRPC_HUMAN	1.25206e-10	4.25555e-06	0.000149466	DOX	Ther
sp|P07910|HNRPC_HUMAN	HNRPC_HUMAN	9.51597e-14	0.00348721	NA	DOX	Tox
sp|P07910|HNRPC_HUMAN	HNRPC_HUMAN	2.08209e-14	0.00269533	0.0143615	IDA	Ther
sp|P07910|HNRPC_HUMAN	HNRPC_HUMAN	1.92437e-15	4.12948e-07	NA	IDA	Tox
sp|P52597|HNRPF_HUMAN	HNRPF_HUMAN	0.00101988	4.3181e-14	1.50788e-13	DAU	Ther
sp|P52597|HNRPF_HUMAN	HNRPF_HUMAN	0.0124233	5.32331e-05	NA	DAU	Tox
sp|P14866|HNRPL_HUMAN	HNRPL_HUMAN	4.08269e-09	0.000111945	1.14433e-06	DOX	Tox
sp|P14866|HNRPL_HUMAN	HNRPL_HUMAN	1.57627e-10	0.033917	NA	DOX	Ther
sp|P52272|HNRPM_HUMAN	HNRPM_HUMAN	NA	1.59161e-05	0.00197542	DOX	Ther
sp|P52272|HNRPM_HUMAN	HNRPM_HUMAN	2.66459e-05	0.00782962	NA	EPI	Tox
sp|P52272|HNRPM_HUMAN	HNRPM_HUMAN	1.45203e-06	0.00425518	5.16839e-05	IDA	Tox
sp|P52272|HNRPM_HUMAN	HNRPM_HUMAN	7.92821e-06	0.0264182	NA	IDA	Ther
sp|O60506|HNRPQ_HUMAN	HNRPQ_HUMAN	3.44469e-06	0.0353239	0.0336375	DAU	Tox
sp|O60506|HNRPQ_HUMAN	HNRPQ_HUMAN	7.4618e-11	0.0400261	NA	DAU	Ther
sp|O43390|HNRPR_HUMAN	HNRPR_HUMAN	NA	5.10205e-08	1.16511e-09	DAU	Tox
sp|Q00839|HNRPU_HUMAN	HNRPU_HUMAN	2.42297e-17	0.00291887	0.00709763	IDA	Tox
sp|Q5SSJ5|HP1B3_HUMAN	HP1B3_HUMAN	0.00292545	0.0051471	NA	DOX	Ther
sp|P07900|HS90A_HUMAN	HS90A_HUMAN	0.000283761	1.30469e-05	4.57924e-05	DOX	Ther
sp|P07900|HS90A_HUMAN	HS90A_HUMAN	0.000134218	0.00639055	0.00826264	DOX	Tox
sp|P07900|HS90A_HUMAN	HS90A_HUMAN	0.000484883	1.04413e-06	1.92284e-05	EPI	Ther
sp|P07900|HS90A_HUMAN	HS90A_HUMAN	NA	3.17711e-10	0.000601274	EPI	Tox
sp|P08238|HS90B_HUMAN	HS90B_HUMAN	3.21121e-12	0.0341148	0.0173601	DAU	Ther
sp|P08238|HS90B_HUMAN	HS90B_HUMAN	1.73587e-21	0.00779954	NA	DOX	Ther
sp|Q6YN16|HSDL2_HUMAN	HSDL2_HUMAN	NA	3.07843e-11	2.1019e-08	DOX	Ther
sp|Q6YN16|HSDL2_HUMAN	HSDL2_HUMAN	1.03614e-08	1.3139e-05	NA	DOX	Tox
sp|P11142|HSP7C_HUMAN	HSP7C_HUMAN	5.85292e-06	3.77843e-05	NA	IDA	Tox
sp|Q9UBY9|HSPB7_HUMAN	HSPB7_HUMAN	6.8938e-17	3.74279e-05	0.00764776	DOX	Tox
sp|Q9UBY9|HSPB7_HUMAN	HSPB7_HUMAN	7.38299e-15	3.97586e-06	0.0003269	EPI	Tox
sp|Q9UBY9|HSPB7_HUMAN	HSPB7_HUMAN	6.22733e-21	1.40202e-05	NA	IDA	Tox
sp|Q9UJY1|HSPB8_HUMAN	HSPB8_HUMAN	0.0270926	1.67202e-10	9.07071e-10	EPI	Ther
sp|Q92743|HTRA1_HUMAN	HTRA1_HUMAN	2.84846e-07	4.03024e-06	5.45897e-07	DAU	Ther
sp|Q92743|HTRA1_HUMAN	HTRA1_HUMAN	7.57485e-07	7.17185e-06	4.69346e-05	DAU	Tox
sp|Q9Y4L1|HYOU1_HUMAN	HYOU1_HUMAN	3.7925e-10	1.28672e-05	NA	DAU	Tox
sp|Q16270|IBP7_HUMAN	IBP7_HUMAN	NA	4.32307e-05	6.13612e-05	EPI	Ther
sp|P50213|IDH3A_HUMAN	IDH3A_HUMAN	0.0409393	2.74748e-08	0.000911012	EPI	Tox
sp|P50213|IDH3A_HUMAN	IDH3A_HUMAN	6.45281e-17	3.25954e-06	0.000693202	IDA	Ther
sp|P50213|IDH3A_HUMAN	IDH3A_HUMAN	2.75727e-15	0.00034565	NA	IDA	Tox
sp|P48735|IDHP_HUMAN	IDHP_HUMAN	3.83884e-16	0.00344389	0.000536744	DOX	Ther
sp|P48735|IDHP_HUMAN	IDHP_HUMAN	1.79294e-18	1.4192e-11	NA	DOX	Tox
sp|P48735|IDHP_HUMAN	IDHP_HUMAN	2.60501e-15	0.00292643	NA	EPI	Tox
sp|P48735|IDHP_HUMAN	IDHP_HUMAN	6.74107e-10	9.69962e-08	1.48177e-05	IDA	Ther
sp|P48735|IDHP_HUMAN	IDHP_HUMAN	2.38157e-13	0.00160435	0.00210331	IDA	Tox
sp|Q9Y6M1|IF2B2_HUMAN	IF2B2_HUMAN	2.74062e-06	1.15885e-07	NA	DAU	Ther
sp|Q9Y6M1|IF2B2_HUMAN	IF2B2_HUMAN	7.16633e-25	6.42118e-07	0.000755138	DOX	Ther
sp|Q9Y6M1|IF2B2_HUMAN	IF2B2_HUMAN	0.018723	0.0104721	0.0354735	DOX	Tox
sp|Q9Y6M1|IF2B2_HUMAN	IF2B2_HUMAN	3.63014e-25	8.07306e-07	0.000482327	EPI	Ther
sp|Q9Y6M1|IF2B2_HUMAN	IF2B2_HUMAN	3.1403e-23	1.04506e-07	NA	EPI	Tox
sp|P60842|IF4A1_HUMAN	IF4A1_HUMAN	NA	4.35352e-16	6.48511e-15	IDA	Ther
sp|P60842|IF4A1_HUMAN	IF4A1_HUMAN	NA	0.00053643	0.00756132	IDA	Tox
sp|Q14240|IF4A2_HUMAN	IF4A2_HUMAN	3.23632e-06	0.000460173	8.04397e-06	DAU	Ther
sp|Q14240|IF4A2_HUMAN	IF4A2_HUMAN	NA	2.15718e-06	NA	DAU	Tox
sp|Q14240|IF4A2_HUMAN	IF4A2_HUMAN	NA	1.16983e-09	4.76679e-15	DOX	Ther
sp|P38919|IF4A3_HUMAN	IF4A3_HUMAN	1.5695e-12	0.000449494	0.00371328	DOX	Ther
sp|P38919|IF4A3_HUMAN	IF4A3_HUMAN	3.50128e-13	0.000126645	NA	DOX	Tox
sp|P38919|IF4A3_HUMAN	IF4A3_HUMAN	2.65125e-09	0.00211615	NA	EPI	Ther
sp|P63241|IF5A1_HUMAN : sp|Q9GZV4|IF5A2_HUMAN	IF5A1_HUMAN	NA	4.74082e-06	6.75511e-05	DOX	Ther
sp|P56537|IF6_HUMAN	IF6_HUMAN	NA	0.00964037	NA	DOX	Tox
sp|Q13418|ILK_HUMAN	ILK_HUMAN	2.72174e-09	8.83222e-07	3.52321e-06	DAU	Tox
sp|Q13418|ILK_HUMAN	ILK_HUMAN	1.17636e-05	0.00103873	0.00571805	DAU	Ther
sp|Q13418|ILK_HUMAN	ILK_HUMAN	9.02592e-10	0.033738	NA	DOX	Ther
sp|Q13418|ILK_HUMAN	ILK_HUMAN	1.23604e-06	6.9924e-09	9.46586e-09	EPI	Tox
sp|Q13418|ILK_HUMAN	ILK_HUMAN	2.16392e-07	0.00640455	0.011764	EPI	Ther
sp|Q14974|IMB1_HUMAN	IMB1_HUMAN	8.37592e-05	8.34602e-06	3.48362e-07	IDA	Ther
sp|P29218|IMPA1_HUMAN	IMPA1_HUMAN	NA	6.00646e-05	0.00025084	DAU	Ther
sp|Q9NPH2|INO1_HUMAN	INO1_HUMAN	0.000858634	0.00703068	NA	DOX	Tox
sp|Q9NPH2|INO1_HUMAN	INO1_HUMAN	NA	1.86616e-11	NA	DOX	Ther
sp|Q15181|IPYR_HUMAN	IPYR_HUMAN	3.42487e-11	1.42734e-10	9.36737e-10	DOX	Ther
sp|Q96CN7|ISOC1_HUMAN	ISOC1_HUMAN	7.12991e-21	3.15485e-05	1.48662e-13	EPI	Ther
sp|P26006|ITA3_HUMAN	ITA3_HUMAN	4.21401e-05	1.29127e-06	NA	DAU	Tox
sp|P26006|ITA3_HUMAN	ITA3_HUMAN	0.00308781	7.84493e-05	NA	DAU	Ther
sp|P19823|ITIH2_HUMAN	ITIH2_HUMAN	1.78428e-15	0.000327069	0.00100758	DOX	Tox
sp|P19823|ITIH2_HUMAN	ITIH2_HUMAN	5.60855e-09	1.87562e-05	1.73397e-05	EPI	Ther
sp|P19823|ITIH2_HUMAN	ITIH2_HUMAN	2.36093e-18	1.69536e-06	0.00347392	EPI	Tox
sp|Q06033|ITIH3_HUMAN	ITIH3_HUMAN	0.00672744	0.0102868	7.2631e-05	DAU	Tox
sp|Q06033|ITIH3_HUMAN	ITIH3_HUMAN	7.42062e-19	0.0121981	0.0177532	DOX	Ther
sp|Q06033|ITIH3_HUMAN	ITIH3_HUMAN	2.86578e-19	2.25994e-10	NA	DOX	Tox
sp|Q06033|ITIH3_HUMAN	ITIH3_HUMAN	1.29596e-09	9.89332e-05	7.63349e-05	EPI	Ther
sp|Q06033|ITIH3_HUMAN	ITIH3_HUMAN	1.8106e-11	0.000305756	NA	EPI	Tox
sp|Q06033|ITIH3_HUMAN	ITIH3_HUMAN	4.563e-07	0.0343254	0.00846935	IDA	Tox
sp|Q14624|ITIH4_HUMAN	ITIH4_HUMAN	NA	1.619e-07	0.0030991	DOX	Ther
sp|Q14624|ITIH4_HUMAN	ITIH4_HUMAN	5.77927e-09	0.0102525	NA	DOX	Tox
sp|P26440|IVD_HUMAN	IVD_HUMAN	0.00330534	0.00587728	3.81973e-05	DAU	Ther
sp|P26440|IVD_HUMAN	IVD_HUMAN	NA	8.29875e-05	8.39944e-12	DOX	Ther
sp|P26440|IVD_HUMAN	IVD_HUMAN	2.42531e-06	0.00193771	7.44768e-06	EPI	Ther
sp|P05783|K1C18_HUMAN	K1C18_HUMAN	NA	3.43082e-16	2.08983e-13	DOX	Ther
sp|P05783|K1C18_HUMAN	K1C18_HUMAN	NA	5.61715e-18	2.74771e-12	DOX	Tox
sp|P05783|K1C18_HUMAN	K1C18_HUMAN	0.00128309	4.88927e-10	6.54089e-12	EPI	Ther
sp|P05783|K1C18_HUMAN	K1C18_HUMAN	0.00924621	1.49098e-11	7.99814e-12	EPI	Tox
sp|P05783|K1C18_HUMAN	K1C18_HUMAN	NA	4.66775e-09	2.68806e-09	IDA	Tox
sp|P05783|K1C18_HUMAN	K1C18_HUMAN	NA	1.57694e-07	9.51234e-07	IDA	Ther
sp|P08727|K1C19_HUMAN	K1C19_HUMAN	0.000468478	2.2197e-10	2.59655e-09	DAU	Ther
sp|P08727|K1C19_HUMAN	K1C19_HUMAN	0.000412872	1.45097e-06	0.0028752	DAU	Tox
sp|P08727|K1C19_HUMAN	K1C19_HUMAN	NA	4.43926e-13	4.71407e-10	DOX	Ther
sp|P08727|K1C19_HUMAN	K1C19_HUMAN	NA	8.10401e-11	1.39075e-09	EPI	Ther
sp|P08727|K1C19_HUMAN	K1C19_HUMAN	NA	9.12711e-05	0.000383775	EPI	Tox
sp|P08727|K1C19_HUMAN	K1C19_HUMAN	6.38892e-07	4.25994e-11	1.16636e-09	IDA	Ther
sp|P08727|K1C19_HUMAN	K1C19_HUMAN	0.000163284	6.80239e-05	0.00518402	IDA	Tox
sp|Q7Z794|K2C1B_HUMAN	K2C1B_HUMAN	0.000487858	0.0111957	NA	EPI	Ther
sp|P08729|K2C7_HUMAN	K2C7_HUMAN	5.63477e-06	2.54362e-05	NA	IDA	Tox
sp|P05787|K2C8_HUMAN	K2C8_HUMAN	0.000671068	1.08354e-08	7.49995e-06	DOX	Tox
sp|P05787|K2C8_HUMAN	K2C8_HUMAN	1.12958e-05	0.00291404	0.00557449	DOX	Ther
sp|P05787|K2C8_HUMAN	K2C8_HUMAN	0.0251477	5.22396e-10	1.87667e-09	EPI	Tox
sp|P05787|K2C8_HUMAN	K2C8_HUMAN	0.018072	1.90199e-08	9.29781e-09	EPI	Ther
sp|P00568|KAD1_HUMAN	KAD1_HUMAN	9.83542e-05	0.0381641	0.00862618	DAU	Tox
sp|P00568|KAD1_HUMAN	KAD1_HUMAN	7.31426e-12	0.00144799	NA	EPI	Tox
sp|P00568|KAD1_HUMAN	KAD1_HUMAN	2.66507e-10	0.000271298	2.7837e-05	IDA	Tox
sp|P00568|KAD1_HUMAN	KAD1_HUMAN	1.06463e-14	0.00672654	0.0066557	IDA	Ther
sp|P54819|KAD2_HUMAN	KAD2_HUMAN	NA	3.34043e-06	1.1705e-09	DAU	Tox
sp|P54819|KAD2_HUMAN	KAD2_HUMAN	NA	7.16032e-06	NA	IDA	Tox
sp|P54819|KAD2_HUMAN	KAD2_HUMAN	0.0087063	0.00333246	NA	IDA	Ther
sp|Q9UIJ7|KAD3_HUMAN	KAD3_HUMAN	1.40326e-08	5.74919e-05	2.23472e-05	DAU	Ther
sp|Q9UIJ7|KAD3_HUMAN	KAD3_HUMAN	8.696e-10	0.0222284	0.00477193	EPI	Ther
sp|Q9UIJ7|KAD3_HUMAN	KAD3_HUMAN	8.79943e-15	3.84967e-05	NA	EPI	Tox
sp|P27144|KAD4_HUMAN	KAD4_HUMAN	4.83663e-09	2.66545e-09	8.71638e-10	DAU	Ther
sp|P27144|KAD4_HUMAN	KAD4_HUMAN	3.04947e-08	0.0114186	NA	DOX	Ther
sp|P27144|KAD4_HUMAN	KAD4_HUMAN	NA	6.09394e-07	0.00169845	EPI	Tox
sp|P31323|KAP3_HUMAN	KAP3_HUMAN	7.58736e-09	4.00372e-06	0.000127758	DOX	Tox
sp|P17612|KAPCA_HUMAN	KAPCA_HUMAN	0.000274476	7.21033e-06	NA	DOX	Ther
sp|P12277|KCRB_HUMAN	KCRB_HUMAN	2.22439e-09	1.28022e-05	0.0367625	DAU	Tox
sp|P12277|KCRB_HUMAN	KCRB_HUMAN	3.51069e-10	7.22377e-07	6.45422e-05	DOX	Tox
sp|P12277|KCRB_HUMAN	KCRB_HUMAN	3.46641e-12	2.1333e-05	0.000130265	DOX	Ther
sp|P12277|KCRB_HUMAN	KCRB_HUMAN	2.46499e-16	1.39802e-08	7.78017e-07	EPI	Ther
sp|P12277|KCRB_HUMAN	KCRB_HUMAN	8.25277e-17	1.70831e-09	3.75843e-06	EPI	Tox
sp|P12277|KCRB_HUMAN	KCRB_HUMAN	1.40477e-10	0.00103734	0.0054832	IDA	Ther
sp|P17540|KCRS_HUMAN	KCRS_HUMAN	5.26e-06	0.0256543	NA	DAU	Ther
sp|P17540|KCRS_HUMAN	KCRS_HUMAN	5.36024e-05	4.03118e-08	1.53444e-06	IDA	Ther
sp|P17540|KCRS_HUMAN	KCRS_HUMAN	0.0354839	0.0493425	0.0348624	IDA	Tox
sp|Q07666|KHDR1_HUMAN	KHDR1_HUMAN	0.0164458	1.77708e-05	4.33912e-05	DOX	Ther
sp|Q07666|KHDR1_HUMAN	KHDR1_HUMAN	NA	9.36155e-05	0.0490257	DOX	Tox
sp|P14618|KPYM_HUMAN	KPYM_HUMAN	4.03608e-06	0.0134148	NA	DAU	Tox
sp|P14618|KPYM_HUMAN	KPYM_HUMAN	NA	0.00795087	0.00176514	IDA	Tox
sp|P05455|LA_HUMAN	LA_HUMAN	1.20873e-05	0.041703	0.00538726	EPI	Tox
sp|Q16363|LAMA4_HUMAN	LAMA4_HUMAN	0.00772211	0.0133609	NA	DAU	Tox
sp|Q16363|LAMA4_HUMAN	LAMA4_HUMAN	NA	0.000150581	0.000910059	DOX	Ther
sp|Q16363|LAMA4_HUMAN	LAMA4_HUMAN	NA	0.0231939	NA	DOX	Tox
sp|Q16363|LAMA4_HUMAN	LAMA4_HUMAN	3.42234e-08	0.00691508	NA	EPI	Ther
sp|O15230|LAMA5_HUMAN	LAMA5_HUMAN	5.54364e-05	0.0423535	0.0440252	IDA	Tox
sp|P07942|LAMB1_HUMAN	LAMB1_HUMAN	7.71698e-09	0.00014622	0.00114043	EPI	Ther
sp|P07942|LAMB1_HUMAN	LAMB1_HUMAN	6.25695e-12	4.95698e-08	NA	EPI	Tox
sp|P55268|LAMB2_HUMAN	LAMB2_HUMAN	0.027519	4.35723e-07	NA	EPI	Tox
sp|P55268|LAMB2_HUMAN	LAMB2_HUMAN	0.0308316	0.0312327	0.0410168	IDA	Ther
sp|P55268|LAMB2_HUMAN	LAMB2_HUMAN	NA	0.0180794	NA	IDA	Tox
sp|P11047|LAMC1_HUMAN	LAMC1_HUMAN	NA	0.00115604	7.66048e-07	DAU	Tox
sp|P11047|LAMC1_HUMAN	LAMC1_HUMAN	0.000151387	0.000250016	0.00265995	DAU	Ther
sp|P11047|LAMC1_HUMAN	LAMC1_HUMAN	0.000175304	0.00322558	NA	DOX	Tox
sp|P11047|LAMC1_HUMAN	LAMC1_HUMAN	2.13099e-07	0.00222602	NA	DOX	Ther
sp|P11047|LAMC1_HUMAN	LAMC1_HUMAN	6.05363e-08	8.4171e-05	0.000471485	EPI	Tox
sp|P11047|LAMC1_HUMAN	LAMC1_HUMAN	3.85581e-11	7.78105e-06	NA	EPI	Ther
sp|P11047|LAMC1_HUMAN	LAMC1_HUMAN	4.90282e-05	0.00127975	0.00114479	IDA	Tox
sp|P11279|LAMP1_HUMAN	LAMP1_HUMAN	0.00170915	9.61193e-06	4.83407e-07	DAU	Ther
sp|P11279|LAMP1_HUMAN	LAMP1_HUMAN	4.6943e-08	8.78021e-07	0.00493592	DOX	Tox
sp|P11279|LAMP1_HUMAN	LAMP1_HUMAN	3.91197e-13	0.000285999	NA	DOX	Ther
sp|P11279|LAMP1_HUMAN	LAMP1_HUMAN	1.79994e-17	9.51847e-08	0.00258448	EPI	Tox
sp|P13473|LAMP2_HUMAN	LAMP2_HUMAN	NA	6.2557e-12	1.5474e-12	DAU	Tox
sp|P13473|LAMP2_HUMAN	LAMP2_HUMAN	0.004827	0.000161665	NA	DAU	Ther
sp|P13473|LAMP2_HUMAN	LAMP2_HUMAN	2.93156e-09	6.35875e-08	0.000316459	DOX	Ther
sp|P13473|LAMP2_HUMAN	LAMP2_HUMAN	9.95976e-11	1.38013e-09	2.45368e-05	EPI	Tox
sp|P13473|LAMP2_HUMAN	LAMP2_HUMAN	3.94086e-08	7.6037e-06	0.00788558	EPI	Ther
sp|Q9Y383|LC7L2_HUMAN	LC7L2_HUMAN	1.86118e-14	0.000169011	NA	EPI	Tox
sp|P00338|LDHA_HUMAN	LDHA_HUMAN	0.000307053	1.4844e-10	2.62803e-05	DOX	Tox
sp|P00338|LDHA_HUMAN	LDHA_HUMAN	7.04074e-10	0.00236868	0.00918798	EPI	Ther
sp|P00338|LDHA_HUMAN	LDHA_HUMAN	3.6602e-09	2.34809e-09	NA	EPI	Tox
sp|P00338|LDHA_HUMAN	LDHA_HUMAN	2.15456e-06	0.00302955	0.0135979	IDA	Ther
sp|P09382|LEG1_HUMAN	LEG1_HUMAN	0.000250644	0.000336057	NA	DAU	Tox
sp|P09382|LEG1_HUMAN	LEG1_HUMAN	3.35657e-05	0.00280788	5.00387e-05	DOX	Tox
sp|P09382|LEG1_HUMAN	LEG1_HUMAN	3.00902e-05	0.0128472	NA	EPI	Ther
sp|P09382|LEG1_HUMAN	LEG1_HUMAN	1.19909e-10	0.00797498	0.0167103	IDA	Ther
sp|Q08380|LG3BP_HUMAN	LG3BP_HUMAN	NA	5.11118e-08	9.37693e-07	DAU	Tox
sp|Q08380|LG3BP_HUMAN	LG3BP_HUMAN	NA	1.22218e-05	0.000393816	DAU	Ther
sp|Q08380|LG3BP_HUMAN	LG3BP_HUMAN	0.00022433	0.0280112	0.0286418	EPI	Ther
sp|Q08380|LG3BP_HUMAN	LG3BP_HUMAN	0.000595375	5.85153e-07	NA	EPI	Tox
sp|Q08380|LG3BP_HUMAN	LG3BP_HUMAN	5.07826e-17	0.0414337	NA	IDA	Ther
sp|Q04760|LGUL_HUMAN	LGUL_HUMAN	5.00643e-06	0.000915398	2.09705e-08	DOX	Tox
sp|Q04760|LGUL_HUMAN	LGUL_HUMAN	1.89899e-11	0.00180908	0.000826586	EPI	Ther
sp|P43034|LIS1_HUMAN	LIS1_HUMAN	1.60568e-10	0.000293193	NA	DOX	Tox
sp|P43034|LIS1_HUMAN	LIS1_HUMAN	7.26899e-12	0.000972684	NA	DOX	Ther
sp|P09960|LKHA4_HUMAN	LKHA4_HUMAN	0.000117741	0.00161199	0.00152636	DOX	Tox
sp|P09960|LKHA4_HUMAN	LKHA4_HUMAN	1.38499e-07	0.00432753	NA	DOX	Ther
sp|Q12907|LMAN2_HUMAN	LMAN2_HUMAN	1.57962e-10	0.00774977	0.000451941	DOX	Ther
sp|Q12907|LMAN2_HUMAN	LMAN2_HUMAN	2.00101e-13	0.0119708	0.00120337	EPI	Ther
sp|Q12907|LMAN2_HUMAN	LMAN2_HUMAN	2.75335e-05	0.00974095	NA	EPI	Tox
sp|P02545|LMNA_HUMAN	LMNA_HUMAN	0.0067044	0.000354846	1.0412e-05	DAU	Ther
sp|P02545|LMNA_HUMAN	LMNA_HUMAN	NA	8.5398e-05	0.0362418	DOX	Tox
sp|P02545|LMNA_HUMAN	LMNA_HUMAN	NA	8.63085e-10	NA	DOX	Ther
sp|P02545|LMNA_HUMAN	LMNA_HUMAN	1.7368e-08	2.66035e-07	0.000389135	EPI	Tox
sp|P02545|LMNA_HUMAN	LMNA_HUMAN	1.47757e-12	5.45609e-12	NA	EPI	Ther
sp|P02545|LMNA_HUMAN	LMNA_HUMAN	NA	1.31995e-16	NA	IDA	Ther
sp|P20700|LMNB1_HUMAN	LMNB1_HUMAN	4.63502e-13	0.0317149	0.0197227	EPI	Ther
sp|P20700|LMNB1_HUMAN	LMNB1_HUMAN	3.25642e-20	8.19134e-12	NA	EPI	Tox
sp|Q03252|LMNB2_HUMAN	LMNB2_HUMAN	1.12481e-06	0.00147543	NA	DOX	Tox
sp|Q03252|LMNB2_HUMAN	LMNB2_HUMAN	NA	2.94086e-13	NA	IDA	Tox
sp|P42704|LPPRC_HUMAN	LPPRC_HUMAN	1.79117e-12	5.46917e-08	3.10275e-10	IDA	Ther
sp|P42704|LPPRC_HUMAN	LPPRC_HUMAN	9.14541e-08	0.0184928	0.000883824	IDA	Tox
sp|Q8N1G4|LRC47_HUMAN	LRC47_HUMAN	5.85395e-15	9.64622e-15	1.80729e-14	DAU	Ther
sp|Q8N1G4|LRC47_HUMAN	LRC47_HUMAN	0.0017312	1.04398e-08	NA	DAU	Tox
sp|Q8N1G4|LRC47_HUMAN	LRC47_HUMAN	6.3688e-17	2.09692e-11	5.90504e-10	DOX	Tox
sp|Q8N1G4|LRC47_HUMAN	LRC47_HUMAN	NA	4.1427e-18	1.76893e-18	EPI	Tox
sp|Q8N1G4|LRC47_HUMAN	LRC47_HUMAN	4.16329e-10	8.45568e-05	6.33365e-05	EPI	Ther
sp|P10253|LYAG_HUMAN	LYAG_HUMAN	3.17118e-05	0.015888	0.0110254	DOX	Tox
sp|P10253|LYAG_HUMAN	LYAG_HUMAN	0.0177196	0.004914	0.00108679	EPI	Tox
sp|O75608|LYPA1_HUMAN	LYPA1_HUMAN	3.35372e-10	0.00172137	0.00506132	EPI	Tox
sp|Q9UPN3|MACF1_HUMAN	MACF1_HUMAN	NA	3.21647e-08	1.36074e-07	DOX	Ther
sp|Q9UPN3|MACF1_HUMAN	MACF1_HUMAN	0.0433704	0.000309854	NA	DOX	Tox
sp|P23368|MAOM_HUMAN	MAOM_HUMAN	1.93177e-22	1.11027e-09	NA	DOX	Tox
sp|P23368|MAOM_HUMAN	MAOM_HUMAN	NA	0.0173571	NA	EPI	Tox
sp|P23368|MAOM_HUMAN	MAOM_HUMAN	2.07712e-05	0.0157688	NA	EPI	Ther
sp|P46821|MAP1B_HUMAN	MAP1B_HUMAN	0.00031989	0.00154224	0.00214617	DOX	Ther
sp|P46821|MAP1B_HUMAN	MAP1B_HUMAN	NA	0.000102508	0.00401845	DOX	Tox
sp|P40925|MDHC_HUMAN	MDHC_HUMAN	NA	6.83846e-05	4.23118e-05	DAU	Ther
sp|P40925|MDHC_HUMAN	MDHC_HUMAN	NA	2.85985e-06	2.77089e-06	DOX	Ther
sp|P40925|MDHC_HUMAN	MDHC_HUMAN	0.0124677	3.31144e-12	NA	DOX	Tox
sp|P40926|MDHM_HUMAN	MDHM_HUMAN	0.00161085	6.29088e-08	1.43912e-06	EPI	Tox
sp|Q08431|MFGM_HUMAN	MFGM_HUMAN	NA	6.1461e-12	1.14519e-11	DAU	Tox
sp|Q08431|MFGM_HUMAN	MFGM_HUMAN	0.00501359	0.000617294	0.00100229	DAU	Ther
sp|Q08431|MFGM_HUMAN	MFGM_HUMAN	7.17994e-10	0.00017369	NA	DOX	Tox
sp|Q08431|MFGM_HUMAN	MFGM_HUMAN	0.0147049	4.87903e-05	NA	DOX	Ther
sp|Q08431|MFGM_HUMAN	MFGM_HUMAN	0.000783842	3.07084e-07	1.5128e-07	EPI	Ther
sp|Q08431|MFGM_HUMAN	MFGM_HUMAN	0.00781947	9.41807e-06	0.00014231	EPI	Tox
sp|P08493|MGP_HUMAN	MGP_HUMAN	NA	0.00028978	NA	DAU	Ther
sp|Q9NX63|MIC19_HUMAN	MIC19_HUMAN	8.53003e-09	0.00221244	NA	DOX	Tox
sp|Q9NX63|MIC19_HUMAN	MIC19_HUMAN	4.75309e-11	0.000148802	0.00339306	IDA	Tox
sp|Q9NX63|MIC19_HUMAN	MIC19_HUMAN	2.88148e-14	0.0352544	NA	IDA	Ther
sp|Q9BUR5|MIC26_HUMAN	MIC26_HUMAN	5.25112e-08	2.02062e-05	NA	DOX	Ther
sp|Q16891|MIC60_HUMAN	MIC60_HUMAN	8.79886e-13	0.0088316	NA	DAU	Tox
sp|Q16891|MIC60_HUMAN	MIC60_HUMAN	8.67143e-15	1.26396e-06	4.17825e-07	DOX	Ther
sp|Q16891|MIC60_HUMAN	MIC60_HUMAN	4.02508e-13	0.00697352	0.00344752	EPI	Ther
sp|Q16891|MIC60_HUMAN	MIC60_HUMAN	8.14686e-12	0.0124979	0.0180236	EPI	Tox
sp|Q16891|MIC60_HUMAN	MIC60_HUMAN	6.69809e-21	9.63812e-12	2.18314e-09	IDA	Ther
sp|Q16891|MIC60_HUMAN	MIC60_HUMAN	1.24431e-11	7.62027e-06	2.48363e-06	IDA	Tox
sp|P14174|MIF_HUMAN	MIF_HUMAN	1.5533e-19	5.08236e-19	6.6249e-18	DAU	Ther
sp|P14174|MIF_HUMAN	MIF_HUMAN	2.63672e-19	1.94056e-14	NA	DAU	Tox
sp|P14174|MIF_HUMAN	MIF_HUMAN	2.24228e-22	8.18928e-23	2.78332e-21	DOX	Ther
sp|P14174|MIF_HUMAN	MIF_HUMAN	1.42309e-22	4.97666e-22	5.89581e-21	DOX	Tox
sp|P14174|MIF_HUMAN	MIF_HUMAN	5.24668e-24	5.86742e-24	3.25772e-23	EPI	Tox
sp|P14174|MIF_HUMAN	MIF_HUMAN	4.36507e-24	1.17062e-24	4.01273e-23	EPI	Ther
sp|P14174|MIF_HUMAN	MIF_HUMAN	3.28199e-17	9.0884e-18	1.49145e-16	IDA	Ther
sp|P14174|MIF_HUMAN	MIF_HUMAN	4.06507e-17	1.74765e-17	8.90731e-15	IDA	Tox
sp|Q01449|MLRA_HUMAN	MLRA_HUMAN	4.59072e-05	2.9374e-06	3.4126e-06	DAU	Ther
sp|Q01449|MLRA_HUMAN	MLRA_HUMAN	1.09012e-07	0.000491534	0.000508142	DAU	Tox
sp|P10916|MLRV_HUMAN	MLRV_HUMAN	NA	4.70992e-16	NA	DAU	Tox
sp|P10916|MLRV_HUMAN	MLRV_HUMAN	0.000828737	0.00546526	0.00910551	DOX	Ther
sp|P10916|MLRV_HUMAN	MLRV_HUMAN	1.16738e-19	0.00220011	0.000234043	IDA	Ther
sp|P10916|MLRV_HUMAN	MLRV_HUMAN	3.57239e-17	0.0498034	0.000909993	IDA	Tox
sp|Q02252|MMSA_HUMAN	MMSA_HUMAN	1.55269e-10	6.40809e-05	0.00012367	DOX	Ther
sp|P26038|MOES_HUMAN	MOES_HUMAN	2.81809e-13	0.0163807	0.0106222	DOX	Tox
sp|P26038|MOES_HUMAN	MOES_HUMAN	6.4578e-17	0.00372667	NA	DOX	Ther
sp|P26038|MOES_HUMAN	MOES_HUMAN	3.44584e-10	0.0433161	0.0217223	IDA	Tox
sp|Q00325|MPCP_HUMAN	MPCP_HUMAN	6.57018e-09	0.00996668	NA	IDA	Ther
sp|O75439|MPPB_HUMAN	MPPB_HUMAN	9.03164e-10	0.00813932	3.41906e-05	DOX	Tox
sp|O75439|MPPB_HUMAN	MPPB_HUMAN	6.12636e-08	0.0124465	9.76118e-05	DOX	Ther
sp|O75439|MPPB_HUMAN	MPPB_HUMAN	1.5974e-08	0.00123775	8.53643e-06	EPI	Ther
sp|Q9UBG0|MRC2_HUMAN	MRC2_HUMAN	NA	2.38143e-07	NA	DAU	Tox
sp|Q9UBG0|MRC2_HUMAN	MRC2_HUMAN	0.00203456	0.0257217	0.0186624	DOX	Ther
sp|P02795|MT2_HUMAN : sp|P04732|MT1E_HUMAN : sp|P13640|MT1G_HUMAN : sp|P80297|MT1X_HUMAN : sp|Q8N339|MT1M_HUMAN	MT2_HUMAN	1.5167e-07	0.000722609	0.000122217	DAU	Tox
sp|P02795|MT2_HUMAN : sp|P04732|MT1E_HUMAN : sp|P13640|MT1G_HUMAN : sp|P80297|MT1X_HUMAN : sp|Q8N339|MT1M_HUMAN	MT2_HUMAN	1.08845e-19	0.00393735	NA	DAU	Ther
sp|P58546|MTPN_HUMAN	MTPN_HUMAN	1.97246e-07	3.23846e-08	NA	DAU	Tox
sp|P22033|MUTA_HUMAN	MUTA_HUMAN	0.0212497	3.64289e-09	1.67722e-05	DOX	Ther
sp|P22033|MUTA_HUMAN	MUTA_HUMAN	NA	3.91859e-08	0.000249203	DOX	Tox
sp|Q14764|MVP_HUMAN	MVP_HUMAN	NA	4.82246e-13	NA	DOX	Ther
sp|Q969H8|MYDGF_HUMAN	MYDGF_HUMAN	2.19138e-09	6.36659e-06	3.68605e-06	DAU	Ther
sp|Q969H8|MYDGF_HUMAN	MYDGF_HUMAN	8.74721e-10	0.000886996	NA	DAU	Tox
sp|Q969H8|MYDGF_HUMAN	MYDGF_HUMAN	1.09209e-06	0.0018582	NA	IDA	Tox
sp|P02144|MYG_HUMAN	MYG_HUMAN	2.1531e-09	1.25e-07	NA	DAU	Ther
sp|P02144|MYG_HUMAN	MYG_HUMAN	NA	3.05823e-12	8.10602e-10	DOX	Ther
sp|P02144|MYG_HUMAN	MYG_HUMAN	0.000665703	0.000248695	3.85817e-06	DOX	Tox
sp|P02144|MYG_HUMAN	MYG_HUMAN	0.0307191	3.21975e-05	6.31583e-05	EPI	Ther
sp|P02144|MYG_HUMAN	MYG_HUMAN	4.32902e-07	7.04681e-07	1.55068e-06	IDA	Ther
sp|Q9Y623|MYH4_HUMAN	MYH4_HUMAN	NA	1.04773e-14	NA	DOX	Tox
sp|P12883|MYH7_HUMAN	MYH7_HUMAN	0.0081051	4.39415e-09	1.60421e-05	DOX	Tox
sp|P12883|MYH7_HUMAN	MYH7_HUMAN	0.00171996	3.68157e-08	NA	DOX	Ther
sp|P12883|MYH7_HUMAN	MYH7_HUMAN	0.00185149	8.16191e-06	NA	EPI	Tox
sp|P12883|MYH7_HUMAN	MYH7_HUMAN	6.17258e-12	9.29424e-05	NA	IDA	Ther
sp|P08590|MYL3_HUMAN	MYL3_HUMAN	0.0180856	4.11694e-06	NA	DOX	Tox
sp|P08590|MYL3_HUMAN	MYL3_HUMAN	0.0280671	0.000856727	1.92946e-05	EPI	Ther
sp|P08590|MYL3_HUMAN	MYL3_HUMAN	0.000656029	1.90114e-06	NA	EPI	Tox
sp|P12829|MYL4_HUMAN	MYL4_HUMAN	NA	4.02159e-08	0.00887219	DAU	Tox
sp|P12829|MYL4_HUMAN	MYL4_HUMAN	0.00646909	0.000497597	0.0143275	DAU	Ther
sp|P12829|MYL4_HUMAN	MYL4_HUMAN	NA	1.77064e-19	NA	DOX	Tox
sp|P12829|MYL4_HUMAN	MYL4_HUMAN	7.60577e-09	5.58311e-23	NA	EPI	Tox
sp|P12829|MYL4_HUMAN	MYL4_HUMAN	0.0351841	1.69907e-06	NA	IDA	Tox
sp|P12829|MYL4_HUMAN	MYL4_HUMAN	1.82495e-07	0.00071009	NA	IDA	Ther
sp|P60660|MYL6_HUMAN	MYL6_HUMAN	8.70793e-05	6.71697e-07	3.35369e-09	DAU	Tox
sp|P60660|MYL6_HUMAN	MYL6_HUMAN	0.000618488	1.31927e-06	1.23726e-05	IDA	Ther
sp|P24844|MYL9_HUMAN	MYL9_HUMAN	0.00113364	0.000758789	NA	DOX	Ther
sp|P24844|MYL9_HUMAN	MYL9_HUMAN	0.00280299	1.1671e-06	3.659e-05	EPI	Tox
sp|P24844|MYL9_HUMAN	MYL9_HUMAN	NA	0.00492558	NA	EPI	Ther
sp|P52179|MYOM1_HUMAN	MYOM1_HUMAN	0.0296804	3.58583e-10	8.28605e-09	DOX	Ther
sp|P52179|MYOM1_HUMAN	MYOM1_HUMAN	0.00127126	6.78668e-05	0.000565815	DOX	Tox
sp|P52179|MYOM1_HUMAN	MYOM1_HUMAN	NA	3.91794e-06	1.78628e-05	EPI	Ther
sp|P52179|MYOM1_HUMAN	MYOM1_HUMAN	0.00310482	0.000100014	NA	EPI	Tox
sp|P52179|MYOM1_HUMAN	MYOM1_HUMAN	0.000104251	4.22444e-09	4.39044e-07	IDA	Ther
sp|Q9NPC6|MYOZ2_HUMAN	MYOZ2_HUMAN	NA	1.79643e-23	NA	IDA	Ther
sp|Q14896|MYPC3_HUMAN	MYPC3_HUMAN	0.000621888	2.51237e-08	1.60457e-05	DOX	Tox
sp|Q14896|MYPC3_HUMAN	MYPC3_HUMAN	NA	2.30859e-10	5.78451e-05	DOX	Ther
sp|Q14896|MYPC3_HUMAN	MYPC3_HUMAN	1.26263e-09	8.75398e-05	0.00233074	IDA	Ther
sp|O14974|MYPT1_HUMAN	MYPT1_HUMAN	NA	8.69554e-09	1.43315e-07	DAU	Tox
sp|O14974|MYPT1_HUMAN	MYPT1_HUMAN	7.94248e-12	1.0003e-10	NA	DOX	Tox
sp|O14974|MYPT1_HUMAN	MYPT1_HUMAN	8.9811e-07	0.0472206	NA	IDA	Ther
sp|Q15274|NADC_HUMAN	NADC_HUMAN	7.32134e-12	0.0014326	0.00158348	EPI	Ther
sp|P43490|NAMPT_HUMAN	NAMPT_HUMAN	0.00290134	5.7303e-08	2.53952e-05	DOX	Ther
sp|P43490|NAMPT_HUMAN	NAMPT_HUMAN	0.000244341	0.0013672	NA	EPI	Ther
sp|P00387|NB5R3_HUMAN	NB5R3_HUMAN	7.18606e-14	0.00011779	0.000289464	EPI	Ther
sp|P13591|NCAM1_HUMAN	NCAM1_HUMAN	8.82555e-14	2.18386e-05	0.000353747	EPI	Ther
sp|P13591|NCAM1_HUMAN	NCAM1_HUMAN	6.0061e-15	2.54963e-09	NA	EPI	Tox
sp|O00483|NDUA4_HUMAN	NDUA4_HUMAN	5.91915e-09	0.00052411	NA	DOX	Ther
sp|Q16718|NDUA5_HUMAN	NDUA5_HUMAN	8.04288e-05	0.000731709	0.00447904	DOX	Ther
sp|Q16718|NDUA5_HUMAN	NDUA5_HUMAN	0.00164205	0.000139564	0.00615371	DOX	Tox
sp|Q16718|NDUA5_HUMAN	NDUA5_HUMAN	5.30298e-08	0.0447648	NA	EPI	Tox
sp|Q16718|NDUA5_HUMAN	NDUA5_HUMAN	1.3356e-06	0.00402584	NA	EPI	Ther
sp|P51970|NDUA8_HUMAN	NDUA8_HUMAN	NA	4.39284e-14	1.23048e-13	DOX	Tox
sp|P51970|NDUA8_HUMAN	NDUA8_HUMAN	NA	0.0224112	6.45088e-06	DOX	Ther
sp|Q16795|NDUA9_HUMAN	NDUA9_HUMAN	3.12592e-05	0.00371626	0.0069728	DAU	Ther
sp|O95299|NDUAA_HUMAN	NDUAA_HUMAN	0.000451576	4.88416e-06	8.52592e-07	DOX	Ther
sp|O95299|NDUAA_HUMAN	NDUAA_HUMAN	0.0217534	6.97307e-05	0.00176799	DOX	Tox
sp|O95168|NDUB4_HUMAN	NDUB4_HUMAN	1.80349e-08	0.0223143	NA	DOX	Ther
sp|O43181|NDUS4_HUMAN	NDUS4_HUMAN	5.81744e-05	0.0185648	2.3134e-10	DOX	Ther
sp|O75380|NDUS6_HUMAN	NDUS6_HUMAN	2.97089e-18	0.00773635	0.00361807	EPI	Tox
sp|P49821|NDUV1_HUMAN	NDUV1_HUMAN	NA	4.84219e-12	7.11454e-10	DAU	Tox
sp|P49821|NDUV1_HUMAN	NDUV1_HUMAN	2.38837e-07	0.026908	0.0328195	IDA	Tox
sp|P19404|NDUV2_HUMAN	NDUV2_HUMAN	6.39285e-21	1.621e-12	1.71046e-10	DAU	Ther
sp|P19404|NDUV2_HUMAN	NDUV2_HUMAN	1.20611e-17	0.000338482	0.00122928	DOX	Ther
sp|P19404|NDUV2_HUMAN	NDUV2_HUMAN	4.27493e-18	0.00415054	0.0240317	DOX	Tox
sp|O76041|NEBL_HUMAN	NEBL_HUMAN	2.99785e-14	0.000107904	NA	IDA	Ther
sp|P48681|NEST_HUMAN	NEST_HUMAN	NA	1.08239e-15	NA	EPI	Ther
sp|P48681|NEST_HUMAN	NEST_HUMAN	6.27532e-06	0.000285844	0.0152489	IDA	Tox
sp|Q0ZGT2|NEXN_HUMAN	NEXN_HUMAN	NA	0.000288903	0.0442754	DOX	Tox
sp|P14543|NID1_HUMAN	NID1_HUMAN	NA	0.00796689	0.00851761	DAU	Ther
sp|P14543|NID1_HUMAN	NID1_HUMAN	1.35313e-09	5.45215e-05	0.0290391	DOX	Ther
sp|P14543|NID1_HUMAN	NID1_HUMAN	NA	4.86932e-13	NA	DOX	Tox
sp|P14543|NID1_HUMAN	NID1_HUMAN	3.76914e-05	0.000553628	0.0247046	EPI	Ther
sp|P14543|NID1_HUMAN	NID1_HUMAN	2.37962e-06	3.95364e-14	NA	EPI	Tox
sp|P14543|NID1_HUMAN	NID1_HUMAN	9.50904e-21	3.9676e-12	NA	IDA	Ther
sp|Q14112|NID2_HUMAN	NID2_HUMAN	1.44034e-09	0.00113626	NA	DAU	Ther
sp|Q14112|NID2_HUMAN	NID2_HUMAN	0.000223413	0.000146238	0.00455906	DOX	Ther
sp|Q14112|NID2_HUMAN	NID2_HUMAN	0.000131641	0.000141618	0.00530646	DOX	Tox
sp|Q14112|NID2_HUMAN	NID2_HUMAN	0.00642821	2.94273e-06	6.12007e-05	EPI	Ther
sp|Q14112|NID2_HUMAN	NID2_HUMAN	0.000205709	8.42236e-05	NA	EPI	Tox
sp|Q14112|NID2_HUMAN	NID2_HUMAN	6.27695e-12	0.000297113	NA	IDA	Tox
sp|Q14112|NID2_HUMAN	NID2_HUMAN	1.38237e-10	1.39006e-07	NA	IDA	Ther
sp|O75323|NIPS2_HUMAN	NIPS2_HUMAN	8.61565e-10	1.15146e-05	NA	DAU	Ther
sp|O75323|NIPS2_HUMAN	NIPS2_HUMAN	5.22865e-13	0.00992551	NA	EPI	Tox
sp|P22307|NLTP_HUMAN	NLTP_HUMAN	0.0402952	1.60265e-08	6.38735e-09	DAU	Tox
sp|P22307|NLTP_HUMAN	NLTP_HUMAN	3.02381e-07	0.00214092	0.00364085	IDA	Ther
sp|P22307|NLTP_HUMAN	NLTP_HUMAN	0.000718483	0.0434028	0.0265311	IDA	Tox
sp|Q8NCW5|NNRE_HUMAN	NNRE_HUMAN	1.37057e-12	1.48044e-07	5.27142e-10	EPI	Ther
sp|Q15233|NONO_HUMAN	NONO_HUMAN	7.65967e-08	9.89353e-05	0.000803902	EPI	Tox
sp|Q15233|NONO_HUMAN	NONO_HUMAN	1.98797e-12	4.26463e-05	NA	EPI	Ther
sp|Q15233|NONO_HUMAN	NONO_HUMAN	1.05102e-07	0.00245626	0.0254772	IDA	Tox
sp|P55209|NP1L1_HUMAN	NP1L1_HUMAN	NA	3.51756e-09	3.248e-10	IDA	Tox
sp|P55209|NP1L1_HUMAN	NP1L1_HUMAN	0.000837588	0.000154907	0.000405748	IDA	Ther
sp|Q99733|NP1L4_HUMAN	NP1L4_HUMAN	0.00015249	1.25356e-05	0.000448241	IDA	Ther
sp|P61916|NPC2_HUMAN	NPC2_HUMAN	0.000141625	0.000537481	9.7233e-05	DAU	Ther
sp|P61916|NPC2_HUMAN	NPC2_HUMAN	7.64449e-20	4.50841e-17	NA	DAU	Tox
sp|P06748|NPM_HUMAN	NPM_HUMAN	NA	0.000177464	0.000506585	DOX	Ther
sp|P06748|NPM_HUMAN	NPM_HUMAN	NA	4.80119e-08	NA	DOX	Tox
sp|P06748|NPM_HUMAN	NPM_HUMAN	0.0377545	2.27306e-06	6.01229e-07	IDA	Tox
sp|Q9Y639|NPTN_HUMAN	NPTN_HUMAN	2.27032e-06	8.56736e-09	2.92507e-09	EPI	Tox
sp|Q02818|NUCB1_HUMAN	NUCB1_HUMAN	6.09569e-11	0.000130652	0.00167044	EPI	Tox
sp|P80303|NUCB2_HUMAN	NUCB2_HUMAN	NA	1.80961e-14	2.69359e-12	DAU	Ther
sp|P19338|NUCL_HUMAN	NUCL_HUMAN	2.28649e-10	0.00203301	7.05716e-05	DOX	Tox
sp|P19338|NUCL_HUMAN	NUCL_HUMAN	NA	9.72822e-08	0.000587469	IDA	Tox
sp|Q5VST9|OBSCN_HUMAN	OBSCN_HUMAN	NA	9.49763e-13	7.23498e-10	EPI	Tox
sp|Q5VST9|OBSCN_HUMAN	OBSCN_HUMAN	NA	1.72241e-10	4.77551e-07	EPI	Ther
sp|P11182|ODB2_HUMAN	ODB2_HUMAN	2.39662e-12	3.29866e-13	2.72799e-13	DOX	Tox
sp|P11182|ODB2_HUMAN	ODB2_HUMAN	NA	8.66336e-12	1.59109e-06	DOX	Ther
sp|P11182|ODB2_HUMAN	ODB2_HUMAN	NA	6.06892e-05	0.0226884	EPI	Tox
sp|P12694|ODBA_HUMAN	ODBA_HUMAN	0.00165593	3.24985e-06	1.792e-06	DAU	Ther
sp|P12694|ODBA_HUMAN	ODBA_HUMAN	0.00335429	0.00281993	NA	DAU	Tox
sp|P12694|ODBA_HUMAN	ODBA_HUMAN	0.02515	5.45529e-09	2.66417e-10	DOX	Ther
sp|P12694|ODBA_HUMAN	ODBA_HUMAN	0.0270885	8.23709e-07	NA	DOX	Tox
sp|P36957|ODO2_HUMAN	ODO2_HUMAN	1.69556e-13	6.83723e-05	0.00216942	IDA	Ther
sp|P36957|ODO2_HUMAN	ODO2_HUMAN	1.43478e-10	0.0253976	NA	IDA	Tox
sp|P10515|ODP2_HUMAN	ODP2_HUMAN	4.87626e-10	5.04113e-07	1.50483e-08	IDA	Tox
sp|P10515|ODP2_HUMAN	ODP2_HUMAN	8.16796e-18	9.26539e-05	NA	IDA	Ther
sp|P08559|ODPA_HUMAN	ODPA_HUMAN	1.79104e-09	6.28199e-13	1.61218e-08	EPI	Tox
sp|P08559|ODPA_HUMAN	ODPA_HUMAN	2.83813e-23	0.0028801	0.0066867	IDA	Ther
sp|P08559|ODPA_HUMAN	ODPA_HUMAN	2.94229e-14	0.000765978	0.00885639	IDA	Tox
sp|P11177|ODPB_HUMAN	ODPB_HUMAN	1.39236e-16	0.000383947	NA	DAU	Ther
sp|P11177|ODPB_HUMAN	ODPB_HUMAN	3.77525e-08	9.35591e-06	0.00217451	EPI	Tox
sp|P11177|ODPB_HUMAN	ODPB_HUMAN	1.0231e-22	7.9743e-05	0.00152751	IDA	Ther
sp|O00330|ODPX_HUMAN	ODPX_HUMAN	0.00671298	4.81331e-08	1.08366e-09	EPI	Ther
sp|Q9ULD0|OGDHL_HUMAN	OGDHL_HUMAN	6.72863e-19	0.000252402	NA	DOX	Tox
sp|Q9ULD0|OGDHL_HUMAN	OGDHL_HUMAN	3.21786e-13	0.00326693	NA	DOX	Ther
sp|Q9Y3B8|ORN_HUMAN	ORN_HUMAN	NA	0.000299257	5.53773e-05	DOX	Tox
sp|P39656|OST48_HUMAN	OST48_HUMAN	5.6203e-07	0.0120653	0.00100173	DAU	Tox
sp|P13674|P4HA1_HUMAN	P4HA1_HUMAN	6.29596e-10	0.000144614	NA	EPI	Ther
sp|O15460|P4HA2_HUMAN	P4HA2_HUMAN	2.66615e-12	6.61774e-08	1.07379e-05	DAU	Ther
sp|O15460|P4HA2_HUMAN	P4HA2_HUMAN	1.16988e-08	0.000157923	0.000112643	DOX	Ther
sp|P54886|P5CS_HUMAN	P5CS_HUMAN	NA	1.21184e-05	NA	DOX	Tox
sp|Q13310|PABP4_HUMAN	PABP4_HUMAN	1.95214e-17	0.000133878	0.00326935	EPI	Tox
sp|Q13310|PABP4_HUMAN	PABP4_HUMAN	6.47997e-17	6.87847e-06	NA	EPI	Ther
sp|Q13310|PABP4_HUMAN	PABP4_HUMAN	8.79061e-14	0.0290657	0.000326418	IDA	Ther
sp|P09874|PARP1_HUMAN	PARP1_HUMAN	2.24455e-10	0.00138846	0.000699825	EPI	Tox
sp|P09874|PARP1_HUMAN	PARP1_HUMAN	8.53153e-14	0.0488061	0.00312361	EPI	Ther
sp|Q15365|PCBP1_HUMAN	PCBP1_HUMAN	8.57128e-05	1.06734e-06	6.70105e-06	DOX	Tox
sp|Q15365|PCBP1_HUMAN	PCBP1_HUMAN	1.78249e-10	0.000118694	0.000481543	DOX	Ther
sp|Q15365|PCBP1_HUMAN	PCBP1_HUMAN	2.34493e-10	6.75453e-09	1.8916e-09	IDA	Ther
sp|Q15365|PCBP1_HUMAN	PCBP1_HUMAN	4.75222e-10	4.31313e-05	0.000786508	IDA	Tox
sp|Q15366|PCBP2_HUMAN	PCBP2_HUMAN	1.23569e-22	0.00314892	0.000434882	DOX	Ther
sp|Q9UHG3|PCYOX_HUMAN	PCYOX_HUMAN	6.09058e-09	6.33009e-08	1.43371e-07	EPI	Tox
sp|Q9UHG3|PCYOX_HUMAN	PCYOX_HUMAN	2.42951e-06	0.00115426	NA	EPI	Ther
sp|O14737|PDCD5_HUMAN	PDCD5_HUMAN	1.49165e-12	0.000630993	0.00225695	DOX	Ther
sp|P07237|PDIA1_HUMAN	PDIA1_HUMAN	0.000691086	3.63333e-05	0.029183	DOX	Tox
sp|P07237|PDIA1_HUMAN	PDIA1_HUMAN	6.16743e-10	1.34427e-08	NA	DOX	Ther
sp|P07237|PDIA1_HUMAN	PDIA1_HUMAN	1.7314e-11	1.28215e-07	NA	EPI	Ther
sp|P13667|PDIA4_HUMAN	PDIA4_HUMAN	1.35306e-12	0.00489118	NA	DOX	Ther
sp|P13667|PDIA4_HUMAN	PDIA4_HUMAN	1.61873e-11	0.000178006	0.00276672	EPI	Ther
sp|Q15084|PDIA6_HUMAN	PDIA6_HUMAN	3.70885e-26	0.000379922	0.0215165	DAU	Ther
sp|Q15084|PDIA6_HUMAN	PDIA6_HUMAN	5.99599e-27	0.0021455	0.0372428	DOX	Ther
sp|Q15084|PDIA6_HUMAN	PDIA6_HUMAN	6.19411e-16	1.6203e-05	NA	EPI	Ther
sp|Q15118|PDK1_HUMAN	PDK1_HUMAN	5.28942e-07	7.18607e-09	NA	DAU	Ther
sp|O00151|PDLI1_HUMAN	PDLI1_HUMAN	1.6773e-11	0.00358303	NA	DOX	Tox
sp|O00151|PDLI1_HUMAN	PDLI1_HUMAN	3.06115e-07	0.00115794	0.000653133	EPI	Ther
sp|O00151|PDLI1_HUMAN	PDLI1_HUMAN	6.03675e-13	8.607e-11	NA	EPI	Tox
sp|O00151|PDLI1_HUMAN	PDLI1_HUMAN	1.65454e-24	1.8479e-05	0.00608267	IDA	Ther
sp|O00151|PDLI1_HUMAN	PDLI1_HUMAN	2.95013e-18	0.00171628	NA	IDA	Tox
sp|Q96HC4|PDLI5_HUMAN	PDLI5_HUMAN	0.0317886	0.00379432	0.00205484	IDA	Ther
sp|Q96HC4|PDLI5_HUMAN	PDLI5_HUMAN	0.00203207	3.04582e-19	NA	IDA	Tox
sp|P30086|PEBP1_HUMAN	PEBP1_HUMAN	0.000323524	0.00560596	NA	IDA	Tox
sp|P08237|PFKAM_HUMAN	PFKAM_HUMAN	7.53674e-07	0.000554673	0.000933526	DAU	Ther
sp|P08237|PFKAM_HUMAN	PFKAM_HUMAN	1.93822e-06	8.62554e-05	NA	DAU	Tox
sp|P08237|PFKAM_HUMAN	PFKAM_HUMAN	4.47597e-28	0.030118	NA	DOX	Ther
sp|P08237|PFKAM_HUMAN	PFKAM_HUMAN	3.29174e-23	9.70521e-07	NA	EPI	Tox
sp|P08237|PFKAM_HUMAN	PFKAM_HUMAN	4.76726e-26	4.43523e-05	NA	EPI	Ther
sp|P08237|PFKAM_HUMAN	PFKAM_HUMAN	4.32528e-13	9.9263e-05	1.31639e-05	IDA	Ther
sp|Q01813|PFKAP_HUMAN	PFKAP_HUMAN	3.79146e-17	0.00040742	0.0213746	DOX	Tox
sp|Q01813|PFKAP_HUMAN	PFKAP_HUMAN	2.96883e-15	0.000121675	0.000447189	EPI	Tox
sp|Q01813|PFKAP_HUMAN	PFKAP_HUMAN	1.00263e-18	0.0454186	NA	EPI	Ther
sp|P00558|PGK1_HUMAN	PGK1_HUMAN	0.000713268	0.0267899	4.81192e-06	DAU	Tox
sp|P00558|PGK1_HUMAN	PGK1_HUMAN	NA	7.38748e-06	1.70203e-05	DOX	Ther
sp|P36871|PGM1_HUMAN	PGM1_HUMAN	NA	1.39491e-14	1.52044e-05	DOX	Tox
sp|P36871|PGM1_HUMAN	PGM1_HUMAN	0.0149971	5.89213e-07	NA	DOX	Ther
sp|P36871|PGM1_HUMAN	PGM1_HUMAN	8.02847e-07	2.26258e-05	NA	EPI	Tox
sp|P36871|PGM1_HUMAN	PGM1_HUMAN	0.000171463	0.000210691	NA	EPI	Ther
sp|P36871|PGM1_HUMAN	PGM1_HUMAN	0.00264925	0.000746847	0.0089302	IDA	Ther
sp|P36871|PGM1_HUMAN	PGM1_HUMAN	NA	3.09793e-18	NA	IDA	Tox
sp|O15173|PGRC2_HUMAN	PGRC2_HUMAN	6.78548e-06	0.0447072	0.023449	DOX	Tox
sp|P07585|PGS2_HUMAN	PGS2_HUMAN	NA	3.96846e-05	0.000251565	DAU	Tox
sp|P07585|PGS2_HUMAN	PGS2_HUMAN	0.00703205	0.000340519	0.000486321	DAU	Ther
sp|P35232|PHB_HUMAN	PHB_HUMAN	2.15066e-22	1.47044e-05	0.000354609	IDA	Ther
sp|P35232|PHB_HUMAN	PHB_HUMAN	8.50571e-20	2.87088e-05	NA	IDA	Tox
sp|Q99623|PHB2_HUMAN	PHB2_HUMAN	7.38006e-23	1.2859e-11	3.03612e-06	IDA	Ther
sp|Q9NRX4|PHP14_HUMAN	PHP14_HUMAN	0.000166402	2.33504e-06	8.16483e-08	DAU	Ther
sp|P61457|PHS_HUMAN	PHS_HUMAN	0.00673691	0.00518753	NA	IDA	Ther
sp|P22061|PIMT_HUMAN	PIMT_HUMAN	0.0132977	2.30289e-05	0.0429191	DOX	Ther
sp|Q8IV08|PLD3_HUMAN	PLD3_HUMAN	9.08828e-07	0.00822952	0.0296358	EPI	Tox
sp|O60664|PLIN3_HUMAN	PLIN3_HUMAN	0.0143777	0.00137975	NA	DOX	Tox
sp|O60664|PLIN3_HUMAN	PLIN3_HUMAN	NA	9.78158e-08	0.000138563	EPI	Ther
sp|O60664|PLIN3_HUMAN	PLIN3_HUMAN	NA	0.042207	NA	EPI	Tox
sp|Q02809|PLOD1_HUMAN	PLOD1_HUMAN	4.59269e-07	4.08865e-08	NA	EPI	Ther
sp|O00469|PLOD2_HUMAN	PLOD2_HUMAN	0.000207132	2.54283e-10	1.03118e-11	DAU	Ther
sp|O00469|PLOD2_HUMAN	PLOD2_HUMAN	0.000307151	1.95798e-07	0.000394136	DAU	Tox
sp|O00469|PLOD2_HUMAN	PLOD2_HUMAN	7.5076e-09	1.18867e-13	1.92278e-13	DOX	Ther
sp|O00469|PLOD2_HUMAN	PLOD2_HUMAN	1.00439e-05	0.0494205	3.29491e-05	DOX	Tox
sp|P13797|PLST_HUMAN	PLST_HUMAN	0.00317099	0.00765802	0.0107663	EPI	Tox
sp|P29590|PML_HUMAN	PML_HUMAN	1.60051e-08	0.0220863	0.0432598	DOX	Ther
sp|Q15063|POSTN_HUMAN	POSTN_HUMAN	1.94934e-07	2.36009e-05	3.68185e-05	EPI	Tox
sp|Q15063|POSTN_HUMAN	POSTN_HUMAN	2.66932e-10	0.00330939	0.0045532	EPI	Ther
sp|P62136|PP1A_HUMAN	PP1A_HUMAN	1.58528e-05	0.00688822	NA	DAU	Tox
sp|P62136|PP1A_HUMAN	PP1A_HUMAN	5.87444e-06	0.00580989	NA	DAU	Ther
sp|P62136|PP1A_HUMAN	PP1A_HUMAN	NA	3.64807e-08	NA	DOX	Tox
sp|P62714|PP2AB_HUMAN : sp|P67775|PP2AA_HUMAN	PP2AB_HUMAN	5.91424e-07	0.014592	0.000169085	EPI	Tox
sp|P48147|PPCE_HUMAN	PPCE_HUMAN	1.16907e-12	0.0355462	NA	DOX	Ther
sp|P62937|PPIA_HUMAN	PPIA_HUMAN	4.71913e-15	0.021115	0.0032095	DAU	Ther
sp|P62937|PPIA_HUMAN	PPIA_HUMAN	9.81499e-10	0.000355013	0.0132298	DAU	Tox
sp|P62937|PPIA_HUMAN	PPIA_HUMAN	1.23528e-05	1.65939e-07	1.08555e-07	DOX	Tox
sp|P62937|PPIA_HUMAN	PPIA_HUMAN	1.87712e-11	0.00301337	0.00119303	DOX	Ther
sp|P62937|PPIA_HUMAN	PPIA_HUMAN	1.07173e-07	0.000649605	0.000117908	EPI	Tox
sp|P62937|PPIA_HUMAN	PPIA_HUMAN	3.70928e-12	1.28607e-06	2.02519e-07	IDA	Ther
sp|P62937|PPIA_HUMAN	PPIA_HUMAN	1.6493e-17	0.000339662	NA	IDA	Tox
sp|P23284|PPIB_HUMAN	PPIB_HUMAN	2.2088e-17	7.9336e-06	NA	DAU	Tox
sp|P23284|PPIB_HUMAN	PPIB_HUMAN	2.92069e-19	0.034452	0.0376057	DOX	Tox
sp|P23284|PPIB_HUMAN	PPIB_HUMAN	1.43428e-26	9.92513e-06	NA	DOX	Ther
sp|P23284|PPIB_HUMAN	PPIB_HUMAN	1.21809e-13	0.036302	0.0035902	EPI	Tox
sp|P23284|PPIB_HUMAN	PPIB_HUMAN	1.07931e-12	2.27339e-05	NA	EPI	Ther
sp|P30405|PPIF_HUMAN	PPIF_HUMAN	1.87709e-08	0.0151741	0.0329228	EPI	Ther
sp|O75915|PRAF3_HUMAN	PRAF3_HUMAN	6.57746e-05	0.000404159	NA	DOX	Ther
sp|Q969G5|PRDBP_HUMAN	PRDBP_HUMAN	0.00943675	0.0032866	1.12527e-08	DOX	Ther
sp|Q969G5|PRDBP_HUMAN	PRDBP_HUMAN	NA	0.00206276	0.0210106	DOX	Tox
sp|Q06830|PRDX1_HUMAN	PRDX1_HUMAN	1.90581e-11	0.0036834	0.00147483	DOX	Ther
sp|P32119|PRDX2_HUMAN	PRDX2_HUMAN	1.90504e-11	1.018e-08	NA	DOX	Tox
sp|P32119|PRDX2_HUMAN	PRDX2_HUMAN	3.76098e-09	0.00460683	0.00481789	EPI	Ther
sp|P32119|PRDX2_HUMAN	PRDX2_HUMAN	2.86772e-10	1.99809e-11	NA	EPI	Tox
sp|P32119|PRDX2_HUMAN	PRDX2_HUMAN	4.57686e-17	9.2757e-05	0.000165575	IDA	Tox
sp|P30048|PRDX3_HUMAN	PRDX3_HUMAN	0.00434313	5.19353e-08	NA	DOX	Ther
sp|P30048|PRDX3_HUMAN	PRDX3_HUMAN	0.00469899	1.26042e-09	NA	EPI	Tox
sp|P30048|PRDX3_HUMAN	PRDX3_HUMAN	3.34282e-05	0.000167024	0.00146189	IDA	Ther
sp|P30048|PRDX3_HUMAN	PRDX3_HUMAN	NA	1.34421e-08	NA	IDA	Tox
sp|Q13162|PRDX4_HUMAN	PRDX4_HUMAN	6.37683e-05	2.42585e-10	NA	DOX	Tox
sp|Q13162|PRDX4_HUMAN	PRDX4_HUMAN	5.61818e-16	0.000415901	NA	DOX	Ther
sp|P30044|PRDX5_HUMAN	PRDX5_HUMAN	3.02274e-12	0.000170735	0.000767209	EPI	Ther
sp|P30044|PRDX5_HUMAN	PRDX5_HUMAN	5.32132e-12	0.0241108	NA	EPI	Tox
sp|P17980|PRS6A_HUMAN	PRS6A_HUMAN	3.87945e-15	8.27446e-14	9.33534e-12	EPI	Tox
sp|P17980|PRS6A_HUMAN	PRS6A_HUMAN	1.01487e-12	3.6537e-05	NA	EPI	Ther
sp|P17980|PRS6A_HUMAN	PRS6A_HUMAN	0.0241924	0.041629	0.0144802	IDA	Ther
sp|P17980|PRS6A_HUMAN	PRS6A_HUMAN	5.72033e-06	0.0153137	NA	IDA	Tox
sp|P43686|PRS6B_HUMAN	PRS6B_HUMAN	1.29312e-10	2.80345e-10	3.47966e-10	DAU	Ther
sp|P35998|PRS7_HUMAN	PRS7_HUMAN	4.39233e-08	9.11839e-05	0.00846887	DAU	Ther
sp|P62195|PRS8_HUMAN	PRS8_HUMAN	2.55304e-08	3.78147e-07	5.73907e-05	DAU	Ther
sp|P62195|PRS8_HUMAN	PRS8_HUMAN	0.00425163	0.000833573	NA	DAU	Tox
sp|P62195|PRS8_HUMAN	PRS8_HUMAN	1.62933e-25	0.0155265	4.46981e-05	DOX	Ther
sp|P55786|PSA_HUMAN	PSA_HUMAN	1.5372e-18	4.85838e-13	NA	DOX	Tox
sp|P55786|PSA_HUMAN	PSA_HUMAN	6.36779e-14	0.00860711	NA	IDA	Ther
sp|P25787|PSA2_HUMAN	PSA2_HUMAN	8.87985e-05	1.21722e-05	NA	DOX	Tox
sp|P25787|PSA2_HUMAN	PSA2_HUMAN	NA	7.52615e-11	NA	DOX	Ther
sp|P60900|PSA6_HUMAN	PSA6_HUMAN	6.38654e-14	7.8126e-05	0.00138395	EPI	Ther
sp|P60900|PSA6_HUMAN	PSA6_HUMAN	5.18687e-14	0.000160217	0.0396644	EPI	Tox
sp|P20618|PSB1_HUMAN	PSB1_HUMAN	0.000480798	0.000199785	1.6769e-05	EPI	Ther
sp|P28070|PSB4_HUMAN	PSB4_HUMAN	3.17725e-05	4.00531e-10	1.34024e-08	EPI	Ther
sp|P28070|PSB4_HUMAN	PSB4_HUMAN	0.000146147	1.95885e-07	1.10138e-07	EPI	Tox
sp|P28074|PSB5_HUMAN	PSB5_HUMAN	4.05961e-09	0.00863888	0.0149098	EPI	Ther
sp|Q99436|PSB7_HUMAN	PSB7_HUMAN	0.0106769	0.00047554	NA	EPI	Ther
sp|O00232|PSD12_HUMAN	PSD12_HUMAN	2.86851e-08	0.0346158	NA	DOX	Ther
sp|O43242|PSMD3_HUMAN	PSMD3_HUMAN	0.00129158	0.0192815	0.0202253	DOX	Ther
sp|O43242|PSMD3_HUMAN	PSMD3_HUMAN	1.3613e-10	5.56031e-05	2.02247e-05	EPI	Ther
sp|O43242|PSMD3_HUMAN	PSMD3_HUMAN	6.58509e-10	1.67888e-05	NA	EPI	Tox
sp|P55036|PSMD4_HUMAN	PSMD4_HUMAN	1.81195e-09	5.73849e-07	3.25863e-06	DAU	Ther
sp|Q15008|PSMD6_HUMAN	PSMD6_HUMAN	0.000252973	0.0122531	NA	DOX	Tox
sp|Q15008|PSMD6_HUMAN	PSMD6_HUMAN	5.2175e-09	6.91658e-05	NA	DOX	Ther
sp|Q15008|PSMD6_HUMAN	PSMD6_HUMAN	0.00508968	0.0142688	0.0125038	EPI	Ther
sp|Q06323|PSME1_HUMAN	PSME1_HUMAN	1.66871e-07	0.0138528	NA	DAU	Ther
sp|Q06323|PSME1_HUMAN	PSME1_HUMAN	2.98262e-12	0.00950229	NA	DOX	Tox
sp|Q06323|PSME1_HUMAN	PSME1_HUMAN	1.91303e-09	7.9462e-13	NA	DOX	Ther
sp|Q9UL46|PSME2_HUMAN	PSME2_HUMAN	6.21627e-16	0.0044043	NA	DAU	Tox
sp|Q9UL46|PSME2_HUMAN	PSME2_HUMAN	2.82804e-12	4.74348e-09	NA	DAU	Ther
sp|Q9UL46|PSME2_HUMAN	PSME2_HUMAN	1.84632e-09	0.0111076	0.0064391	DOX	Ther
sp|Q9UL46|PSME2_HUMAN	PSME2_HUMAN	1.24428e-07	0.00134186	0.0287128	EPI	Ther
sp|Q8WXF1|PSPC1_HUMAN	PSPC1_HUMAN	5.95072e-14	3.0719e-12	6.87026e-12	EPI	Ther
sp|Q8WXF1|PSPC1_HUMAN	PSPC1_HUMAN	7.20584e-14	2.41295e-11	NA	EPI	Tox
sp|P20962|PTMS_HUMAN	PTMS_HUMAN	3.03868e-08	0.000745996	NA	DOX	Ther
sp|P20962|PTMS_HUMAN	PTMS_HUMAN	1.20995e-19	0.0244681	2.22828e-07	EPI	Ther
sp|Q6NZI2|PTRF_HUMAN	PTRF_HUMAN	1.39596e-12	0.0127386	0.0492774	DOX	Ther
sp|Q6NZI2|PTRF_HUMAN	PTRF_HUMAN	2.82059e-23	7.76549e-08	1.97606e-07	EPI	Tox
sp|Q6NZI2|PTRF_HUMAN	PTRF_HUMAN	1.44165e-22	1.22025e-07	7.64735e-06	EPI	Ther
sp|Q6NZI2|PTRF_HUMAN	PTRF_HUMAN	8.08235e-21	1.27865e-07	6.24341e-06	IDA	Ther
sp|Q6NZI2|PTRF_HUMAN	PTRF_HUMAN	1.50421e-16	0.000109629	6.26017e-06	IDA	Tox
sp|Q92626|PXDN_HUMAN	PXDN_HUMAN	NA	2.0351e-05	0.000990053	DAU	Tox
sp|Q92626|PXDN_HUMAN	PXDN_HUMAN	NA	0.0237425	NA	DAU	Ther
sp|P11216|PYGB_HUMAN	PYGB_HUMAN	2.30317e-15	0.00154691	0.0049064	EPI	Tox
sp|P11216|PYGB_HUMAN	PYGB_HUMAN	2.3675e-09	0.000471288	7.14148e-05	IDA	Tox
sp|P11216|PYGB_HUMAN	PYGB_HUMAN	3.6597e-13	0.000487385	NA	IDA	Ther
sp|P20742|PZP_HUMAN	PZP_HUMAN	2.30102e-10	0.000150789	NA	DOX	Tox
sp|P31930|QCR1_HUMAN	QCR1_HUMAN	NA	9.18163e-06	0.0106887	DOX	Tox
sp|P31930|QCR1_HUMAN	QCR1_HUMAN	0.00578871	1.26483e-09	NA	DOX	Ther
sp|P22695|QCR2_HUMAN	QCR2_HUMAN	1.37005e-17	2.7581e-07	7.57038e-05	DOX	Ther
sp|P22695|QCR2_HUMAN	QCR2_HUMAN	8.82886e-16	8.4508e-06	NA	DOX	Tox
sp|P22695|QCR2_HUMAN	QCR2_HUMAN	1.47989e-10	1.50318e-07	NA	EPI	Tox
sp|P22695|QCR2_HUMAN	QCR2_HUMAN	1.15174e-17	4.37782e-09	1.25279e-07	IDA	Ther
sp|P22695|QCR2_HUMAN	QCR2_HUMAN	2.09822e-20	2.37002e-06	0.0017473	IDA	Tox
sp|P07919|QCR6_HUMAN	QCR6_HUMAN	0.000742137	0.00473363	0.000119802	DAU	Tox
sp|P07919|QCR6_HUMAN	QCR6_HUMAN	1.72387e-08	0.00296437	NA	DAU	Ther
sp|P61026|RAB10_HUMAN	RAB10_HUMAN	NA	0.00012689	0.00343845	DOX	Ther
sp|P62820|RAB1A_HUMAN	RAB1A_HUMAN	0.000275553	8.17253e-08	1.64453e-06	DAU	Ther
sp|P62820|RAB1A_HUMAN	RAB1A_HUMAN	NA	1.24282e-11	4.44842e-10	DOX	Ther
sp|P62820|RAB1A_HUMAN	RAB1A_HUMAN	0.00716899	0.000143694	3.21586e-05	DOX	Tox
sp|P62820|RAB1A_HUMAN	RAB1A_HUMAN	NA	4.14172e-08	1.09958e-05	EPI	Tox
sp|P62820|RAB1A_HUMAN	RAB1A_HUMAN	4.13476e-05	0.0048304	0.01213	EPI	Ther
sp|Q15286|RAB35_HUMAN	RAB35_HUMAN	1.63922e-07	3.36575e-07	NA	EPI	Tox
sp|Q15286|RAB35_HUMAN	RAB35_HUMAN	3.74649e-07	0.00907104	NA	EPI	Ther
sp|P51149|RAB7A_HUMAN	RAB7A_HUMAN	6.27387e-11	0.0201631	0.0178014	DOX	Tox
sp|P63244|RACK1_HUMAN	RACK1_HUMAN	NA	0.000128955	0.00154423	IDA	Ther
sp|P63244|RACK1_HUMAN	RACK1_HUMAN	2.90417e-07	0.000946319	0.0017114	IDA	Tox
sp|P35241|RADI_HUMAN	RADI_HUMAN	0.000270524	0.00353491	NA	DAU	Tox
sp|P35241|RADI_HUMAN	RADI_HUMAN	2.98497e-08	0.00573184	NA	DOX	Ther
sp|P35241|RADI_HUMAN	RADI_HUMAN	7.15644e-14	3.14571e-06	2.8782e-05	EPI	Ther
sp|Q9UKM9|RALY_HUMAN	RALY_HUMAN	NA	2.41952e-10	NA	DOX	Tox
sp|Q9UKM9|RALY_HUMAN	RALY_HUMAN	0.0256619	0.0231046	0.00390531	EPI	Ther
sp|P62826|RAN_HUMAN	RAN_HUMAN	1.22292e-07	0.0236327	0.000313061	EPI	Ther
sp|P62826|RAN_HUMAN	RAN_HUMAN	NA	6.85802e-12	3.17023e-09	IDA	Tox
sp|Q96PK6|RBM14_HUMAN	RBM14_HUMAN	NA	1.54828e-07	2.3561e-06	DOX	Ther
sp|Q15293|RCN1_HUMAN	RCN1_HUMAN	1.55232e-06	0.0152622	NA	DOX	Ther
sp|Q15293|RCN1_HUMAN	RCN1_HUMAN	1.9733e-09	0.00207983	0.00234433	EPI	Ther
sp|Q96D15|RCN3_HUMAN	RCN3_HUMAN	NA	4.33459e-07	NA	DAU	Ther
sp|Q07960|RHG01_HUMAN	RHG01_HUMAN	NA	5.63903e-07	5.3418e-06	DAU	Tox
sp|Q07960|RHG01_HUMAN	RHG01_HUMAN	NA	5.42447e-05	0.00254764	DAU	Ther
sp|Q07960|RHG01_HUMAN	RHG01_HUMAN	NA	1.29728e-08	0.000285289	DOX	Ther
sp|Q07960|RHG01_HUMAN	RHG01_HUMAN	0.000224596	9.83166e-23	NA	DOX	Tox
sp|Q07960|RHG01_HUMAN	RHG01_HUMAN	8.11589e-05	9.02426e-12	NA	EPI	Tox
sp|Q07960|RHG01_HUMAN	RHG01_HUMAN	NA	8.4366e-06	NA	EPI	Ther
sp|P62906|RL10A_HUMAN	RL10A_HUMAN	0.00223685	8.61043e-06	0.00178508	EPI	Ther
sp|P30050|RL12_HUMAN	RL12_HUMAN	0.00122861	0.000200567	0.00042075	IDA	Tox
sp|P50914|RL14_HUMAN	RL14_HUMAN	7.37551e-20	0.00370986	NA	DOX	Tox
sp|P50914|RL14_HUMAN	RL14_HUMAN	1.4696e-18	0.00977008	NA	DOX	Ther
sp|P61313|RL15_HUMAN	RL15_HUMAN	2.25626e-05	2.71072e-05	NA	IDA	Tox
sp|P18621|RL17_HUMAN	RL17_HUMAN	8.49679e-06	9.25409e-06	NA	EPI	Tox
sp|P18621|RL17_HUMAN	RL17_HUMAN	4.00906e-05	0.00259342	1.68443e-05	IDA	Ther
sp|Q07020|RL18_HUMAN	RL18_HUMAN	7.37348e-14	0.0300902	0.0216331	DAU	Ther
sp|Q07020|RL18_HUMAN	RL18_HUMAN	3.56344e-10	0.0393311	0.0281115	DAU	Tox
sp|Q07020|RL18_HUMAN	RL18_HUMAN	5.55443e-08	0.0114093	0.00154853	DOX	Tox
sp|Q07020|RL18_HUMAN	RL18_HUMAN	6.51349e-07	0.00100607	2.86028e-05	EPI	Tox
sp|P46778|RL21_HUMAN	RL21_HUMAN	1.65587e-07	4.24309e-15	8.39375e-16	EPI	Tox
sp|P46778|RL21_HUMAN	RL21_HUMAN	0.00012148	1.40853e-05	0.0136933	EPI	Ther
sp|P62750|RL23A_HUMAN	RL23A_HUMAN	1.96401e-12	0.00123113	0.00323542	DOX	Ther
sp|P62750|RL23A_HUMAN	RL23A_HUMAN	NA	4.80988e-06	NA	DOX	Tox
sp|P83731|RL24_HUMAN	RL24_HUMAN	1.98825e-11	0.0433982	0.00439635	DOX	Ther
sp|P61353|RL27_HUMAN	RL27_HUMAN	NA	8.26629e-05	0.00850168	DOX	Ther
sp|P61353|RL27_HUMAN	RL27_HUMAN	2.70734e-09	5.85879e-08	NA	DOX	Tox
sp|P46776|RL27A_HUMAN	RL27A_HUMAN	3.53142e-06	9.25646e-11	NA	DOX	Tox
sp|P62910|RL32_HUMAN	RL32_HUMAN	1.85041e-18	0.000107031	NA	IDA	Ther
sp|P63173|RL38_HUMAN	RL38_HUMAN	NA	7.0207e-08	NA	IDA	Tox
sp|Q02878|RL6_HUMAN	RL6_HUMAN	8.62817e-05	5.43716e-10	NA	DAU	Tox
sp|Q02878|RL6_HUMAN	RL6_HUMAN	2.92183e-09	0.0001431	NA	IDA	Tox
sp|P62917|RL8_HUMAN	RL8_HUMAN	NA	6.06851e-07	2.11531e-07	DAU	Tox
sp|P62917|RL8_HUMAN	RL8_HUMAN	0.000748328	0.000205381	0.000709417	DAU	Ther
sp|P62917|RL8_HUMAN	RL8_HUMAN	2.69266e-05	0.000962238	0.00129914	IDA	Ther
sp|P05387|RLA2_HUMAN	RLA2_HUMAN	4.77747e-07	0.000664919	0.000135174	DOX	Tox
sp|P52815|RM12_HUMAN	RM12_HUMAN	0.00124242	0.00881729	0.0453337	DAU	Ther
sp|P52815|RM12_HUMAN	RM12_HUMAN	1.54632e-14	0.000574096	5.51304e-05	DOX	Tox
sp|P52815|RM12_HUMAN	RM12_HUMAN	0.00188182	0.0279129	0.00984915	EPI	Tox
sp|P52815|RM12_HUMAN	RM12_HUMAN	NA	0.00569572	0.0206733	EPI	Ther
sp|Q96DV4|RM38_HUMAN	RM38_HUMAN	NA	1.61601e-06	NA	DOX	Tox
sp|P10155|RO60_HUMAN	RO60_HUMAN	0.00108332	0.0208296	NA	DOX	Tox
sp|P10155|RO60_HUMAN	RO60_HUMAN	1.0907e-09	0.000918473	NA	DOX	Ther
sp|Q13151|ROA0_HUMAN	ROA0_HUMAN	0.00158516	0.000267161	0.00134804	EPI	Tox
sp|P22626|ROA2_HUMAN	ROA2_HUMAN	4.16322e-14	3.92178e-08	4.19734e-11	IDA	Tox
sp|P22626|ROA2_HUMAN	ROA2_HUMAN	0.0146177	0.0346365	NA	IDA	Ther
sp|Q99729|ROAA_HUMAN	ROAA_HUMAN	NA	6.4502e-06	3.21768e-05	DOX	Ther
sp|Q99729|ROAA_HUMAN	ROAA_HUMAN	NA	1.9917e-14	5.07667e-13	EPI	Tox
sp|Q99729|ROAA_HUMAN	ROAA_HUMAN	NA	4.41872e-06	0.000139254	EPI	Ther
sp|P04843|RPN1_HUMAN	RPN1_HUMAN	0.00204022	0.000770727	7.00851e-05	DAU	Tox
sp|P04843|RPN1_HUMAN	RPN1_HUMAN	2.27238e-07	0.0447862	0.03917	DAU	Ther
sp|P46783|RS10_HUMAN	RS10_HUMAN	6.83934e-14	0.000157646	0.00142404	EPI	Ther
sp|P46783|RS10_HUMAN	RS10_HUMAN	1.05772e-12	0.00131546	NA	EPI	Tox
sp|P25398|RS12_HUMAN	RS12_HUMAN	5.67334e-22	5.425e-11	NA	DAU	Tox
sp|P25398|RS12_HUMAN	RS12_HUMAN	1.25513e-12	2.70461e-05	NA	DOX	Tox
sp|P25398|RS12_HUMAN	RS12_HUMAN	7.7489e-16	3.07018e-06	NA	DOX	Ther
sp|P25398|RS12_HUMAN	RS12_HUMAN	3.94852e-09	1.09454e-05	5.58068e-05	EPI	Tox
sp|P25398|RS12_HUMAN	RS12_HUMAN	4.41628e-14	0.00621307	0.00638	EPI	Ther
sp|P25398|RS12_HUMAN	RS12_HUMAN	2.33348e-15	2.5229e-05	5.9042e-05	IDA	Tox
sp|P25398|RS12_HUMAN	RS12_HUMAN	4.9719e-16	0.000201553	0.00402201	IDA	Ther
sp|P62263|RS14_HUMAN	RS14_HUMAN	4.1383e-11	2.33509e-06	NA	DOX	Tox
sp|P62263|RS14_HUMAN	RS14_HUMAN	1.06557e-06	0.0134457	0.00505819	EPI	Ther
sp|P62263|RS14_HUMAN	RS14_HUMAN	3.58899e-09	0.000809082	NA	EPI	Tox
sp|P08708|RS17_HUMAN	RS17_HUMAN	0.00115288	0.00125644	NA	DOX	Tox
sp|P39019|RS19_HUMAN	RS19_HUMAN	NA	0.000127567	0.0315081	EPI	Ther
sp|P15880|RS2_HUMAN	RS2_HUMAN	NA	5.14534e-15	6.33463e-12	IDA	Tox
sp|P60866|RS20_HUMAN	RS20_HUMAN	3.26836e-08	0.000670307	5.52675e-05	DAU	Ther
sp|P63220|RS21_HUMAN	RS21_HUMAN	NA	7.23257e-10	NA	DAU	Ther
sp|P63220|RS21_HUMAN	RS21_HUMAN	0.00297336	0.00496899	0.00335717	IDA	Ther
sp|P62266|RS23_HUMAN	RS23_HUMAN	7.68121e-20	0.0297554	NA	DAU	Tox
sp|P62266|RS23_HUMAN	RS23_HUMAN	3.49364e-20	0.0418937	NA	IDA	Ther
sp|P62851|RS25_HUMAN	RS25_HUMAN	2.68166e-10	3.23421e-06	1.00696e-05	EPI	Ther
sp|P62979|RS27A_HUMAN	RS27A_HUMAN	6.40032e-07	5.76825e-14	2.49296e-13	DOX	Ther
sp|P62857|RS28_HUMAN	RS28_HUMAN	3.73126e-07	0.000394677	0.00115082	DAU	Tox
sp|P62857|RS28_HUMAN	RS28_HUMAN	7.25362e-08	0.019457	0.0130305	DAU	Ther
sp|P62857|RS28_HUMAN	RS28_HUMAN	0.000276999	0.000306845	0.0152075	DOX	Ther
sp|P62857|RS28_HUMAN	RS28_HUMAN	1.17262e-07	5.81472e-06	NA	DOX	Tox
sp|P62857|RS28_HUMAN	RS28_HUMAN	6.9552e-15	0.00276623	NA	EPI	Tox
sp|P62273|RS29_HUMAN	RS29_HUMAN	NA	1.24117e-05	NA	DAU	Ther
sp|P62273|RS29_HUMAN	RS29_HUMAN	0.000100383	0.00394353	NA	DOX	Ther
sp|P62273|RS29_HUMAN	RS29_HUMAN	NA	0.000839417	NA	EPI	Ther
sp|P23396|RS3_HUMAN	RS3_HUMAN	2.11258e-05	0.000156847	NA	IDA	Tox
sp|P62241|RS8_HUMAN	RS8_HUMAN	2.63049e-11	0.00115232	0.00575964	IDA	Ther
sp|P82650|RT22_HUMAN	RT22_HUMAN	0.0012108	0.0017504	0.0156417	DOX	Ther
sp|Q92552|RT27_HUMAN	RT27_HUMAN	1.39863e-06	0.000320291	NA	DOX	Tox
sp|Q92552|RT27_HUMAN	RT27_HUMAN	6.87256e-07	0.0027283	NA	DOX	Ther
sp|P82909|RT36_HUMAN	RT36_HUMAN	0.000337726	3.73665e-08	5.35038e-06	DAU	Ther
sp|P82909|RT36_HUMAN	RT36_HUMAN	0.000170903	0.00557041	NA	DAU	Tox
sp|P82909|RT36_HUMAN	RT36_HUMAN	1.93604e-06	5.55661e-06	1.2548e-06	DOX	Ther
sp|P82909|RT36_HUMAN	RT36_HUMAN	NA	1.71314e-07	4.48629e-07	EPI	Tox
sp|P82909|RT36_HUMAN	RT36_HUMAN	0.000531209	0.0305931	0.00139952	EPI	Ther
sp|P08621|RU17_HUMAN	RU17_HUMAN	6.87471e-09	2.8136e-11	NA	DOX	Tox
sp|Q9Y265|RUVB1_HUMAN	RUVB1_HUMAN	7.97645e-06	0.0283688	6.36021e-05	EPI	Ther
sp|Q9Y265|RUVB1_HUMAN	RUVB1_HUMAN	1.40427e-10	0.00347082	0.00450779	EPI	Tox
sp|P60903|S10AA_HUMAN	S10AA_HUMAN	2.58256e-05	0.000414296	0.00375355	DAU	Tox
sp|P60903|S10AA_HUMAN	S10AA_HUMAN	0.0107413	7.51207e-08	NA	DAU	Ther
sp|P31949|S10AB_HUMAN	S10AB_HUMAN	5.3437e-07	0.000933003	0.000189688	EPI	Ther
sp|P31949|S10AB_HUMAN	S10AB_HUMAN	4.85614e-11	2.88668e-05	NA	EPI	Tox
sp|P31949|S10AB_HUMAN	S10AB_HUMAN	9.02679e-08	1.15021e-08	8.12077e-07	IDA	Ther
sp|P31949|S10AB_HUMAN	S10AB_HUMAN	0.0147758	0.000901431	0.00295797	IDA	Tox
sp|P23526|SAHH_HUMAN	SAHH_HUMAN	7.15511e-08	0.0022372	0.010884	DOX	Tox
sp|P23526|SAHH_HUMAN	SAHH_HUMAN	0.000247046	3.19384e-06	NA	DOX	Ther
sp|P23526|SAHH_HUMAN	SAHH_HUMAN	4.60529e-11	0.018682	0.00557053	EPI	Tox
sp|Q9Y512|SAM50_HUMAN	SAM50_HUMAN	NA	1.31323e-10	5.07649e-11	EPI	Tox
sp|Q9Y512|SAM50_HUMAN	SAM50_HUMAN	5.52854e-06	2.26249e-06	3.71224e-06	EPI	Ther
sp|P07602|SAP_HUMAN	SAP_HUMAN	2.63032e-10	3.14353e-06	NA	DOX	Tox
sp|P07602|SAP_HUMAN	SAP_HUMAN	3.0845e-11	1.41035e-05	NA	DOX	Ther
sp|P07602|SAP_HUMAN	SAP_HUMAN	0.000275818	4.09373e-05	0.00209479	EPI	Tox
sp|P07602|SAP_HUMAN	SAP_HUMAN	3.66431e-10	5.36007e-06	NA	IDA	Tox
sp|P82979|SARNP_HUMAN	SARNP_HUMAN	0.0449463	0.0284217	0.0383557	IDA	Ther
sp|O75396|SC22B_HUMAN	SC22B_HUMAN	5.49716e-05	1.44277e-06	2.10079e-06	DAU	Ther
sp|P53992|SC24C_HUMAN	SC24C_HUMAN	1.90395e-16	1.68874e-14	4.34722e-13	DOX	Ther
sp|P53992|SC24C_HUMAN	SC24C_HUMAN	5.68688e-10	0.000981718	NA	DOX	Tox
sp|P53992|SC24C_HUMAN	SC24C_HUMAN	7.47926e-09	6.87939e-09	2.71056e-08	EPI	Ther
sp|O94979|SC31A_HUMAN	SC31A_HUMAN	NA	7.53613e-12	8.82907e-12	DOX	Ther
sp|O94979|SC31A_HUMAN	SC31A_HUMAN	0.0111433	0.00183253	0.000235985	DOX	Tox
sp|Q8WVM8|SCFD1_HUMAN	SCFD1_HUMAN	0.000157778	0.0284291	0.0201164	DOX	Ther
sp|P55809|SCOT1_HUMAN	SCOT1_HUMAN	NA	1.40738e-14	NA	EPI	Tox
sp|P55809|SCOT1_HUMAN	SCOT1_HUMAN	4.41428e-11	0.00274492	0.0328907	IDA	Ther
sp|P55809|SCOT1_HUMAN	SCOT1_HUMAN	3.93255e-13	0.00367108	NA	IDA	Tox
sp|P31040|SDHA_HUMAN	SDHA_HUMAN	2.3341e-11	0.000470126	0.0374087	IDA	Ther
sp|P31040|SDHA_HUMAN	SDHA_HUMAN	1.06097e-11	1.14447e-05	NA	IDA	Tox
sp|P21912|SDHB_HUMAN	SDHB_HUMAN	NA	1.6836e-12	2.22895e-13	DAU	Tox
sp|P21912|SDHB_HUMAN	SDHB_HUMAN	3.44694e-17	2.75972e-15	NA	DAU	Ther
sp|Q9NVA2|SEP11_HUMAN	SEP11_HUMAN	4.13873e-16	6.85084e-14	NA	DAU	Ther
sp|Q9NVA2|SEP11_HUMAN	SEP11_HUMAN	0.000108848	3.50466e-06	3.46138e-06	DOX	Ther
sp|Q9NVA2|SEP11_HUMAN	SEP11_HUMAN	0.0230635	0.00309755	0.00103999	DOX	Tox
sp|Q15019|SEPT2_HUMAN	SEPT2_HUMAN	NA	1.44979e-13	8.96615e-12	EPI	Ther
sp|Q15019|SEPT2_HUMAN	SEPT2_HUMAN	0.00564119	0.00183455	NA	EPI	Tox
sp|O43175|SERA_HUMAN	SERA_HUMAN	0.0077592	0.0170923	0.0424226	DOX	Ther
sp|O43175|SERA_HUMAN	SERA_HUMAN	0.00168846	0.0148271	0.0489203	DOX	Tox
sp|O43175|SERA_HUMAN	SERA_HUMAN	1.09628e-11	0.0311417	NA	EPI	Tox
sp|P50454|SERPH_HUMAN	SERPH_HUMAN	3.57011e-06	8.41074e-06	NA	DOX	Tox
sp|P23246|SFPQ_HUMAN	SFPQ_HUMAN	2.74972e-13	2.90607e-12	NA	DOX	Tox
sp|P23246|SFPQ_HUMAN	SFPQ_HUMAN	2.17017e-13	0.00012689	0.0123822	IDA	Ther
sp|Q9H299|SH3L3_HUMAN	SH3L3_HUMAN	NA	5.10052e-07	NA	DAU	Ther
sp|Q9Y371|SHLB1_HUMAN	SHLB1_HUMAN	NA	1.74169e-11	NA	EPI	Ther
sp|Q9NR45|SIAS_HUMAN	SIAS_HUMAN	5.03067e-08	2.35766e-07	NA	DAU	Ther
sp|Q9NR45|SIAS_HUMAN	SIAS_HUMAN	7.5655e-06	2.09711e-06	1.6226e-05	EPI	Ther
sp|P63208|SKP1_HUMAN	SKP1_HUMAN	3.89981e-08	1.44957e-10	4.86354e-12	EPI	Tox
sp|P63208|SKP1_HUMAN	SKP1_HUMAN	NA	6.02851e-06	1.97883e-06	EPI	Ther
sp|Q9GZT3|SLIRP_HUMAN	SLIRP_HUMAN	NA	6.36724e-06	8.48117e-06	DOX	Ther
sp|P62318|SMD3_HUMAN	SMD3_HUMAN	3.23016e-14	4.3449e-07	3.52146e-06	DOX	Ther
sp|P62318|SMD3_HUMAN	SMD3_HUMAN	5.01432e-07	6.08042e-05	NA	DOX	Tox
sp|P54920|SNAA_HUMAN	SNAA_HUMAN	2.59972e-06	1.79743e-08	7.05815e-09	DOX	Tox
sp|Q7KZF4|SND1_HUMAN	SND1_HUMAN	NA	0.00521738	4.80761e-05	IDA	Ther
sp|Q9Y5X1|SNX9_HUMAN	SNX9_HUMAN	0.00243367	0.0211692	NA	DAU	Ther
sp|P00441|SODC_HUMAN	SODC_HUMAN	0.00087193	0.000386968	NA	DOX	Tox
sp|P00441|SODC_HUMAN	SODC_HUMAN	5.49648e-14	0.000173241	NA	EPI	Tox
sp|P00441|SODC_HUMAN	SODC_HUMAN	6.92418e-09	0.00307787	NA	IDA	Tox
sp|P30626|SORCN_HUMAN	SORCN_HUMAN	3.91749e-07	0.000503985	0.000106375	DOX	Tox
sp|P30626|SORCN_HUMAN	SORCN_HUMAN	1.06058e-14	5.61887e-07	0.000253939	DOX	Ther
sp|P30626|SORCN_HUMAN	SORCN_HUMAN	1.77274e-14	4.60595e-05	0.00632658	EPI	Ther
sp|P35237|SPB6_HUMAN	SPB6_HUMAN	NA	0.000822017	0.000186352	DOX	Tox
sp|P35237|SPB6_HUMAN	SPB6_HUMAN	4.45361e-09	0.00171281	0.00485864	DOX	Ther
sp|P35237|SPB6_HUMAN	SPB6_HUMAN	6.94747e-08	2.27226e-06	NA	EPI	Tox
sp|P35237|SPB6_HUMAN	SPB6_HUMAN	1.70577e-06	0.015922	NA	EPI	Ther
sp|P35237|SPB6_HUMAN	SPB6_HUMAN	1.93623e-19	2.46202e-06	7.35426e-05	IDA	Ther
sp|P09486|SPRC_HUMAN	SPRC_HUMAN	1.04355e-06	1.29719e-09	5.22016e-07	DAU	Ther
sp|P11277|SPTB1_HUMAN	SPTB1_HUMAN	4.2816e-09	4.82466e-09	NA	DAU	Ther
sp|P11277|SPTB1_HUMAN	SPTB1_HUMAN	2.1714e-07	0.000212776	9.3566e-07	DOX	Ther
sp|Q13813|SPTN1_HUMAN	SPTN1_HUMAN	1.01812e-17	1.87424e-12	NA	EPI	Tox
sp|Q13813|SPTN1_HUMAN	SPTN1_HUMAN	1.05278e-16	0.000186412	NA	EPI	Ther
sp|O94875|SRBS2_HUMAN	SRBS2_HUMAN	NA	6.51649e-05	NA	DAU	Ther
sp|O94875|SRBS2_HUMAN	SRBS2_HUMAN	4.74506e-10	0.0177073	NA	IDA	Ther
sp|P49458|SRP09_HUMAN	SRP09_HUMAN	NA	0.000142574	0.00116105	EPI	Ther
sp|Q07955|SRSF1_HUMAN	SRSF1_HUMAN	1.70557e-07	0.0112134	0.000789236	DOX	Ther
sp|Q07955|SRSF1_HUMAN	SRSF1_HUMAN	0.000893959	9.05233e-08	NA	DOX	Tox
sp|Q07955|SRSF1_HUMAN	SRSF1_HUMAN	NA	2.96624e-13	4.37524e-13	IDA	Tox
sp|Q01130|SRSF2_HUMAN	SRSF2_HUMAN	NA	8.73884e-05	4.93993e-11	DOX	Ther
sp|Q16629|SRSF7_HUMAN	SRSF7_HUMAN	1.25326e-05	0.000345977	5.33155e-07	EPI	Ther
sp|Q16629|SRSF7_HUMAN	SRSF7_HUMAN	9.59548e-11	6.19584e-07	NA	EPI	Tox
sp|Q04837|SSBP_HUMAN	SSBP_HUMAN	8.85821e-06	0.00745075	0.0115977	IDA	Ther
sp|P31948|STIP1_HUMAN	STIP1_HUMAN	5.3204e-09	4.76787e-10	NA	DOX	Tox
sp|Q9UJZ1|STML2_HUMAN	STML2_HUMAN	8.0147e-10	4.69279e-13	2.70837e-13	DOX	Ther
sp|Q9UJZ1|STML2_HUMAN	STML2_HUMAN	NA	0.00229474	0.000194289	DOX	Tox
sp|P16949|STMN1_HUMAN	STMN1_HUMAN	3.04137e-06	2.43286e-05	0.00907547	DOX	Ther
sp|P16949|STMN1_HUMAN	STMN1_HUMAN	1.16488e-08	0.00448522	NA	DOX	Tox
sp|P16949|STMN1_HUMAN	STMN1_HUMAN	2.12106e-14	1.04073e-06	NA	EPI	Tox
sp|P16949|STMN1_HUMAN	STMN1_HUMAN	2.78349e-18	3.97641e-07	0.00175902	IDA	Ther
sp|P53597|SUCA_HUMAN	SUCA_HUMAN	2.47143e-08	1.06622e-05	0.0117735	DOX	Ther
sp|P53597|SUCA_HUMAN	SUCA_HUMAN	NA	2.51784e-15	2.09495e-12	EPI	Tox
sp|P53597|SUCA_HUMAN	SUCA_HUMAN	1.86875e-12	4.90212e-10	3.55847e-08	IDA	Ther
sp|Q9P2R7|SUCB1_HUMAN	SUCB1_HUMAN	0.0145763	3.5235e-08	1.07192e-06	DAU	Ther
sp|Q9P2R7|SUCB1_HUMAN	SUCB1_HUMAN	0.00500227	1.31415e-14	NA	DOX	Tox
sp|Q9P2R7|SUCB1_HUMAN	SUCB1_HUMAN	NA	1.49276e-14	NA	DOX	Ther
sp|Q9P2R7|SUCB1_HUMAN	SUCB1_HUMAN	NA	3.91495e-12	0.000947131	EPI	Tox
sp|Q9P2R7|SUCB1_HUMAN	SUCB1_HUMAN	7.22046e-18	9.49792e-08	1.00138e-05	IDA	Ther
sp|Q96I99|SUCB2_HUMAN	SUCB2_HUMAN	2.3097e-09	1.88514e-07	NA	DOX	Tox
sp|Q96I99|SUCB2_HUMAN	SUCB2_HUMAN	5.92103e-06	4.60723e-08	9.86147e-09	EPI	Tox
sp|O95425|SVIL_HUMAN	SVIL_HUMAN	2.27359e-07	6.28861e-08	2.63608e-08	DAU	Ther
sp|P14868|SYDC_HUMAN	SYDC_HUMAN	1.84584e-07	0.0116128	0.00595419	IDA	Ther
sp|P07814|SYEP_HUMAN	SYEP_HUMAN	NA	0.00347944	2.03155e-06	DAU	Ther
sp|P07814|SYEP_HUMAN	SYEP_HUMAN	NA	0.00589349	NA	DAU	Tox
sp|P07814|SYEP_HUMAN	SYEP_HUMAN	7.21998e-17	1.95438e-07	9.67222e-07	DOX	Tox
sp|P41250|SYG_HUMAN	SYG_HUMAN	NA	3.30122e-05	0.00278559	EPI	Tox
sp|Q9H987|SYP2L_HUMAN	SYP2L_HUMAN	0.000411445	0.000807854	0.0229483	EPI	Ther
sp|P54136|SYRC_HUMAN	SYRC_HUMAN	4.17442e-08	0.000704068	NA	EPI	Tox
sp|P49591|SYSC_HUMAN	SYSC_HUMAN	NA	0.000161769	0.00273969	DOX	Tox
sp|P49591|SYSC_HUMAN	SYSC_HUMAN	0.016649	0.0411044	0.0157069	IDA	Ther
sp|P23381|SYWC_HUMAN	SYWC_HUMAN	2.25569e-12	1.36164e-06	3.89285e-05	DAU	Ther
sp|P23381|SYWC_HUMAN	SYWC_HUMAN	NA	0.0028173	0.000582098	DAU	Tox
sp|P23381|SYWC_HUMAN	SYWC_HUMAN	0.00897866	0.000316802	0.000229988	DOX	Ther
sp|P23381|SYWC_HUMAN	SYWC_HUMAN	1.64425e-08	4.4144e-08	2.72175e-07	EPI	Tox
sp|Q01995|TAGL_HUMAN	TAGL_HUMAN	8.57253e-07	5.94773e-05	9.57742e-06	DOX	Tox
sp|Q01995|TAGL_HUMAN	TAGL_HUMAN	4.27435e-09	0.00797885	0.0381303	DOX	Ther
sp|Q01995|TAGL_HUMAN	TAGL_HUMAN	8.97904e-18	0.00126429	3.08318e-05	EPI	Ther
sp|Q01995|TAGL_HUMAN	TAGL_HUMAN	NA	3.90773e-13	2.51096e-10	IDA	Tox
sp|Q01995|TAGL_HUMAN	TAGL_HUMAN	NA	5.74212e-20	NA	IDA	Ther
sp|P37802|TAGL2_HUMAN	TAGL2_HUMAN	0.000123495	0.0439521	0.000470631	DOX	Tox
sp|P37802|TAGL2_HUMAN	TAGL2_HUMAN	4.55737e-05	4.19713e-05	0.00493365	DOX	Ther
sp|P37802|TAGL2_HUMAN	TAGL2_HUMAN	2.93196e-05	0.000981359	0.000139436	EPI	Tox
sp|P37837|TALDO_HUMAN	TALDO_HUMAN	NA	8.83358e-06	2.52713e-05	EPI	Ther
sp|Q13885|TBB2A_HUMAN	TBB2A_HUMAN	0.0120222	7.25059e-06	1.31214e-07	DAU	Tox
sp|Q13885|TBB2A_HUMAN	TBB2A_HUMAN	1.03522e-05	0.000778226	0.00131054	EPI	Ther
sp|Q13885|TBB2A_HUMAN	TBB2A_HUMAN	0.000393642	0.019633	0.00446969	EPI	Tox
sp|P68371|TBB4B_HUMAN	TBB4B_HUMAN	1.33754e-07	0.0182733	0.0345595	IDA	Tox
sp|P17987|TCPA_HUMAN	TCPA_HUMAN	1.67014e-06	0.0129517	0.000350448	DOX	Tox
sp|P17987|TCPA_HUMAN	TCPA_HUMAN	1.00636e-13	0.0186116	NA	DOX	Ther
sp|P17987|TCPA_HUMAN	TCPA_HUMAN	8.18091e-12	0.000235522	0.0169058	IDA	Ther
sp|P50991|TCPD_HUMAN	TCPD_HUMAN	NA	4.20124e-12	NA	DAU	Tox
sp|P50991|TCPD_HUMAN	TCPD_HUMAN	0.00285842	5.86823e-05	NA	DAU	Ther
sp|P50991|TCPD_HUMAN	TCPD_HUMAN	7.14687e-07	0.00128855	0.000435024	DOX	Ther
sp|P50991|TCPD_HUMAN	TCPD_HUMAN	0.00182647	0.0177608	0.00195428	IDA	Tox
sp|P50991|TCPD_HUMAN	TCPD_HUMAN	0.000108286	1.32021e-06	NA	IDA	Ther
sp|P48643|TCPE_HUMAN	TCPE_HUMAN	1.96027e-09	5.98649e-07	NA	IDA	Ther
sp|P49368|TCPG_HUMAN	TCPG_HUMAN	6.0916e-11	0.000324554	2.95385e-05	DOX	Ther
sp|P49368|TCPG_HUMAN	TCPG_HUMAN	2.15395e-05	0.000156395	0.000100964	DOX	Tox
sp|P49368|TCPG_HUMAN	TCPG_HUMAN	0.000169598	0.000843907	0.000458999	EPI	Tox
sp|P49368|TCPG_HUMAN	TCPG_HUMAN	0.0147985	0.0152274	0.00605889	IDA	Tox
sp|P50990|TCPQ_HUMAN	TCPQ_HUMAN	NA	0.000222719	1.35468e-05	DOX	Ther
sp|P50990|TCPQ_HUMAN	TCPQ_HUMAN	5.64949e-13	0.000231554	0.000142597	DOX	Tox
sp|P40227|TCPZ_HUMAN	TCPZ_HUMAN	4.36696e-18	4.29622e-06	0.000150899	DOX	Tox
sp|P40227|TCPZ_HUMAN	TCPZ_HUMAN	2.06608e-15	7.17863e-05	NA	DOX	Ther
sp|P13693|TCTP_HUMAN	TCTP_HUMAN	0.038877	0.000262687	0.0311909	EPI	Tox
sp|P09110|THIK_HUMAN	THIK_HUMAN	NA	5.53704e-05	0.0003592	IDA	Tox
sp|P09110|THIK_HUMAN	THIK_HUMAN	0.00110281	0.00826967	NA	IDA	Ther
sp|P24752|THIL_HUMAN	THIL_HUMAN	1.75644e-09	0.000313486	0.00217456	DAU	Tox
sp|P24752|THIL_HUMAN	THIL_HUMAN	1.63838e-14	0.0453168	NA	DAU	Ther
sp|P10599|THIO_HUMAN	THIO_HUMAN	NA	2.93297e-15	1.62348e-13	DAU	Tox
sp|P10599|THIO_HUMAN	THIO_HUMAN	4.5856e-09	1.89532e-05	1.41588e-05	DAU	Ther
sp|P10599|THIO_HUMAN	THIO_HUMAN	0.0340699	9.03613e-10	1.75594e-07	DOX	Tox
sp|P10599|THIO_HUMAN	THIO_HUMAN	NA	2.76068e-08	4.14365e-06	DOX	Ther
sp|P10599|THIO_HUMAN	THIO_HUMAN	NA	2.02937e-06	0.00020001	EPI	Tox
sp|P10599|THIO_HUMAN	THIO_HUMAN	NA	0.000111947	0.00539315	EPI	Ther
sp|P00734|THRB_HUMAN	THRB_HUMAN	3.53112e-09	1.49366e-12	NA	DOX	Tox
sp|P00734|THRB_HUMAN	THRB_HUMAN	1.13868e-12	3.22885e-11	NA	DOX	Ther
sp|P00734|THRB_HUMAN	THRB_HUMAN	4.78982e-05	0.00142994	0.000133147	IDA	Tox
sp|P00734|THRB_HUMAN	THRB_HUMAN	2.2645e-17	0.0159005	0.0328436	IDA	Ther
sp|Q13263|TIF1B_HUMAN	TIF1B_HUMAN	0.0474275	4.9575e-08	1.74761e-09	DAU	Ther
sp|Q13263|TIF1B_HUMAN	TIF1B_HUMAN	0.0113782	4.21342e-09	7.9457e-09	DOX	Ther
sp|Q13263|TIF1B_HUMAN	TIF1B_HUMAN	7.51804e-18	1.97774e-11	1.22473e-08	DOX	Tox
sp|Q13263|TIF1B_HUMAN	TIF1B_HUMAN	0.0463118	2.8747e-05	1.21492e-07	IDA	Tox
sp|P01033|TIMP1_HUMAN	TIMP1_HUMAN	0.0252616	0.00205705	NA	DAU	Ther
sp|P01033|TIMP1_HUMAN	TIMP1_HUMAN	NA	0.000344777	0.000302841	DOX	Ther
sp|Q8WZ42|TITIN_HUMAN	TITIN_HUMAN	9.78927e-10	7.53542e-07	9.9286e-06	IDA	Ther
sp|P29401|TKT_HUMAN	TKT_HUMAN	5.70383e-26	3.58214e-05	4.97888e-08	DOX	Ther
sp|P29401|TKT_HUMAN	TKT_HUMAN	5.44059e-30	0.00330291	1.56111e-08	EPI	Tox
sp|P29401|TKT_HUMAN	TKT_HUMAN	3.28611e-27	0.000297333	2.24051e-06	EPI	Ther
sp|P29401|TKT_HUMAN	TKT_HUMAN	1.53688e-11	0.00103609	7.563e-05	IDA	Ther
sp|P29401|TKT_HUMAN	TKT_HUMAN	2.34319e-05	0.0262314	0.00645832	IDA	Tox
sp|Q9Y490|TLN1_HUMAN	TLN1_HUMAN	5.0584e-09	4.11193e-05	0.00100156	EPI	Ther
sp|Q9BVK6|TMED9_HUMAN	TMED9_HUMAN	NA	5.24383e-09	5.56734e-07	DAU	Ther
sp|Q9BVK6|TMED9_HUMAN	TMED9_HUMAN	8.38023e-07	0.00337013	0.00113944	DAU	Tox
sp|Q9BVK6|TMED9_HUMAN	TMED9_HUMAN	NA	2.86535e-12	2.29656e-11	DOX	Ther
sp|Q9BVK6|TMED9_HUMAN	TMED9_HUMAN	3.09039e-15	5.45441e-05	0.00172755	DOX	Tox
sp|Q9BVK6|TMED9_HUMAN	TMED9_HUMAN	2.43046e-06	6.83409e-05	NA	EPI	Ther
sp|P28289|TMOD1_HUMAN	TMOD1_HUMAN	3.11321e-11	0.00282389	NA	EPI	Tox
sp|P63316|TNNC1_HUMAN	TNNC1_HUMAN	0.00027452	2.2865e-06	1.10279e-06	IDA	Ther
sp|P19237|TNNI1_HUMAN	TNNI1_HUMAN	1.0373e-08	8.97642e-05	0.024558	DOX	Tox
sp|P19237|TNNI1_HUMAN	TNNI1_HUMAN	6.1209e-12	6.34936e-07	0.00224522	EPI	Tox
sp|P19237|TNNI1_HUMAN	TNNI1_HUMAN	5.2015e-10	0.000133241	NA	IDA	Tox
sp|P45379|TNNT2_HUMAN	TNNT2_HUMAN	1.2575e-06	1.28413e-08	1.4249e-05	DAU	Ther
sp|P45379|TNNT2_HUMAN	TNNT2_HUMAN	1.72059e-05	0.0240279	0.0180708	DAU	Tox
sp|P45379|TNNT2_HUMAN	TNNT2_HUMAN	3.99705e-07	2.27341e-15	NA	DOX	Tox
sp|P45379|TNNT2_HUMAN	TNNT2_HUMAN	3.27101e-06	0.0123803	0.0294628	EPI	Ther
sp|P45379|TNNT2_HUMAN	TNNT2_HUMAN	1.00375e-10	2.65292e-06	NA	EPI	Tox
sp|P45379|TNNT2_HUMAN	TNNT2_HUMAN	8.78091e-09	6.1926e-05	NA	IDA	Ther
sp|Q92973|TNPO1_HUMAN	TNPO1_HUMAN	3.33828e-16	0.012657	0.042215	DOX	Tox
sp|Q9NS69|TOM22_HUMAN	TOM22_HUMAN	1.61614e-06	0.00552466	NA	DOX	Tox
sp|O94826|TOM70_HUMAN	TOM70_HUMAN	NA	6.47958e-08	8.00603e-06	DOX	Ther
sp|P60174|TPIS_HUMAN	TPIS_HUMAN	4.53078e-11	2.75606e-15	NA	DOX	Tox
sp|P60174|TPIS_HUMAN	TPIS_HUMAN	1.93587e-08	0.00120393	NA	DOX	Ther
sp|P60174|TPIS_HUMAN	TPIS_HUMAN	5.78979e-19	1.89345e-17	NA	EPI	Tox
sp|P60174|TPIS_HUMAN	TPIS_HUMAN	0.000754143	1.44019e-08	6.95462e-09	IDA	Ther
sp|P60174|TPIS_HUMAN	TPIS_HUMAN	NA	2.40667e-09	2.88832e-07	IDA	Tox
sp|P09493|TPM1_HUMAN	TPM1_HUMAN	0.000949551	6.49609e-05	0.00126051	DAU	Ther
sp|P09493|TPM1_HUMAN	TPM1_HUMAN	2.04764e-08	4.02087e-18	NA	DOX	Tox
sp|P09493|TPM1_HUMAN	TPM1_HUMAN	NA	4.26792e-29	NA	EPI	Tox
sp|P09493|TPM1_HUMAN	TPM1_HUMAN	NA	0.00524846	NA	EPI	Ther
sp|P09493|TPM1_HUMAN	TPM1_HUMAN	6.36098e-11	2.30203e-15	NA	IDA	Tox
sp|P07951|TPM2_HUMAN	TPM2_HUMAN	0.00897342	0.00676089	2.93384e-06	DOX	Ther
sp|P67936|TPM4_HUMAN	TPM4_HUMAN	1.41682e-10	5.94342e-10	NA	EPI	Tox
sp|O14773|TPP1_HUMAN	TPP1_HUMAN	0.00131368	0.00278681	0.0364729	DAU	Tox
sp|O14773|TPP1_HUMAN	TPP1_HUMAN	0.00255685	2.9049e-08	3.26401e-07	DOX	Tox
sp|O14773|TPP1_HUMAN	TPP1_HUMAN	9.86712e-05	0.016512	0.0241967	DOX	Ther
sp|O14773|TPP1_HUMAN	TPP1_HUMAN	NA	4.01762e-06	0.000233687	EPI	Tox
sp|O14773|TPP1_HUMAN	TPP1_HUMAN	2.04677e-09	0.0084909	NA	IDA	Tox
sp|O14773|TPP1_HUMAN	TPP1_HUMAN	7.13902e-12	0.0378429	NA	IDA	Ther
sp|P62995|TRA2B_HUMAN	TRA2B_HUMAN	NA	2.30707e-06	NA	EPI	Ther
sp|P02788|TRFL_HUMAN	TRFL_HUMAN	1.45531e-18	9.86943e-06	NA	DOX	Tox
sp|P02788|TRFL_HUMAN	TRFL_HUMAN	9.25448e-20	0.0493788	NA	DOX	Ther
sp|P02788|TRFL_HUMAN	TRFL_HUMAN	1.805e-14	1.95123e-08	NA	EPI	Tox
sp|Q16881|TRXR1_HUMAN	TRXR1_HUMAN	0.0369482	6.2088e-08	NA	DAU	Ther
sp|P07996|TSP1_HUMAN	TSP1_HUMAN	3.72661e-12	5.78628e-07	NA	DOX	Tox
sp|P07996|TSP1_HUMAN	TSP1_HUMAN	1.28307e-16	0.0204411	NA	DOX	Ther
sp|P07996|TSP1_HUMAN	TSP1_HUMAN	5.32973e-05	2.3617e-05	NA	EPI	Tox
sp|P07996|TSP1_HUMAN	TSP1_HUMAN	1.57727e-11	0.000685118	NA	EPI	Ther
sp|Q9BRA2|TXD17_HUMAN	TXD17_HUMAN	2.23494e-17	0.0264864	NA	DAU	Tox
sp|Q9BRA2|TXD17_HUMAN	TXD17_HUMAN	1.44785e-21	5.72563e-08	NA	DOX	Tox
sp|Q9BRA2|TXD17_HUMAN	TXD17_HUMAN	3.7599e-22	0.000186137	NA	DOX	Ther
sp|Q9BRA2|TXD17_HUMAN	TXD17_HUMAN	9.31819e-17	0.0405993	NA	EPI	Ther
sp|Q9BRA2|TXD17_HUMAN	TXD17_HUMAN	4.04168e-19	5.58635e-05	0.000147033	IDA	Ther
sp|P26368|U2AF2_HUMAN	U2AF2_HUMAN	1.26388e-08	0.0292523	NA	DAU	Tox
sp|P0DN76|U2AF5_HUMAN : sp|Q01081|U2AF1_HUMAN	U2AF5_HUMAN	7.78559e-06	0.00282703	0.00172732	DOX	Ther
sp|P0DN76|U2AF5_HUMAN : sp|Q01081|U2AF1_HUMAN	U2AF5_HUMAN	NA	7.71488e-06	NA	DOX	Tox
sp|P22314|UBA1_HUMAN	UBA1_HUMAN	1.64697e-08	0.0404127	NA	IDA	Tox
sp|P54578|UBP14_HUMAN	UBP14_HUMAN	2.68144e-11	5.02055e-06	NA	DOX	Tox
sp|P09936|UCHL1_HUMAN	UCHL1_HUMAN	0.00323168	8.95329e-07	NA	DAU	Tox
sp|P09936|UCHL1_HUMAN	UCHL1_HUMAN	NA	3.69189e-13	NA	DAU	Ther
sp|P09936|UCHL1_HUMAN	UCHL1_HUMAN	3.3399e-08	0.00739392	0.00525757	DOX	Tox
sp|P47985|UCRI_HUMAN	UCRI_HUMAN	2.62605e-08	3.5001e-06	NA	EPI	Ther
sp|P0C7P4|UCRIL_HUMAN : sp|P47985|UCRI_HUMAN	UCRIL_HUMAN	4.35723e-10	0.000162414	0.000379037	DOX	Ther
sp|P0C7P4|UCRIL_HUMAN : sp|P47985|UCRI_HUMAN	UCRIL_HUMAN	1.89873e-05	0.0144541	0.0230117	IDA	Ther
sp|O60701|UGDH_HUMAN	UGDH_HUMAN	0.00109934	4.4626e-05	1.35944e-06	DAU	Tox
sp|O60701|UGDH_HUMAN	UGDH_HUMAN	1.98756e-05	0.00459351	0.00191905	DAU	Ther
sp|O60701|UGDH_HUMAN	UGDH_HUMAN	8.12165e-16	3.14176e-05	8.20159e-09	DOX	Tox
sp|O60701|UGDH_HUMAN	UGDH_HUMAN	1.98045e-11	1.1319e-05	NA	DOX	Ther
sp|Q16851|UGPA_HUMAN	UGPA_HUMAN	NA	0.000487943	0.00732153	EPI	Ther
sp|Q16851|UGPA_HUMAN	UGPA_HUMAN	0.0289982	0.00846357	0.0470734	IDA	Tox
sp|Q16851|UGPA_HUMAN	UGPA_HUMAN	0.00225745	6.71299e-05	NA	IDA	Ther
sp|Q8IWX7|UN45B_HUMAN	UN45B_HUMAN	NA	6.89631e-15	1.29589e-13	DAU	Tox
sp|Q8IWX7|UN45B_HUMAN	UN45B_HUMAN	8.27541e-05	0.00158624	0.0096891	DAU	Ther
sp|Q8IWX7|UN45B_HUMAN	UN45B_HUMAN	2.02211e-08	0.00770778	0.0257645	IDA	Ther
sp|Q8IWX7|UN45B_HUMAN	UN45B_HUMAN	2.16705e-08	1.42135e-11	NA	IDA	Tox
sp|Q96IX5|USMG5_HUMAN	USMG5_HUMAN	1.17165e-09	0.00177254	0.0227824	DOX	Tox
sp|Q96IX5|USMG5_HUMAN	USMG5_HUMAN	2.2293e-10	0.00404364	NA	EPI	Tox
sp|P61421|VA0D1_HUMAN	VA0D1_HUMAN	NA	5.88028e-10	1.66111e-09	DAU	Ther
sp|P61421|VA0D1_HUMAN	VA0D1_HUMAN	NA	7.25549e-08	1.16135e-05	DAU	Tox
sp|P21796|VDAC1_HUMAN	VDAC1_HUMAN	1.24097e-09	0.00219257	0.00247744	IDA	Ther
sp|P21796|VDAC1_HUMAN	VDAC1_HUMAN	1.408e-12	0.0128711	0.012101	IDA	Tox
sp|P45880|VDAC2_HUMAN	VDAC2_HUMAN	2.06608e-08	2.82286e-09	9.43465e-07	IDA	Ther
sp|P45880|VDAC2_HUMAN	VDAC2_HUMAN	5.18839e-08	0.00428722	0.00405661	IDA	Tox
sp|P08670|VIME_HUMAN	VIME_HUMAN	6.07238e-08	1.70182e-05	0.002461	DAU	Ther
sp|P08670|VIME_HUMAN	VIME_HUMAN	NA	9.17258e-16	2.72533e-15	DOX	Tox
sp|P08670|VIME_HUMAN	VIME_HUMAN	NA	2.54551e-07	2.55717e-06	DOX	Ther
sp|P08670|VIME_HUMAN	VIME_HUMAN	8.69919e-13	2.74267e-07	4.91002e-09	EPI	Ther
sp|P08670|VIME_HUMAN	VIME_HUMAN	7.38317e-13	0.00795459	0.000217999	IDA	Ther
sp|P08670|VIME_HUMAN	VIME_HUMAN	1.50023e-08	0.0101523	NA	IDA	Tox
sp|P18206|VINC_HUMAN	VINC_HUMAN	3.15249e-12	1.40116e-05	NA	IDA	Tox
sp|P18206|VINC_HUMAN	VINC_HUMAN	5.5919e-15	0.0373198	NA	IDA	Ther
sp|P02774|VTDB_HUMAN	VTDB_HUMAN	3.00119e-06	0.000106638	1.0628e-06	DAU	Tox
sp|P02774|VTDB_HUMAN	VTDB_HUMAN	6.91101e-11	0.00039233	NA	DAU	Ther
sp|P02774|VTDB_HUMAN	VTDB_HUMAN	1.72166e-14	0.0140109	NA	DOX	Ther
sp|P02774|VTDB_HUMAN	VTDB_HUMAN	5.00576e-18	0.0165281	NA	EPI	Tox
sp|P04004|VTNC_HUMAN	VTNC_HUMAN	9.28397e-07	0.00964488	0.0036141	EPI	Ther
sp|P04004|VTNC_HUMAN	VTNC_HUMAN	2.01092e-05	0.000346177	0.00597382	EPI	Tox
sp|P04004|VTNC_HUMAN	VTNC_HUMAN	1.0754e-12	0.0289011	0.000942364	IDA	Ther
sp|P13010|XRCC5_HUMAN	XRCC5_HUMAN	1.55468e-12	1.11157e-07	1.86833e-07	DAU	Tox
sp|P13010|XRCC5_HUMAN	XRCC5_HUMAN	NA	6.3737e-11	NA	DAU	Ther
sp|P13010|XRCC5_HUMAN	XRCC5_HUMAN	0.00050451	6.22231e-06	4.16674e-05	IDA	Tox
sp|P67809|YBOX1_HUMAN	YBOX1_HUMAN	NA	0.000179492	0.000409938	DAU	Tox
sp|P67809|YBOX1_HUMAN	YBOX1_HUMAN	1.00266e-05	0.0201676	0.0275995	DAU	Ther
sp|P67809|YBOX1_HUMAN	YBOX1_HUMAN	5.72963e-10	0.0060127	0.0130528	DOX	Tox
sp|P67809|YBOX1_HUMAN	YBOX1_HUMAN	8.28942e-06	0.000166668	NA	EPI	Tox
sp|P16989|YBOX3_HUMAN	YBOX3_HUMAN	NA	2.46317e-08	NA	DAU	Ther
sp|P16989|YBOX3_HUMAN	YBOX3_HUMAN	NA	3.00552e-10	2.11181e-09	EPI	Ther
sp|Q15942|ZYX_HUMAN	ZYX_HUMAN	9.83983e-07	0.000221915	0.000121456	DOX	Tox

## Sheet: ORA-GOs
Over-representation analysis of dynamic response proteins with gene ontology (GO) terms (Q<0.01)
p-value	q-value	term_goid	term_category	term_level	term_name	members_input_overlap	members_input_overlap_geneids	size	effective_size	overlap
1.64598e-172	3.02861e-170	GO:1903561	c	3	extracellular vesicle	2; 18; 34; 38; 47; 48; 58; 59; 60; 81; 87; 88; 128; 191; 197; 203; 204; 213; 217; 223; 226; 230; 231; 301; 302; 306; 307; 308; 310; 311; 327; 5516; 348; 377; 378; 392; 396; 410; 427; 439; 498; 501; 506; 509; 515; 539; 567; 682; 718; 720; 721; 727; 811; 821; 829; 832; 871; 873; 908; 960; 1012; 1072; 1073; 1075; 1152; 1192; 1200; 205; 1278; 1284; 1291; 1327; 1329; 1410; 1431; 1465; 1499; 1500; 1522…	K1C19_HUMAN; TCPG_HUMAN; DESM_HUMAN; SYRC_HUMAN; KPYM_HUMAN; COF1_HUMAN; ENOG_HUMAN; CPVL_HUMAN; NCAM1_HUMAN; NLTP_HUMAN; C1TC_HUMAN; TPIS_HUMAN; TPM4_HUMAN; TSP1_HUMAN; ETFB_HUMAN; ESTD_HUMAN; SMD3_HUMAN; CATZ_HUMAN; 6PGL_HUMAN; MFGM_HUMAN; DECR_HUMAN; ISOC1_HUMAN; NDUA4_HUMAN; PSME2_HUMAN; HNRPM_HUMAN; SNAA_HUMAN; CO4A2_HUMAN; TRFL_HUMAN; NNRE_HUMAN; SYWC_HUMAN; MYG_HUMAN; ACTN1_HUMAN; RAB10_HU…	2834	2834	397 (14.0%)
2.20824e-132	2.03158e-130	GO:0031982	c	3	vesicle	2; 18; 30; 34; 38; 47; 48; 58; 59; 60; 81; 87; 88; 128; 178; 191; 197; 203; 204; 213; 217; 223; 226; 230; 231; 287; 301; 302; 306; 307; 308; 310; 311; 327; 5516; 348; 377; 378; 392; 396; 410; 427; 439; 488; 498; 501; 506; 509; 515; 539; 567; 682; 718; 720; 721; 727; 811; 813; 821; 829; 832; 871; 873; 908; 960; 1012; 1072; 1073; 1075; 1152; 1192; 1200; 1212; 205; 1277; 1278; 1284; 1291; 1315; 1327…	K1C19_HUMAN; TCPG_HUMAN; DESM_HUMAN; SYRC_HUMAN; OST48_HUMAN; COF1_HUMAN; ENOG_HUMAN; CPVL_HUMAN; NCAM1_HUMAN; NLTP_HUMAN; C1TC_HUMAN; THIK_HUMAN; TPM4_HUMAN; XRCC5_HUMAN; TSP1_HUMAN; ETFB_HUMAN; ESTD_HUMAN; SMD3_HUMAN; CATZ_HUMAN; 6PGL_HUMAN; MFGM_HUMAN; DECR_HUMAN; ISOC1_HUMAN; NDUA4_HUMAN; PSME2_HUMAN; HNRPM_HUMAN; SNAA_HUMAN; CO4A2_HUMAN; TRFL_HUMAN; NNRE_HUMAN; SYWC_HUMAN; MYG_HUMAN; ACTN1_H…	4381	4380	432 (9.9%)
1.59359e-107	9.774e-106	GO:0044444	c	3	cytoplasmic part	2; 18; 30; 34; 35; 38; 47; 48; 50; 58; 59; 60; 81; 87; 88; 10939; 128; 142; 174; 178; 191; 197; 203; 204; 213; 217; 219; 223; 226; 230; 231; 287; 301; 302; 306; 307; 308; 310; 311; 327; 328; 5516; 348; 377; 378; 392; 396; 410; 427; 439; 488; 498; 501; 506; 509; 514; 515; 539; 567; 593; 682; 718; 720; 721; 800; 811; 813; 821; 829; 832; 871; 873; 908; 960; 1012; 1072; 1073; 1075; 1152; 1160; 1192; …	FHL2_HUMAN; EF1D_HUMAN; K1C19_HUMAN; GRPE1_HUMAN; TCPG_HUMAN; DESM_HUMAN; SYRC_HUMAN; OST48_HUMAN; E41L3_HUMAN; COF1_HUMAN; IF4A3_HUMAN; ENOG_HUMAN; NCAM1_HUMAN; UCRI_HUMAN; NLTP_HUMAN; MYL4_HUMAN; C1TC_HUMAN; THIK_HUMAN; AN32A_HUMAN; TPM4_HUMAN; AGM1_HUMAN; HNRPR_HUMAN; XRCC5_HUMAN; TSP1_HUMAN; ETFB_HUMAN; ESTD_HUMAN; SMD3_HUMAN; CATZ_HUMAN; 6PGL_HUMAN; NEBL_HUMAN; DECR_HUMAN; ISOC1_HUMAN; NDUA4…	9712	9702	580 (6.0%)
2.86447e-89	1.31766e-87	GO:0005737	c	3	cytoplasm	2; 18; 30; 34; 35; 38; 47; 48; 50; 58; 59; 60; 81; 87; 88; 10939; 128; 142; 174; 178; 191; 197; 203; 204; 213; 217; 219; 223; 226; 230; 231; 287; 301; 302; 306; 307; 308; 310; 311; 327; 328; 5516; 348; 377; 378; 392; 396; 410; 427; 439; 488; 498; 501; 506; 509; 514; 515; 539; 567; 593; 682; 718; 720; 721; 800; 811; 813; 821; 829; 832; 871; 873; 908; 960; 1012; 1072; 1073; 1075; 1152; 1160; 1192; …	FHL2_HUMAN; EF1D_HUMAN; K1C19_HUMAN; GRPE1_HUMAN; TCPG_HUMAN; DESM_HUMAN; SYRC_HUMAN; OST48_HUMAN; E41L3_HUMAN; COF1_HUMAN; IF4A3_HUMAN; ENOG_HUMAN; NCAM1_HUMAN; TAGL_HUMAN; NLTP_HUMAN; MYL4_HUMAN; C1TC_HUMAN; THIK_HUMAN; ASPM_HUMAN; AN32A_HUMAN; TPM4_HUMAN; AGM1_HUMAN; HNRPR_HUMAN; XRCC5_HUMAN; TSP1_HUMAN; ETFB_HUMAN; ESTD_HUMAN; SMD3_HUMAN; CATZ_HUMAN; 6PGL_HUMAN; NEBL_HUMAN; DECR_HUMAN; ISOC1_…	11654	11642	605 (5.2%)
9.80236e-51	3.60727e-49	GO:0070013	c	3	intracellular organelle lumen	2; 18; 30; 34; 35; 38; 47; 50; 60; 81; 87; 88; 142; 174; 178; 197; 204; 213; 217; 219; 226; 230; 231; 301; 302; 311; 327; 328; 348; 410; 427; 439; 488; 498; 501; 506; 509; 514; 515; 567; 593; 718; 720; 721; 811; 813; 821; 871; 1072; 1073; 1075; 1200; 205; 1277; 1278; 1282; 1284; 1291; 1340; 1371; 1410; 1431; 1462; 1499; 1522; 1629; 1632; 1634; 1655; 1666; 1727; 1737; 1738; 1743; 1845; 1915; 1936;…	FHL2_HUMAN; EF1D_HUMAN; GRPE1_HUMAN; LMNB1_HUMAN; NNRE_HUMAN; SYRC_HUMAN; KPYM_HUMAN; COF1_HUMAN; IF4A3_HUMAN; SKP1_HUMAN; NLTP_HUMAN; THIK_HUMAN; AN32A_HUMAN; HNRPR_HUMAN; XRCC5_HUMAN; TSP1_HUMAN; ETFB_HUMAN; ESTD_HUMAN; SMD3_HUMAN; CATZ_HUMAN; DECR_HUMAN; PSME2_HUMAN; HNRPM_HUMAN; SUCB1_HUMAN; CO4A2_HUMAN; TRFL_HUMAN; OGDHL_HUMAN; ACTN1_HUMAN; TCPE_HUMAN; RS8_HUMAN; CALU_HUMAN; ANM1_HUMAN; ITIH…	5241	5238	352 (6.7%)
2.18716e-43	9.79848e-41	GO:0044248	b	3	cellular catabolic process	18; 30; 34; 35; 38; 128; 178; 191; 217; 219; 226; 230; 302; 310; 328; 5516; 348; 501; 593; 960; 1075; 1200; 1462; 1499; 1522; 1629; 1632; 1634; 1655; 1666; 1738; 1743; 1891; 1915; 1917; 1973; 1974; 2023; 2026; 2098; 2108; 2109; 2170; 2171; 2548; 2597; 2720; 2744; 2746; 2799; 2805; 2806; 2821; 2876; 2878; 3005; 3029; 3030; 3032; 3033; 3040; 3073; 3074; 3146; 3148; 3183; 3192; 3312; 3320; 3326; 369…	HSP7C_HUMAN; HEXB_HUMAN; GLSK_HUMAN; UCHL1_HUMAN; PRDX5_HUMAN; GSTO1_HUMAN; PML_HUMAN; PSME1_HUMAN; UBP14_HUMAN; DNM1L_HUMAN; KPYM_HUMAN; PGS2_HUMAN; GDE_HUMAN; IF4A3_HUMAN; RACK1_HUMAN; PSMD6_HUMAN; NADC_HUMAN; RUVB1_HUMAN; ENOG_HUMAN; SLIRP_HUMAN; PP2AB_HUMAN; APOE_HUMAN; CPVL_HUMAN; HNRPQ_HUMAN; 5NTD_HUMAN; RL6_HUMAN; APEX1_HUMAN; PSB4_HUMAN; NLTP_HUMAN; PRDX3_HUMAN; IMB1_HUMAN; THIK_HUMAN; FA…	2268	2268	205 (9.0%)
2.44949e-42	5.48687e-40	GO:0017144	b	3	drug metabolic process	18; 30; 38; 47; 48; 50; 128; 142; 174; 191; 203; 217; 219; 226; 230; 231; 498; 506; 509; 514; 515; 539; 873; 1152; 1160; 205; 1327; 1329; 1340; 1345; 1431; 1462; 1537; 1634; 1737; 1738; 1743; 2023; 2026; 2098; 8803; 2271; 2597; 2631; 2821; 2876; 2878; 3040; 513; 3312; 3320; 3326; 3418; 3419; 3692; 3939; 4190; 4191; 4522; 4594; 4622; 4625; 4697; 4698; 4702; 4704; 4705; 4710; 4723; 4724; 4726; 4729…	NDUA9_HUMAN; QCR2_HUMAN; HSP7C_HUMAN; OGDHL_HUMAN; NDUAA_HUMAN; KPYM_HUMAN; PGS2_HUMAN; MDHM_HUMAN; NADC_HUMAN; ENOG_HUMAN; MPPB_HUMAN; 5NTD_HUMAN; CYC_HUMAN; MYH4_HUMAN; PRDX3_HUMAN; C1TC_HUMAN; THIK_HUMAN; ALDH2_HUMAN; FETA_HUMAN; DLDH_HUMAN; STML2_HUMAN; PFKAP_HUMAN; SUCA_HUMAN; PRDX2_HUMAN; MDHC_HUMAN; NDUA4_HUMAN; ATP5E_HUMAN; UCRI_HUMAN; KCRB_HUMAN; AL1B1_HUMAN; COQ9_HUMAN; SUCB1_HUMAN; CY1…	804	804	116 (14.4%)
4.1181e-42	6.14969e-40	GO:1901575	b	3	organic substance catabolic process	18; 30; 34; 35; 38; 128; 178; 191; 217; 219; 226; 230; 302; 328; 5516; 348; 501; 593; 960; 1075; 1200; 1462; 1499; 1522; 1629; 1632; 1634; 1655; 1666; 1738; 1743; 1891; 1915; 1917; 1973; 1974; 2023; 2026; 2098; 2108; 2109; 2170; 2171; 2316; 2548; 2597; 2720; 2744; 2746; 2799; 2805; 2806; 2821; 2876; 3005; 3029; 3030; 3032; 3033; 3073; 3074; 3146; 3148; 3183; 3192; 3312; 3320; 3326; 3612; 3692; 37…	HSP7C_HUMAN; HEXB_HUMAN; GLSK_HUMAN; UCHL1_HUMAN; PML_HUMAN; PSME1_HUMAN; UBP14_HUMAN; OGDHL_HUMAN; KPYM_HUMAN; PGS2_HUMAN; GDE_HUMAN; IF4A3_HUMAN; RACK1_HUMAN; PSMD6_HUMAN; NADC_HUMAN; ENOG_HUMAN; SLIRP_HUMAN; PP2AB_HUMAN; APOE_HUMAN; CPVL_HUMAN; HNRPQ_HUMAN; 5NTD_HUMAN; RL6_HUMAN; APEX1_HUMAN; PSB4_HUMAN; NLTP_HUMAN; IMB1_HUMAN; THIK_HUMAN; FABPH_HUMAN; RL12_HUMAN; HNRPR_HUMAN; TNPO1_HUMAN; DLD…	2100	2100	194 (9.2%)
6.08316e-42	6.81314e-40	GO:0006091	b	3	generation of precursor metabolites and energy	38; 48; 50; 128; 178; 217; 219; 226; 230; 231; 498; 506; 509; 514; 515; 539; 1327; 1329; 1340; 1345; 1431; 1537; 1737; 1738; 1743; 2023; 2026; 2108; 2109; 8803; 2271; 2548; 2597; 2631; 2632; 2821; 2936; 2997; 513; 3418; 3419; 3692; 3939; 4190; 4191; 4200; 4697; 4698; 4702; 4704; 4705; 4710; 4723; 4724; 4726; 4729; 5019; 5160; 5162; 5213; 5214; 5230; 5236; 5315; 5499; 5834; 6233; 6389; 6390; 7167;…	NDUA9_HUMAN; QCR2_HUMAN; MDHM_HUMAN; OGDHL_HUMAN; NDUAA_HUMAN; KPYM_HUMAN; GDE_HUMAN; ENOG_HUMAN; MPPB_HUMAN; CYC_HUMAN; TPIS_HUMAN; ALDH2_HUMAN; ETFB_HUMAN; DLDH_HUMAN; STML2_HUMAN; PFKAP_HUMAN; SUCA_HUMAN; MDHC_HUMAN; NDUA4_HUMAN; ATP5E_HUMAN; UCRI_HUMAN; ALDOC_HUMAN; AL1B1_HUMAN; COQ9_HUMAN; SUCB1_HUMAN; CY1_HUMAN; NDUA8_HUMAN; COX5B_HUMAN; FUMH_HUMAN; LDHA_HUMAN; ATPB_HUMAN; ATPA_HUMAN; P4HA2…	504	504	92 (18.3%)
1.67677e-40	5.14209e-39	GO:0044429	c	3	mitochondrial part	18; 34; 35; 38; 50; 10939; 204; 217; 219; 301; 498; 501; 506; 509; 514; 515; 539; 593; 1160; 205; 1327; 1329; 1340; 1345; 1371; 1431; 1537; 1629; 1632; 1666; 1727; 1737; 1738; 1743; 2108; 2109; 8803; 2271; 2631; 2744; 2746; 2806; 2876; 2936; 3029; 3030; 3032; 3033; 513; 3313; 3336; 3418; 3419; 3712; 4191; 4200; 4329; 4594; 4697; 4698; 4702; 4704; 4705; 4710; 4723; 4724; 4726; 4729; 5019; 5160; 51…	NDUA9_HUMAN; QCR2_HUMAN; MDHM_HUMAN; GLSK_HUMAN; OGDHL_HUMAN; NDUAA_HUMAN; RT27_HUMAN; GRPE1_HUMAN; ACOT9_HUMAN; MPPB_HUMAN; ORN_HUMAN; CYC_HUMAN; PRDX3_HUMAN; RT36_HUMAN; MIC60_HUMAN; MIC26_HUMAN; ALDH2_HUMAN; NB5R3_HUMAN; CH10_HUMAN; ETFB_HUMAN; DLDH_HUMAN; STML2_HUMAN; AATM_HUMAN; SUCA_HUMAN; DECR_HUMAN; KAP3_HUMAN; NDUA4_HUMAN; ECHB_HUMAN; ATP5E_HUMAN; UCRI_HUMAN; VDAC2_HUMAN; MPCP_HUMAN; COQ…	1029	1029	129 (12.5%)
5.33542e-38	4.78054e-36	GO:0006082	b	3	organic acid metabolic process	18; 30; 34; 35; 38; 47; 48; 50; 191; 226; 230; 301; 501; 593; 682; 718; 873; 960; 1152; 1160; 1371; 1431; 1462; 1615; 1629; 1632; 1634; 1666; 1727; 1737; 1738; 1743; 1891; 2023; 2026; 2058; 2108; 2109; 2170; 2194; 8803; 2271; 2597; 2720; 2739; 2744; 2746; 2799; 2805; 2806; 2821; 2876; 3029; 3030; 3032; 3033; 3073; 3074; 3418; 3419; 3692; 3698; 3699; 3700; 3712; 3939; 4048; 4190; 4191; 4200; 4282;…	MDHM_HUMAN; HEXB_HUMAN; GLSK_HUMAN; GSTO1_HUMAN; PSME1_HUMAN; OGDHL_HUMAN; DHE3_HUMAN; KPYM_HUMAN; PGS2_HUMAN; CO3_HUMAN; PSMD6_HUMAN; NADC_HUMAN; ENOG_HUMAN; ITIH4_HUMAN; PSB4_HUMAN; NLTP_HUMAN; RT36_HUMAN; C1TC_HUMAN; THIK_HUMAN; FABPH_HUMAN; NB5R3_HUMAN; LRC47_HUMAN; ETFB_HUMAN; DLDH_HUMAN; AATM_HUMAN; PFKAP_HUMAN; PSB7_HUMAN; SUCA_HUMAN; DECR_HUMAN; KAP3_HUMAN; MDHC_HUMAN; LDHA_HUMAN; ECHB_HU…	1165	1165	134 (11.5%)
1.56219e-37	2.67134e-35	GO:0050839	m	3	cell adhesion molecule binding	81; 87; 88; 226; 301; 302; 310; 392; 682; 800; 811; 829; 832; 1012; 1192; 1495; 1499; 1500; 1627; 1832; 1936; 2023; 2194; 2316; 2335; 3146; 3312; 3326; 3611; 3675; 3875; 3911; 3913; 3939; 4240; 4478; 4735; 5034; 5052; 5093; 5110; 5214; 5315; 5499; 5861; 5901; 5917; 5962; 6128; 6138; 6147; 6152; 6187; 6282; 6624; 6709; 7045; 7057; 7414; 7430; 7448; 7529; 7531; 7534; 8407; 8607; 9045; 9124; 10226; …	RAN_HUMAN; EF1D_HUMAN; CTNA1_HUMAN; SYRC_HUMAN; KPYM_HUMAN; PDLI1_HUMAN; CALR_HUMAN; 1433E_HUMAN; RUVB1_HUMAN; NPTN_HUMAN; RADI_HUMAN; VTNC_HUMAN; ACTN2_HUMAN; HS90B_HUMAN; RL6_HUMAN; CAD13_HUMAN; TSP1_HUMAN; RACK1_HUMAN; PFKAP_HUMAN; S10AB_HUMAN; RAB1A_HUMAN; LDHA_HUMAN; RS2_HUMAN; CTND1_HUMAN; RL15_HUMAN; ANXA1_HUMAN; CALD1_HUMAN; RAB10_HUMAN; EHD1_HUMAN; PDIA1_HUMAN; BGH3_HUMAN; MOES_HUMAN; BA…	494	494	86 (17.4%)
3.7206e-36	9.77985e-35	GO:0043231	c	3	intracellular membrane-bounded organelle	18; 30; 34; 35; 38; 47; 48; 50; 60; 81; 10939; 128; 142; 174; 178; 191; 197; 204; 213; 217; 219; 226; 230; 231; 287; 301; 302; 307; 310; 311; 327; 328; 5516; 348; 377; 378; 410; 427; 439; 488; 498; 501; 506; 509; 514; 515; 539; 567; 593; 682; 718; 720; 721; 800; 811; 813; 821; 871; 960; 1072; 1073; 1075; 1152; 1160; 1192; 1200; 1212; 205; 1277; 1278; 1282; 1284; 1291; 1315; 1327; 1329; 1340; 1345…	FHL2_HUMAN; EF1D_HUMAN; GRPE1_HUMAN; LMNB1_HUMAN; DESM_HUMAN; SYRC_HUMAN; OST48_HUMAN; COF1_HUMAN; IF4A3_HUMAN; SKP1_HUMAN; NCAM1_HUMAN; UCRI_HUMAN; NLTP_HUMAN; C1TC_HUMAN; THIK_HUMAN; ASPM_HUMAN; AN32A_HUMAN; HNRPR_HUMAN; XRCC5_HUMAN; TSP1_HUMAN; ETFB_HUMAN; ESTD_HUMAN; SMD3_HUMAN; CATZ_HUMAN; DECR_HUMAN; ISOC1_HUMAN; NDUA4_HUMAN; PSME2_HUMAN; HNRPM_HUMAN; SUCB1_HUMAN; CO4A2_HUMAN; TRFL_HUMAN; O…	11005	10984	515 (4.7%)
6.22119e-36	4.64515e-34	GO:0006810	b	3	transport	2; 18; 30; 47; 48; 60; 81; 87; 88; 10939; 178; 197; 213; 226; 230; 287; 301; 302; 306; 307; 308; 311; 327; 348; 377; 378; 392; 410; 427; 439; 488; 498; 506; 509; 514; 515; 539; 567; 682; 718; 720; 721; 727; 811; 821; 829; 832; 960; 1012; 1075; 1192; 1212; 1277; 1315; 1327; 1329; 1340; 1345; 1410; 1499; 1522; 1537; 1650; 1727; 1808; 1832; 1915; 1984; 2147; 2153; 2170; 2171; 2273; 2280; 2316; 2335;…	NDUA9_HUMAN; RAN_HUMAN; LMAN2_HUMAN; CALR_HUMAN; HEXB_HUMAN; GLSK_HUMAN; TCPG_HUMAN; EHD3_HUMAN; GSTO1_HUMAN; COPB_HUMAN; IF5A1_HUMAN; PSME1_HUMAN; ACPH_HUMAN; TCPE_HUMAN; DX39B_HUMAN; OST48_HUMAN; GDE_HUMAN; IF4A3_HUMAN; RACK1_HUMAN; HSP7C_HUMAN; CO3_HUMAN; PSMD6_HUMAN; SNAA_HUMAN; KPYM_HUMAN; ERP29_HUMAN; TLN1_HUMAN; ASAH1_HUMAN; SRSF7_HUMAN; APOE_HUMAN; CALX_HUMAN; ACTN2_HUMAN; HS90B_HUMAN; IT…	5085	5066	315 (6.2%)
3.92664e-34	9.03128e-33	GO:0005924	c	3	cell-substrate adherens junction	60; 81; 87; 88; 301; 308; 567; 682; 811; 960; 1012; 1072; 1465; 1495; 1499; 2273; 2274; 2316; 2318; 2319; 3312; 3313; 3611; 3675; 4478; 4659; 4736; 4869; 5034; 5094; 5478; 5479; 5962; 6128; 6132; 6136; 6141; 6155; 6169; 6181; 6187; 6188; 6202; 6204; 6208; 6218; 6223; 6235; 6840; 7171; 7184; 7414; 7430; 7431; 7529; 7531; 7532; 7534; 7791; 8470; 9124; 9902; 10094; 10096; 10487; 10525; 10890; 10971;…	B2MG_HUMAN; FHL2_HUMAN; RS19_HUMAN; ANXA5_HUMAN; CTNA1_HUMAN; RS17_HUMAN; ANXA1_HUMAN; SVIL_HUMAN; TLN1_HUMAN; AHNK_HUMAN; FLNC_HUMAN; RS10_HUMAN; SRBS2_HUMAN; TPM4_HUMAN; RS8_HUMAN; EZRI_HUMAN; COF1_HUMAN; PDIA1_HUMAN; PDLI1_HUMAN; CALR_HUMAN; RL38_HUMAN; PPIB_HUMAN; RL10A_HUMAN; MOES_HUMAN; ACTN2_HUMAN; RADI_HUMAN; BASI_HUMAN; RL6_HUMAN; RAB10_HUMAN; CAD13_HUMAN; HYOU1_HUMAN; RL8_HUMAN; 1433T_H…	400	400	74 (18.5%)
1.37612e-33	2.8134e-32	GO:0031983	c	3	vesicle lumen	2; 30; 47; 81; 87; 88; 178; 197; 213; 226; 230; 302; 348; 410; 567; 718; 811; 1075; 1522; 1727; 1915; 2153; 2171; 2335; 2512; 2720; 2799; 2821; 3040; 3074; 3146; 3312; 3320; 3326; 3699; 3700; 3837; 3959; 4057; 4282; 5315; 5478; 5683; 5689; 5695; 5701; 5702; 5709; 5718; 5834; 6282; 6678; 6709; 7057; 7076; 7184; 7414; 7520; 9861; 9961; 10383; 10487; 10525; 10549; 10577; 10694; 3039; 28988	B2MG_HUMAN; PRS6A_HUMAN; TRFL_HUMAN; PYGB_HUMAN; CALR_HUMAN; HEXB_HUMAN; TIMP1_HUMAN; CAP1_HUMAN; BGAL_HUMAN; SPRC_HUMAN; SPTN1_HUMAN; GNS_HUMAN; CATC_HUMAN; HS90A_HUMAN; GDE_HUMAN; KPYM_HUMAN; HBA_HUMAN; ARSA_HUMAN; CO3_HUMAN; PSMD6_HUMAN; MIF_HUMAN; APOE_HUMAN; ALDOA_HUMAN; ACTN2_HUMAN; HS90B_HUMAN; ITIH4_HUMAN; ITIH3_HUMAN; NPC2_HUMAN; HYOU1_HUMAN; PSB1_HUMAN; TCPQ_HUMAN; FABP5_HUMAN; THIK_HUM…	340	340	68 (20.0%)
4.7899e-32	3.06554e-30	GO:0055086	b	3	nucleobase-containing small molecule metabolic process	38; 47; 142; 191; 203; 204; 226; 230; 348; 498; 506; 509; 514; 515; 539; 205; 1327; 1329; 1340; 1345; 1537; 1738; 2023; 2026; 2539; 2597; 2631; 2771; 2821; 2876; 2936; 513; 3312; 3418; 3692; 3939; 4190; 4191; 4200; 4329; 4522; 4622; 4625; 4697; 4698; 4702; 4704; 4705; 4710; 4723; 4724; 4726; 4729; 4907; 5160; 5162; 5213; 5214; 5226; 5230; 5236; 5238; 5315; 5901; 6389; 6888; 7057; 7086; 7167; 7295…	NDUA9_HUMAN; RAN_HUMAN; ORN_HUMAN; HSP7C_HUMAN; 6PGL_HUMAN; OGDHL_HUMAN; NDUAA_HUMAN; KPYM_HUMAN; TALDO_HUMAN; RACK1_HUMAN; MDHM_HUMAN; NADC_HUMAN; ENOG_HUMAN; APOE_HUMAN; MPPB_HUMAN; 5NTD_HUMAN; CYC_HUMAN; MYH4_HUMAN; C1TC_HUMAN; TPIS_HUMAN; AGM1_HUMAN; TSP1_HUMAN; DLDH_HUMAN; STML2_HUMAN; PFKAP_HUMAN; SUCA_HUMAN; MDHC_HUMAN; NDUA4_HUMAN; ATP5E_HUMAN; UCRI_HUMAN; ALDOC_HUMAN; AT5F1_HUMAN; COQ9_H…	778	778	100 (12.9%)
6.57918e-32	3.68434e-30	GO:1901564	b	3	organonitrogen compound metabolic process	2; 18; 34; 38; 47; 48; 60; 88; 10939; 128; 142; 174; 191; 197; 203; 204; 213; 223; 226; 230; 231; 301; 302; 327; 5516; 348; 378; 410; 427; 498; 501; 506; 509; 514; 515; 539; 567; 593; 718; 720; 721; 727; 811; 813; 871; 960; 1072; 1075; 1152; 1160; 1192; 1200; 205; 1327; 1329; 1340; 1345; 1371; 1410; 1462; 1499; 1522; 1537; 1615; 1629; 1634; 1650; 1655; 1738; 1743; 1832; 1845; 1915; 1917; 1933; 19…	EF1D_HUMAN; NNRE_HUMAN; SYRC_HUMAN; OST48_HUMAN; COF1_HUMAN; IF4A3_HUMAN; ENOG_HUMAN; CPVL_HUMAN; NCAM1_HUMAN; C1TC_HUMAN; TPIS_HUMAN; AGM1_HUMAN; HNRPR_HUMAN; XRCC5_HUMAN; TSP1_HUMAN; ETFB_HUMAN; ESTD_HUMAN; SMD3_HUMAN; CATZ_HUMAN; 6PGL_HUMAN; NDUA4_HUMAN; PSME2_HUMAN; SUCB1_HUMAN; TRFL_HUMAN; OGDHL_HUMAN; SYWC_HUMAN; RS8_HUMAN; CALU_HUMAN; KPYM_HUMAN; ANM1_HUMAN; ARHL1_HUMAN; ITIH3_HUMAN; LAMC1…	6998	6972	377 (5.4%)
7.57903e-32	1.39454e-30	GO:0005912	c	3	adherens junction	60; 81; 87; 88; 301; 302; 308; 567; 682; 811; 960; 1012; 1072; 1465; 1495; 1499; 1500; 1674; 1832; 2273; 2274; 2316; 2318; 2319; 3312; 3313; 3611; 3675; 3875; 4478; 4659; 4736; 4869; 5034; 5094; 5478; 5479; 5499; 5962; 6128; 6132; 6136; 6141; 6155; 6169; 6181; 6187; 6188; 6202; 6204; 6208; 6218; 6223; 6235; 6282; 6840; 7171; 7184; 7414; 7430; 7431; 7529; 7531; 7532; 7534; 7791; 8470; 9124; 9902; …	B2MG_HUMAN; FHL2_HUMAN; RS19_HUMAN; ANXA5_HUMAN; CTNA1_HUMAN; RS17_HUMAN; ANXA1_HUMAN; SVIL_HUMAN; ENPL_HUMAN; TLN1_HUMAN; RL8_HUMAN; FLNC_HUMAN; RS10_HUMAN; SRBS2_HUMAN; TPM4_HUMAN; RS8_HUMAN; EZRI_HUMAN; COF1_HUMAN; PDIA1_HUMAN; PDLI1_HUMAN; DESP_HUMAN; CALR_HUMAN; RL38_HUMAN; PPIB_HUMAN; RL10A_HUMAN; MOES_HUMAN; ACTN2_HUMAN; RADI_HUMAN; BASI_HUMAN; RL6_HUMAN; RAB10_HUMAN; CAD13_HUMAN; HYOU1_HU…	532	532	82 (15.4%)
6.07334e-29	3.02317e-27	GO:0046907	b	3	intracellular transport	81; 88; 287; 302; 348; 378; 392; 488; 498; 506; 509; 514; 515; 539; 811; 829; 832; 1075; 1212; 1315; 1329; 1410; 1499; 1522; 1537; 1984; 2147; 2153; 2664; 513; 3181; 3312; 3313; 3320; 3326; 3692; 3837; 3842; 3916; 3920; 4131; 4478; 6227; 4607; 4659; 4736; 4869; 4924; 5048; 5371; 5695; 5861; 5901; 5962; 6128; 6132; 6136; 6138; 6139; 6141; 6144; 6147; 6152; 6155; 6157; 6161; 6169; 6181; 6187; 6188;…	RAN_HUMAN; QCR2_HUMAN; LMAN2_HUMAN; CALR_HUMAN; UCHL1_HUMAN; COPB_HUMAN; IF5A1_HUMAN; DX39B_HUMAN; IF4A3_HUMAN; HSP7C_HUMAN; RUVB1_HUMAN; SRSF7_HUMAN; APOE_HUMAN; ACTN2_HUMAN; RL6_HUMAN; NLTP_HUMAN; CRYAB_HUMAN; 1433T_HUMAN; AN32A_HUMAN; RL12_HUMAN; EHD3_HUMAN; TNPO1_HUMAN; STML2_HUMAN; SMD3_HUMAN; CATZ_HUMAN; 1433B_HUMAN; PHB2_HUMAN; PSB7_HUMAN; RAB1A_HUMAN; PML_HUMAN; ROA2_HUMAN; RS2_HUMAN; AT5…	1779	1776	153 (8.6%)
4.27621e-27	7.15293e-26	GO:0019866	c	3	organelle inner membrane	38; 10939; 204; 498; 506; 509; 514; 515; 539; 1160; 1327; 1329; 1340; 1345; 1371; 1537; 1632; 1727; 2806; 3030; 3032; 3033; 513; 3418; 4001; 4191; 4697; 4698; 4702; 4704; 4705; 4710; 4723; 4724; 4726; 4729; 5250; 5577; 5832; 6182; 6188; 6389; 6390; 6434; 6472; 7284; 7384; 7385; 7386; 7388; 7416; 7417; 8802; 9131; 9512; 10105; 10128; 10165; 10476; 10632; 10989; 11331; 30968; 373156; 79135; 56945; …	NDUA9_HUMAN; QCR2_HUMAN; VDAC2_HUMAN; RM38_HUMAN; CY1_HUMAN; RT27_HUMAN; ECHA_HUMAN; COX5B_HUMAN; AIFM1_HUMAN; MIC19_HUMAN; LMNB1_HUMAN; ATPB_HUMAN; COX6C_HUMAN; ATPD_HUMAN; EFTU_HUMAN; ATPA_HUMAN; SDHB_HUMAN; NDUAA_HUMAN; ATP5H_HUMAN; USMG5_HUMAN; ECI1_HUMAN; CX6B1_HUMAN; NDUA5_HUMAN; MDHM_HUMAN; KCRS_HUMAN; PHB2_HUMAN; TRA2B_HUMAN; PHB_HUMAN; MPPB_HUMAN; TOM22_HUMAN; VDAC1_HUMAN; NDUA8_HUMAN; U…	564	564	78 (13.8%)
7.86182e-27	3.52209e-25	GO:0070727	b	3	cellular macromolecule localization	88; 142; 287; 302; 348; 378; 682; 811; 908; 1212; 1277; 1315; 1495; 1499; 1627; 1984; 2147; 2316; 2319; 2664; 3181; 3192; 3301; 3312; 3313; 3320; 3326; 3675; 3692; 3837; 3842; 3875; 3911; 3916; 3920; 4000; 4478; 6227; 4735; 4736; 4869; 4904; 4924; 5371; 5695; 5861; 5901; 5962; 6128; 6132; 6136; 6138; 6139; 6141; 6144; 6147; 6152; 6155; 6157; 6161; 6169; 6181; 6187; 6188; 6202; 6204; 6206; 6208; 6…	RAN_HUMAN; QCR2_HUMAN; CALR_HUMAN; TCPD_HUMAN; TCPG_HUMAN; COPB_HUMAN; IF5A1_HUMAN; CSRP3_HUMAN; DX39B_HUMAN; E41L3_HUMAN; H2AY_HUMAN; IF4A3_HUMAN; RACK1_HUMAN; HSP7C_HUMAN; RUVB1_HUMAN; SKP1_HUMAN; NPTN_HUMAN; SRSF7_HUMAN; APOE_HUMAN; ACTN2_HUMAN; HS90B_HUMAN; RL6_HUMAN; 1433T_HUMAN; RL12_HUMAN; EHD3_HUMAN; XRCC5_HUMAN; TNPO1_HUMAN; 1433B_HUMAN; PSB7_HUMAN; RAB1A_HUMAN; PML_HUMAN; ROA2_HUMAN; YB…	1781	1779	149 (8.4%)
8.35646e-27	1.28132e-25	GO:0030017	c	3	sarcomere	58; 81; 87; 88; 226; 287; 832; 1073; 1410; 1499; 1674; 2023; 2274; 2280; 2316; 2318; 3611; 3856; 3880; 4607; 4622; 4625; 4633; 4634; 4635; 4659; 5687; 6138; 6717; 7111; 7134; 7135; 7139; 7168; 7169; 7171; 7273; 8048; 8470; 8736; 9124; 10529; 79933; 84033; 51778; 58498; 91624	FHL2_HUMAN; K1C19_HUMAN; ACTS_HUMAN; NEBL_HUMAN; TNNI1_HUMAN; MYOM1_HUMAN; MYPC3_HUMAN; PSA6_HUMAN; MLRA_HUMAN; CSRP3_HUMAN; FLNC_HUMAN; RL15_HUMAN; TNNC1_HUMAN; ANK2_HUMAN; PDLI1_HUMAN; ILK_HUMAN; COF2_HUMAN; MLRV_HUMAN; ALDOA_HUMAN; ACTN2_HUMAN; SYP2L_HUMAN; MYH4_HUMAN; CRYAB_HUMAN; K2C8_HUMAN; NEXN_HUMAN; TMOD1_HUMAN; TPM4_HUMAN; OBSCN_HUMAN; TNNT2_HUMAN; MYOZ2_HUMAN; FLNA_HUMAN; MYL3_HUMAN; F…	199	199	47 (23.6%)
4.3613e-26	1.77624e-24	GO:0015980	b	3	energy derivation by oxidation of organic compounds	48; 50; 178; 1327; 1329; 1340; 1345; 1431; 1537; 1737; 1738; 1743; 2108; 2109; 8803; 2271; 2548; 2632; 2997; 3418; 3419; 4190; 4191; 4697; 4698; 4702; 4704; 4705; 4710; 4723; 4724; 4726; 4729; 5160; 5162; 5213; 5236; 5499; 5834; 6233; 6389; 6390; 7360; 7384; 7385; 7386; 7388; 8801; 8802; 9512; 10165; 55753; 54205; 57017	NDUA9_HUMAN; SUCB1_HUMAN; CY1_HUMAN; NDUA8_HUMAN; COX5B_HUMAN; ODPB_HUMAN; FUMH_HUMAN; GLGB_HUMAN; ETFA_HUMAN; COX6C_HUMAN; UCRI_HUMAN; SDHB_HUMAN; NDUAA_HUMAN; GDE_HUMAN; GYS1_HUMAN; NDUA5_HUMAN; ODO2_HUMAN; LYAG_HUMAN; ACON_HUMAN; CISY_HUMAN; UGPA_HUMAN; MPPB_HUMAN; CYC_HUMAN; QCR6_HUMAN; SUCB2_HUMAN; QCR1_HUMAN; ACOC_HUMAN; IDHP_HUMAN; ODPA_HUMAN; PP1A_HUMAN; CMC2_HUMAN; ETFB_HUMAN; DLDH_HUMAN…	279	279	54 (19.4%)
9.36171e-26	3.49504e-24	GO:0044403	b	3	symbiont process	213; 302; 348; 567; 1072; 1315; 1499; 1500; 1655; 1973; 1974; 2147; 2192; 2224; 2335; 2597; 2876; 3312; 3326; 3837; 3842; 3855; 3856; 3875; 3880; 3916; 3956; 4057; 4240; 6227; 4684; 4736; 4869; 5034; 5093; 5094; 5371; 5478; 5479; 5689; 5692; 5693; 5695; 5701; 5702; 5861; 5901; 6128; 6132; 6136; 6138; 6139; 6141; 6144; 6147; 6152; 6155; 6157; 6161; 6169; 6181; 6187; 6188; 6202; 6204; 6206; 6208; 6…	RAN_HUMAN; K1C19_HUMAN; HSP7C_HUMAN; COPB_HUMAN; DX39B_HUMAN; COF1_HUMAN; RACK1_HUMAN; APOE_HUMAN; HNRPQ_HUMAN; NCAM1_HUMAN; RL6_HUMAN; PSB4_HUMAN; RL12_HUMAN; XRCC5_HUMAN; TNPO1_HUMAN; PSB7_HUMAN; RAB1A_HUMAN; PML_HUMAN; RS2_HUMAN; ALBU_HUMAN; CTND1_HUMAN; PSB5_HUMAN; RS17_HUMAN; RL27_HUMAN; TRFL_HUMAN; RS14_HUMAN; RS8_HUMAN; PDIA1_HUMAN; RL21_HUMAN; HS90B_HUMAN; VDAC1_HUMAN; G3P_HUMAN; GPX1_HUM…	849	849	95 (11.2%)
1.36792e-25	4.71407e-24	GO:0051186	b	3	cofactor metabolic process	38; 47; 191; 226; 230; 231; 1192; 1371; 1629; 1727; 1737; 1738; 1743; 2023; 2026; 2194; 8803; 2539; 2597; 2739; 2805; 2806; 2821; 2876; 2878; 2936; 3029; 3040; 3313; 3320; 3418; 3692; 3939; 4190; 4191; 4200; 4522; 4594; 4704; 4907; 5052; 5092; 5160; 5162; 5163; 5213; 5214; 5226; 5230; 5236; 5315; 6472; 6647; 6888; 7001; 7086; 7167; 7837; 8050; 8644; 8801; 8802; 9446; 10135; 23597; 10935; 373156; …	NDUA9_HUMAN; SUCB1_HUMAN; ACOT9_HUMAN; SAHH_HUMAN; 6PGD_HUMAN; MDHM_HUMAN; G6PD_HUMAN; ODPB_HUMAN; ODPA_HUMAN; ODB2_HUMAN; PRDX5_HUMAN; GSTO1_HUMAN; PGK1_HUMAN; GLO2_HUMAN; OGDHL_HUMAN; KPYM_HUMAN; HS90A_HUMAN; TALDO_HUMAN; GPX3_HUMAN; DCXR_HUMAN; ACOT1_HUMAN; HBA_HUMAN; IF6_HUMAN; NADC_HUMAN; PFKAP_HUMAN; ENOG_HUMAN; ALDOA_HUMAN; PDK1_HUMAN; 5NTD_HUMAN; NNRE_HUMAN; G3P_HUMAN; 6PGL_HUMAN; PRDX3_H…	581	580	77 (13.3%)
1.2463e-24	3.98817e-23	GO:0051649	b	3	establishment of localization in cell	81; 88; 287; 302; 348; 378; 392; 488; 498; 506; 509; 514; 515; 539; 811; 821; 829; 832; 1075; 1212; 1315; 1329; 1410; 1499; 1522; 1537; 1984; 2147; 2153; 2280; 2664; 513; 3181; 3192; 3312; 3313; 3320; 3326; 3692; 3837; 3842; 3916; 3920; 4131; 4478; 6227; 4607; 4659; 4736; 4869; 4924; 5019; 5048; 5371; 5566; 5695; 5861; 5901; 5962; 6128; 6132; 6136; 6138; 6139; 6141; 6144; 6147; 6152; 6155; 6157; …	RAN_HUMAN; QCR2_HUMAN; LMAN2_HUMAN; CALR_HUMAN; UCHL1_HUMAN; GSTO1_HUMAN; COPB_HUMAN; IF5A1_HUMAN; PHP14_HUMAN; DX39B_HUMAN; IF4A3_HUMAN; HSP7C_HUMAN; RUVB1_HUMAN; SRSF7_HUMAN; APOE_HUMAN; CALX_HUMAN; ACTN2_HUMAN; RL6_HUMAN; NLTP_HUMAN; CRYAB_HUMAN; 1433T_HUMAN; AN32A_HUMAN; RL12_HUMAN; EHD3_HUMAN; TNPO1_HUMAN; STML2_HUMAN; SMD3_HUMAN; KAPCA_HUMAN; CATZ_HUMAN; 1433B_HUMAN; PHB2_HUMAN; PSB7_HUMAN;…	2136	2133	162 (7.6%)
5.22431e-24	1.56033e-22	GO:0008104	b	3	protein localization	18; 81; 88; 142; 287; 301; 302; 307; 348; 377; 378; 392; 682; 727; 811; 821; 908; 1212; 1277; 1315; 1495; 1499; 1627; 1832; 1984; 2147; 2201; 2280; 2316; 2319; 2335; 2597; 2664; 2746; 2821; 3033; 3146; 3181; 3192; 3301; 3312; 3313; 3320; 3326; 3418; 3675; 3692; 3837; 3842; 3875; 3911; 3916; 3920; 4000; 4282; 4478; 6227; 4735; 4736; 4869; 4904; 4924; 5019; 5048; 5213; 5371; 5478; 5695; 5861; 5901;…	RAN_HUMAN; QCR2_HUMAN; LMAN2_HUMAN; HSP7C_HUMAN; TCPD_HUMAN; TCPG_HUMAN; COPB_HUMAN; IF5A1_HUMAN; CSRP3_HUMAN; DX39B_HUMAN; E41L3_HUMAN; H2AY_HUMAN; IF4A3_HUMAN; RACK1_HUMAN; CTNA1_HUMAN; RUVB1_HUMAN; SKP1_HUMAN; NPTN_HUMAN; SRSF7_HUMAN; APOE_HUMAN; CALX_HUMAN; ACTN2_HUMAN; HS90B_HUMAN; RL6_HUMAN; 1433T_HUMAN; RL12_HUMAN; MVP_HUMAN; EHD3_HUMAN; XRCC5_HUMAN; TNPO1_HUMAN; 1433B_HUMAN; PSB7_HUMAN; T…	2634	2632	184 (7.0%)
6.42297e-23	9.09098e-22	GO:0097708	c	3	intracellular vesicle	2; 30; 47; 81; 87; 88; 178; 191; 197; 213; 226; 230; 287; 301; 302; 306; 310; 311; 327; 348; 392; 410; 427; 567; 682; 718; 811; 813; 821; 960; 1075; 1200; 1212; 1277; 1315; 1495; 1522; 1650; 1727; 1738; 1809; 1832; 1915; 2098; 2153; 2171; 2194; 2319; 2335; 2512; 2548; 2720; 2799; 2821; 3040; 3073; 3074; 3146; 3312; 3320; 3326; 3699; 3700; 3837; 3916; 3920; 3959; 4043; 4048; 4057; 4282; 4673; 4924…	RAN_HUMAN; CALR_HUMAN; HEXB_HUMAN; TCPD_HUMAN; EHD3_HUMAN; COPB_HUMAN; ACPH_HUMAN; UBP14_HUMAN; DNM1L_HUMAN; KPYM_HUMAN; GDE_HUMAN; HSP7C_HUMAN; CO3_HUMAN; PSMD6_HUMAN; ASAH1_HUMAN; APOE_HUMAN; CALX_HUMAN; ACTN2_HUMAN; HS90B_HUMAN; ITIH4_HUMAN; PRDX3_HUMAN; 1433T_HUMAN; THIK_HUMAN; LG3BP_HUMAN; VDAC1_HUMAN; MVP_HUMAN; NB5R3_HUMAN; XRCC5_HUMAN; PSMD3_HUMAN; TSP1_HUMAN; DLDH_HUMAN; PRDX5_HUMAN; KAP…	2299	2298	166 (7.2%)
8.03941e-23	2.25103e-21	GO:0006887	b	3	exocytosis	2; 30; 47; 81; 87; 88; 178; 197; 213; 226; 230; 301; 302; 306; 308; 327; 410; 427; 488; 567; 718; 960; 1075; 1315; 1522; 1650; 1727; 1832; 1915; 2153; 2171; 2316; 2335; 2512; 2548; 2720; 2799; 2821; 3074; 3146; 3312; 3320; 3326; 3699; 3700; 3837; 3916; 3920; 3959; 4048; 4057; 4282; 5236; 5269; 5315; 5478; 5660; 5683; 5689; 5695; 5701; 5702; 5709; 5718; 5834; 6282; 6647; 6678; 6709; 7057; 7076; 72…	HSP7C_HUMAN; HEXB_HUMAN; COPB_HUMAN; ACPH_HUMAN; KPYM_HUMAN; GDE_HUMAN; CO3_HUMAN; PSMD6_HUMAN; ASAH1_HUMAN; ACTN2_HUMAN; ITIH4_HUMAN; THIK_HUMAN; LG3BP_HUMAN; MVP_HUMAN; NB5R3_HUMAN; XRCC5_HUMAN; TSP1_HUMAN; CATZ_HUMAN; S10AB_HUMAN; PSB7_HUMAN; TITIN_HUMAN; EF1A1_HUMAN; ALBU_HUMAN; ALDOC_HUMAN; SNAA_HUMAN; TRFL_HUMAN; ANXA1_HUMAN; GNS_HUMAN; RAB10_HUMAN; ANXA2_HUMAN; HS90A_HUMAN; OST48_HUMAN; AR…	880	880	92 (10.5%)
2.08076e-22	2.73471e-21	GO:0031966	c	3	mitochondrial membrane	34; 38; 10939; 204; 301; 498; 506; 509; 514; 515; 539; 1160; 1327; 1329; 1340; 1345; 1371; 1537; 1632; 1727; 2631; 2806; 3030; 3032; 3033; 513; 3418; 4191; 4697; 4698; 4702; 4704; 4705; 4710; 4723; 4724; 4726; 4729; 5250; 5577; 5832; 6182; 6188; 6233; 6389; 6390; 6472; 7284; 7384; 7385; 7386; 7388; 7416; 7417; 8802; 9131; 9512; 9868; 10059; 10105; 10165; 10476; 10632; 10989; 11331; 51100; 30968; …	NDUA9_HUMAN; QCR2_HUMAN; VDAC2_HUMAN; RM38_HUMAN; CY1_HUMAN; RT27_HUMAN; ANXA1_HUMAN; ECHA_HUMAN; COX5B_HUMAN; AIFM1_HUMAN; MIC19_HUMAN; ATPB_HUMAN; COX6C_HUMAN; ATPD_HUMAN; EFTU_HUMAN; ATPA_HUMAN; SDHB_HUMAN; NDUAA_HUMAN; ATP5H_HUMAN; USMG5_HUMAN; ECI1_HUMAN; TOM22_HUMAN; NIPS2_HUMAN; NDUA5_HUMAN; MDHM_HUMAN; KCRS_HUMAN; PHB2_HUMAN; GRPE1_HUMAN; PHB_HUMAN; MPPB_HUMAN; ACADM_HUMAN; VDAC1_HUMAN; N…	713	713	81 (11.4%)
3.30086e-22	4.04906e-21	GO:0043232	c	3	intracellular non-membrane-bounded organelle	58; 59; 60; 81; 87; 88; 142; 226; 230; 287; 301; 302; 311; 328; 5516; 396; 439; 506; 800; 821; 829; 832; 908; 1072; 1073; 1075; 1400; 1410; 1495; 1499; 1627; 1629; 1655; 1674; 1727; 1808; 1809; 1832; 1915; 1936; 1974; 2023; 2274; 2280; 2316; 2318; 2319; 2597; 2771; 3005; 3008; 3012; 3030; 3032; 3040; 3146; 3148; 3181; 3183; 3191; 3192; 3301; 3312; 3313; 3611; 3692; 3855; 3856; 3875; 3880; 3925; 3…	FHL2_HUMAN; RAN_HUMAN; EF1D_HUMAN; K1C19_HUMAN; CTNA1_HUMAN; RBM14_HUMAN; TCPG_HUMAN; LMNB1_HUMAN; PML_HUMAN; HSPB7_HUMAN; CSRP3_HUMAN; MTPN_HUMAN; NUCL_HUMAN; COF1_HUMAN; IF4A3_HUMAN; PDLI1_HUMAN; HSP7C_HUMAN; 1433E_HUMAN; RUVB1_HUMAN; FSCN1_HUMAN; PP2AB_HUMAN; CALX_HUMAN; ACTN2_HUMAN; ORN_HUMAN; RL6_HUMAN; APEX1_HUMAN; ZYX_HUMAN; MYH4_HUMAN; CRYAB_HUMAN; RT36_HUMAN; MYL4_HUMAN; ASPM_HUMAN; TCPD…	4194	4187	246 (5.9%)
6.35315e-22	7.30612e-21	GO:0098800	c	3	inner mitochondrial membrane protein complex	10939; 498; 506; 509; 514; 515; 539; 1327; 1329; 1537; 513; 4697; 4698; 4702; 4704; 4705; 4710; 4723; 4724; 4726; 4729; 6389; 6390; 7384; 7385; 7386; 7388; 9512; 10105; 10476; 10632; 10989; 79135; 84833; 54927; 80273	NDUA9_HUMAN; QCR2_HUMAN; CY1_HUMAN; NDUA8_HUMAN; COX5B_HUMAN; MIC19_HUMAN; ATPB_HUMAN; ATPD_HUMAN; ATPA_HUMAN; SDHB_HUMAN; NDUAA_HUMAN; NDUA5_HUMAN; GRPE1_HUMAN; MPPB_HUMAN; AFG32_HUMAN; ATPO_HUMAN; MIC60_HUMAN; QCR1_HUMAN; PPIF_HUMAN; ATPG_HUMAN; SDHA_HUMAN; USMG5_HUMAN; NDUV2_HUMAN; NDUB4_HUMAN; NDUV1_HUMAN; MIC26_HUMAN; COX41_HUMAN; QCR6_HUMAN; ATP5L_HUMAN; NDUA4_HUMAN; ATP5E_HUMAN; UCRI_HUMAN…	142	142	36 (25.4%)
1.22937e-21	1.33061e-20	GO:0099512	c	3	supramolecular fiber	58; 81; 87; 88; 226; 287; 301; 800; 832; 908; 1073; 1277; 1278; 1291; 1410; 1499; 1634; 1674; 1808; 1809; 1832; 2023; 2201; 2274; 2280; 2316; 2318; 3192; 3611; 3855; 3856; 3875; 3880; 3925; 4000; 4001; 4131; 4607; 4622; 4625; 4633; 4634; 4635; 4659; 5048; 5358; 5687; 6138; 6624; 6717; 6840; 6950; 7111; 7134; 7135; 7139; 7168; 7169; 7171; 7203; 7273; 7280; 7414; 7430; 7431; 8048; 8470; 8736; 9124;…	FHL2_HUMAN; K1C19_HUMAN; TCPD_HUMAN; TCPG_HUMAN; LMNB1_HUMAN; CO1A2_HUMAN; CSRP3_HUMAN; DESM_HUMAN; PGS2_HUMAN; PDLI1_HUMAN; ACTN2_HUMAN; MYH4_HUMAN; CO6A1_HUMAN; CRYAB_HUMAN; MYL4_HUMAN; ASPM_HUMAN; TPM4_HUMAN; MYOZ2_HUMAN; MYL3_HUMAN; TITIN_HUMAN; PLST_HUMAN; DPYL2_HUMAN; CO1A1_HUMAN; RL15_HUMAN; ACTS_HUMAN; ANXA1_HUMAN; TNNI1_HUMAN; CALD1_HUMAN; FLNC_HUMAN; SRBS2_HUMAN; TCPE_HUMAN; ANK2_HUMAN;…	934	932	93 (10.0%)
2.68984e-21	7.08853e-20	GO:0006099	b	3	tricarboxylic acid cycle	48; 50; 1431; 1737; 1738; 1743; 8803; 2271; 3418; 3419; 4190; 4191; 5160; 5162; 6389; 6390; 8801; 8802; 55753	SUCA_HUMAN; SUCB1_HUMAN; ODPB_HUMAN; SDHB_HUMAN; ACOC_HUMAN; ODO2_HUMAN; IDHP_HUMAN; IDH3A_HUMAN; FUMH_HUMAN; MDHM_HUMAN; ACON_HUMAN; CISY_HUMAN; ODPA_HUMAN; DLDH_HUMAN; OGDHL_HUMAN; MDHC_HUMAN; SDHA_HUMAN; ODP2_HUMAN; SUCB2_HUMAN	30	30	19 (63.3%)
3.70877e-21	9.23071e-20	GO:0010033	b	3	response to organic substance	18; 38; 58; 60; 88; 128; 142; 178; 197; 231; 287; 301; 302; 306; 308; 310; 328; 348; 439; 567; 682; 721; 811; 821; 829; 871; 960; 1012; 1072; 1075; 1200; 1277; 1278; 1282; 1284; 1291; 1371; 1410; 1495; 1499; 1537; 1634; 1650; 1655; 1809; 1915; 1974; 2058; 2098; 2170; 2194; 2201; 2274; 2280; 2335; 2539; 2597; 2720; 2734; 2771; 2782; 2805; 2806; 2821; 2878; 3030; 3033; 3068; 3148; 3181; 3185; 3187;…	FHL2_HUMAN; RAN_HUMAN; CO4A1_HUMAN; CALR_HUMAN; AIFM1_HUMAN; LMNB1_HUMAN; PML_HUMAN; HSPB7_HUMAN; CO1A2_HUMAN; UBP14_HUMAN; PHP14_HUMAN; VA0D1_HUMAN; OST48_HUMAN; PGS2_HUMAN; GDE_HUMAN; NUCL_HUMAN; COF1_HUMAN; IF4A3_HUMAN; RACK1_HUMAN; HSP7C_HUMAN; PSMD6_HUMAN; SKP1_HUMAN; TLN1_HUMAN; FSCN1_HUMAN; SRSF7_HUMAN; APOE_HUMAN; CALX_HUMAN; ACTN2_HUMAN; HS90B_HUMAN; HNRPQ_HUMAN; ITIH4_HUMAN; APEX1_HUMAN…	3201	3199	202 (6.3%)
5.53145e-21	1.30426e-19	GO:0022900	b	3	electron transport chain	128; 217; 231; 1327; 1329; 1340; 1345; 1537; 1738; 2108; 2109; 2936; 4200; 4697; 4698; 4702; 4704; 4705; 4710; 4723; 4724; 4726; 4729; 6389; 6390; 7296; 7358; 7384; 7385; 7386; 7388; 8974; 9512; 10165; 83442; 54205; 100128525; 57017; 26227	NDUA9_HUMAN; QCR2_HUMAN; CY1_HUMAN; NDUA8_HUMAN; COX5B_HUMAN; MAOM_HUMAN; ETFA_HUMAN; P4HA2_HUMAN; COX6C_HUMAN; UCRI_HUMAN; SDHB_HUMAN; NDUAA_HUMAN; NDUA5_HUMAN; ADHX_HUMAN; ALDR_HUMAN; TRXR1_HUMAN; MPPB_HUMAN; CYC_HUMAN; SERA_HUMAN; QCR6_HUMAN; SH3L3_HUMAN; QCR1_HUMAN; ALDH2_HUMAN; CMC2_HUMAN; ETFB_HUMAN; DLDH_HUMAN; SDHA_HUMAN; NDUV2_HUMAN; NDUB4_HUMAN; NDUV1_HUMAN; UCRIL_HUMAN; COX41_HUMAN; UG…	180	180	39 (21.7%)
8.54957e-21	1.9151e-19	GO:0043299	b	3	leukocyte degranulation	30; 47; 178; 197; 226; 230; 302; 306; 327; 410; 427; 567; 718; 960; 1075; 1315; 1522; 1650; 1727; 1832; 1915; 2171; 2512; 2548; 2720; 2799; 2821; 3074; 3146; 3312; 3320; 3326; 3837; 3916; 3920; 4048; 4057; 4282; 5236; 5269; 5315; 5478; 5660; 5683; 5689; 5695; 5701; 5702; 5709; 5718; 5834; 6282; 6709; 7414; 7520; 7879; 9861; 9961; 10383; 10487; 10549; 10577; 10694; 10890; 10970; 1508; 28988	B2MG_HUMAN; CATB_HUMAN; PRS6A_HUMAN; TRFL_HUMAN; HSP7C_HUMAN; HEXB_HUMAN; CAP1_HUMAN; COPB_HUMAN; BGAL_HUMAN; CATC_HUMAN; ACPH_HUMAN; SPTN1_HUMAN; RAB10_HUMAN; GNS_HUMAN; OST48_HUMAN; HS90A_HUMAN; GDE_HUMAN; KPYM_HUMAN; DESP_HUMAN; ARSA_HUMAN; CO3_HUMAN; PSMD6_HUMAN; LYAG_HUMAN; MIF_HUMAN; ASAH1_HUMAN; LAMP2_HUMAN; ALDOA_HUMAN; SPB6_HUMAN; HS90B_HUMAN; IMB1_HUMAN; NPC2_HUMAN; PSB1_HUMAN; TCPQ_HUM…	538	538	67 (12.5%)
9.51021e-21	2.02884e-19	GO:0043933	b	3	protein-containing complex subunit organization	38; 88; 142; 213; 226; 302; 327; 348; 811; 829; 832; 871; 1072; 1073; 1075; 1212; 1277; 1278; 1291; 1410; 1495; 1499; 1522; 1615; 1666; 1809; 1984; 2058; 2153; 2280; 2335; 2744; 2782; 2878; 3005; 3008; 3040; 3146; 3148; 3312; 3320; 3326; 3611; 3692; 3915; 3920; 3925; 4131; 4282; 4478; 4607; 4673; 4676; 4698; 4702; 4704; 4705; 4710; 4723; 4724; 4726; 4729; 4735; 4869; 5033; 5034; 5092; 5213; 13631…	NDUA9_HUMAN; CALR_HUMAN; LC7L2_HUMAN; GLSK_HUMAN; TCPG_HUMAN; PML_HUMAN; IF5A1_HUMAN; CO1A2_HUMAN; ACPH_HUMAN; DX39B_HUMAN; NDUAA_HUMAN; KPYM_HUMAN; COF1_HUMAN; RACK1_HUMAN; HSP7C_HUMAN; NADC_HUMAN; RUVB1_HUMAN; SKP1_HUMAN; FSCN1_HUMAN; APOE_HUMAN; ACTN2_HUMAN; RL6_HUMAN; TITIN_HUMAN; CRYAB_HUMAN; RT36_HUMAN; P4HA1_HUMAN; AN32A_HUMAN; RL12_HUMAN; EHD3_HUMAN; STML2_HUMAN; SMD3_HUMAN; KAPCA_HUMAN; …	2173	2172	155 (7.1%)
1.29749e-20	1.32633e-19	GO:0031967	c	3	organelle envelope	34; 38; 10939; 142; 204; 301; 307; 310; 311; 327; 498; 506; 509; 514; 515; 539; 811; 1160; 1192; 1327; 1329; 1340; 1345; 1371; 1537; 1632; 1727; 1984; 2597; 2631; 2806; 3030; 3032; 3033; 513; 3418; 3837; 3842; 4000; 4001; 4191; 4697; 4698; 4702; 4704; 4705; 4710; 4723; 4724; 4726; 4729; 4904; 4925; 5048; 5250; 5577; 5832; 5901; 6182; 6188; 6233; 6389; 6390; 6434; 6472; 6647; 7284; 7384; 7385; 738…	NDUA9_HUMAN; RAN_HUMAN; CALR_HUMAN; LMNB1_HUMAN; IF5A1_HUMAN; ACPH_HUMAN; NDUAA_HUMAN; RT27_HUMAN; MDHM_HUMAN; MPPB_HUMAN; CYC_HUMAN; RT36_HUMAN; MIC60_HUMAN; IMB1_HUMAN; MIC26_HUMAN; MVP_HUMAN; NB5R3_HUMAN; TNPO1_HUMAN; STML2_HUMAN; AATM_HUMAN; SUCA_HUMAN; KAP3_HUMAN; NDUA4_HUMAN; ECHB_HUMAN; YBOX1_HUMAN; ATP5E_HUMAN; UCRI_HUMAN; VDAC2_HUMAN; MPCP_HUMAN; COQ9_HUMAN; HCDH_HUMAN; CY1_HUMAN; ANXA1_…	1198	1198	106 (8.8%)
1.36704e-20	2.78379e-19	GO:0022607	b	3	cellular component assembly	38; 58; 60; 81; 87; 88; 142; 226; 287; 302; 348; 811; 829; 832; 1012; 1073; 1075; 1212; 1277; 1278; 1291; 1410; 1495; 1499; 1522; 1615; 1666; 1809; 2058; 2153; 2280; 2316; 2318; 2319; 2335; 2744; 2782; 2878; 3005; 3008; 3040; 3146; 3148; 3192; 3312; 3313; 3320; 3326; 3611; 3692; 3837; 3842; 3856; 3880; 3911; 3915; 3925; 3983; 4282; 4478; 4607; 4633; 4673; 4676; 4698; 4702; 4704; 4705; 4710; 4723;…	NDUA9_HUMAN; K1C19_HUMAN; CALR_HUMAN; LC7L2_HUMAN; GLSK_HUMAN; TCPG_HUMAN; PML_HUMAN; CO1A2_HUMAN; CSRP3_HUMAN; DX39B_HUMAN; NDUAA_HUMAN; KPYM_HUMAN; E41L3_HUMAN; ALDOA_HUMAN; RACK1_HUMAN; HSP7C_HUMAN; NADC_HUMAN; RUVB1_HUMAN; SKP1_HUMAN; NPTN_HUMAN; FSCN1_HUMAN; APOE_HUMAN; ACTN2_HUMAN; RL6_HUMAN; CAD13_HUMAN; TITIN_HUMAN; CRYAB_HUMAN; HP1B3_HUMAN; ASPM_HUMAN; AN32A_HUMAN; RBM14_HUMAN; RL12_HUMA…	2983	2979	191 (6.4%)
1.96425e-20	3.82601e-19	GO:0044282	b	3	small molecule catabolic process	18; 30; 34; 35; 38; 128; 191; 217; 219; 226; 230; 348; 501; 593; 960; 1629; 1632; 1666; 1738; 1743; 1891; 2023; 2026; 2098; 2108; 2109; 2597; 2720; 2744; 2746; 2805; 2806; 2821; 3029; 3030; 3032; 3033; 3073; 3074; 3612; 3712; 4329; 4594; 4907; 5019; 5092; 5213; 5214; 5230; 5236; 5315; 6342; 7167; 8644; 10930; 51181; 23475; 51449; 27034	ACAD8_HUMAN; TPIS_HUMAN; SAHH_HUMAN; GABT_HUMAN; HEXB_HUMAN; HEXA_HUMAN; ECHA_HUMAN; GLSK_HUMAN; ODB2_HUMAN; ETFA_HUMAN; BGAL_HUMAN; PGK1_HUMAN; MMSA_HUMAN; GLO2_HUMAN; G3P_HUMAN; APOE_HUMAN; ECI1_HUMAN; IMPA1_HUMAN; KPYM_HUMAN; ADHX_HUMAN; NADC_HUMAN; PFKAP_HUMAN; ENOG_HUMAN; AK1C3_HUMAN; ACADS_HUMAN; ALDOA_HUMAN; ACADM_HUMAN; ABEC2_HUMAN; AL7A1_HUMAN; NLTP_HUMAN; 5NTD_HUMAN; THIK_HUMAN; DCXR_HU…	431	431	59 (13.7%)
1.1764e-19	1.13926e-18	GO:0044433	c	3	cytoplasmic vesicle part	2; 30; 47; 81; 87; 88; 178; 197; 213; 226; 230; 301; 302; 306; 310; 327; 348; 392; 410; 427; 567; 682; 718; 811; 960; 1075; 1212; 1315; 1522; 1650; 1727; 1738; 1832; 1915; 2153; 2171; 2319; 2335; 2512; 2548; 2720; 2799; 2821; 3040; 3074; 3146; 3312; 3320; 3326; 3699; 3700; 3837; 3916; 3920; 3959; 4043; 4048; 4057; 4282; 5236; 5269; 5315; 5371; 5478; 5660; 5683; 5689; 5695; 5701; 5702; 5709; 5718;…	CALR_HUMAN; HEXB_HUMAN; EHD3_HUMAN; COPB_HUMAN; ACPH_HUMAN; DNM1L_HUMAN; KPYM_HUMAN; GDE_HUMAN; HSP7C_HUMAN; CO3_HUMAN; PSMD6_HUMAN; ASAH1_HUMAN; APOE_HUMAN; ACTN2_HUMAN; HS90B_HUMAN; ITIH4_HUMAN; 1433T_HUMAN; THIK_HUMAN; LG3BP_HUMAN; MVP_HUMAN; NB5R3_HUMAN; XRCC5_HUMAN; TSP1_HUMAN; DLDH_HUMAN; CATZ_HUMAN; UBA1_HUMAN; S10AB_HUMAN; PSB7_HUMAN; RAB1A_HUMAN; PML_HUMAN; EF1A1_HUMAN; ALBU_HUMAN; ALDOC…	1484	1484	119 (8.0%)
1.65836e-19	1.52569e-18	GO:0044391	c	3	ribosomal subunit	3040; 6227; 4736; 6128; 6132; 6136; 6138; 6139; 6141; 6144; 6147; 6152; 6155; 6157; 6161; 6169; 6181; 6182; 6187; 6188; 6202; 6204; 6206; 6208; 6218; 6223; 6224; 6228; 6230; 6233; 6234; 6235; 9045; 10399; 56945; 3039; 23107; 92259; 64978	RL23A_HUMAN; RS19_HUMAN; RL15_HUMAN; RL27A_HUMAN; RS14_HUMAN; RS17_HUMAN; RS20_HUMAN; RS8_HUMAN; RACK1_HUMAN; HBA_HUMAN; RL21_HUMAN; RL12_HUMAN; RL17_HUMAN; RL10A_HUMAN; RS10_HUMAN; RS28_HUMAN; RL6_HUMAN; RS25_HUMAN; RL8_HUMAN; RS12_HUMAN; RS29_HUMAN; RL38_HUMAN; RM12_HUMAN; RS21_HUMAN; RT27_HUMAN; RM38_HUMAN; RLA2_HUMAN; RL14_HUMAN; RS27A_HUMAN; RT22_HUMAN; RL18_HUMAN; RL27_HUMAN; RL24_HUMAN; RT…	198	197	39 (19.8%)
1.8763e-19	3.50243e-18	GO:0006520	b	3	cellular amino acid metabolic process	18; 38; 191; 501; 593; 1152; 1160; 1371; 1615; 1629; 1738; 1743; 2058; 2744; 2746; 2805; 2806; 3712; 4329; 4522; 4594; 5033; 5034; 5092; 5351; 5352; 5464; 5683; 5687; 5689; 5692; 5693; 5695; 5701; 5702; 5704; 5705; 5709; 5710; 5718; 5720; 5832; 5917; 6301; 6472; 7453; 9861; 10549; 5721; 57470; 26227; 51449; 27034	PSB5_HUMAN; ACAD8_HUMAN; IPYR_HUMAN; PRS6A_HUMAN; SAHH_HUMAN; GABT_HUMAN; SYDC_HUMAN; GLSK_HUMAN; ODB2_HUMAN; SYWC_HUMAN; PSME1_HUMAN; SYRC_HUMAN; DHE3_HUMAN; PSD12_HUMAN; PDIA1_HUMAN; PSA6_HUMAN; KCRS_HUMAN; PSMD4_HUMAN; AL7A1_HUMAN; SERA_HUMAN; PSB1_HUMAN; P4HA1_HUMAN; PLOD2_HUMAN; PRS7_HUMAN; P5CS_HUMAN; ODO2_HUMAN; PLOD1_HUMAN; PRDX4_HUMAN; LRC47_HUMAN; SYSC_HUMAN; MUTA_HUMAN; DLDH_HUMAN; PSA…	368	368	53 (14.4%)
2.08445e-19	1.44836e-17	GO:0008092	m	3	cytoskeletal protein binding	58; 60; 81; 87; 88; 226; 230; 287; 302; 348; 800; 829; 832; 1012; 1072; 1073; 1400; 1410; 1495; 1627; 1674; 1808; 1809; 2170; 2316; 2318; 2597; 2638; 2782; 3192; 3925; 3983; 4131; 4478; 4607; 4622; 4625; 4633; 4634; 4635; 5048; 5358; 5962; 6188; 6624; 23136; 6709; 6710; 6840; 6876; 7111; 7134; 7135; 7139; 7168; 7169; 7171; 7178; 7273; 7414; 7430; 7533; 8048; 8470; 8736; 9141; 10059; 10094; 10096;…	CTNA1_HUMAN; HSPB7_HUMAN; CSRP3_HUMAN; DESM_HUMAN; E41L3_HUMAN; COF1_HUMAN; RADI_HUMAN; APOE_HUMAN; ACTN2_HUMAN; TAGL_HUMAN; CAD13_HUMAN; MYH4_HUMAN; CRYAB_HUMAN; MYL4_HUMAN; FABPH_HUMAN; TPM4_HUMAN; MYOZ2_HUMAN; ABLM1_HUMAN; MYL3_HUMAN; TITIN_HUMAN; PLST_HUMAN; ALDOC_HUMAN; DPYL2_HUMAN; DPYL1_HUMAN; ACTS_HUMAN; TNNI1_HUMAN; CALD1_HUMAN; FLNC_HUMAN; RAB10_HUMAN; TCPE_HUMAN; VTDB_HUMAN; ANK2_HUMAN…	916	916	88 (9.6%)
2.54098e-19	1.44836e-17	GO:0051015	m	3	actin filament binding	81; 87; 88; 832; 1072; 1073; 1495; 2316; 2318; 3983; 4607; 4622; 4625; 4635; 5358; 6624; 6710; 6840; 6876; 7111; 7134; 7168; 7169; 7171; 7273; 7430; 8736; 10094; 10096; 10128; 10529; 10552; 7094; 23499; 57175; 91624; 28988	TLN1_HUMAN; CTNA1_HUMAN; SVIL_HUMAN; MYOM1_HUMAN; MYPC3_HUMAN; FLNC_HUMAN; TNNC1_HUMAN; COF1_HUMAN; ARP3_HUMAN; LPPRC_HUMAN; COF2_HUMAN; MACF1_HUMAN; ACTN2_HUMAN; FSCN1_HUMAN; TAGL_HUMAN; SPTB1_HUMAN; MYH4_HUMAN; TITIN_HUMAN; MYL4_HUMAN; TMOD1_HUMAN; TPM4_HUMAN; CAPZB_HUMAN; ABLM1_HUMAN; NEBL_HUMAN; TPM2_HUMAN; MYH7_HUMAN; ARPC3_HUMAN; ARC1A_HUMAN; PLST_HUMAN; EZRI_HUMAN; FLNA_HUMAN; DBNL_HUMAN; …	178	178	37 (20.8%)
5.78238e-19	2.47197e-17	GO:0050662	m	3	coenzyme binding	18; 34; 35; 38; 142; 191; 213; 217; 219; 1629; 1666; 1727; 1738; 2108; 2194; 2539; 2597; 2746; 2805; 2806; 2936; 3030; 3033; 3418; 3419; 3712; 3939; 4190; 4200; 4329; 4704; 4723; 5033; 5351; 5352; 5834; 6342; 6389; 6472; 7296; 7358; 8974; 9131; 55753; 26227; 27034	NDUA9_HUMAN; ACAD8_HUMAN; SAHH_HUMAN; GABT_HUMAN; G6PD_HUMAN; ECHA_HUMAN; ODB2_HUMAN; ETFA_HUMAN; OGDHL_HUMAN; P4HA2_HUMAN; DHE3_HUMAN; UGDH_HUMAN; PARP1_HUMAN; PLOD1_HUMAN; ACADS_HUMAN; TRXR1_HUMAN; IVD_HUMAN; ACADM_HUMAN; MAOM_HUMAN; G3P_HUMAN; NLTP_HUMAN; SERA_HUMAN; P4HA1_HUMAN; PLOD2_HUMAN; ALDH2_HUMAN; IDHP_HUMAN; NB5R3_HUMAN; DLDH_HUMAN; AATM_HUMAN; AIFM1_HUMAN; SDHA_HUMAN; NDUV1_HUMAN; PY…	286	286	46 (16.1%)
9.32612e-19	1.67124e-17	GO:0006996	b	3	organelle organization	58; 60; 81; 87; 88; 10939; 142; 226; 287; 301; 302; 328; 5516; 348; 396; 488; 498; 506; 509; 514; 515; 539; 811; 829; 832; 908; 1072; 1073; 1075; 1200; 1400; 1410; 1495; 1499; 1522; 1627; 1634; 1674; 1808; 1809; 1832; 2153; 2316; 2548; 2597; 2746; 2876; 3005; 3008; 3012; 3074; 513; 3146; 3148; 3181; 3183; 3192; 3276; 3320; 3326; 3418; 3611; 3692; 3837; 3842; 3856; 3875; 3880; 3911; 3925; 3983; 40…	NDUA9_HUMAN; RAN_HUMAN; LMAN2_HUMAN; K1C19_HUMAN; CALR_HUMAN; HEXB_HUMAN; RBM14_HUMAN; TCPG_HUMAN; PML_HUMAN; CSRP3_HUMAN; MTPN_HUMAN; NDUAA_HUMAN; PGS2_HUMAN; E41L3_HUMAN; COF1_HUMAN; CTNA1_HUMAN; 1433E_HUMAN; RUVB1_HUMAN; SKP1_HUMAN; TLN1_HUMAN; FSCN1_HUMAN; PP2AB_HUMAN; APOE_HUMAN; ACTN2_HUMAN; RL6_HUMAN; APEX1_HUMAN; NLTP_HUMAN; TITIN_HUMAN; CRYAB_HUMAN; 1433T_HUMAN; HP1B3_HUMAN; MIC26_HUMAN;…	3918	3910	225 (5.8%)
1.24623e-18	2.14735e-17	GO:0006413	b	3	translational initiation	1973; 1974; 3692; 6227; 4736; 4869; 5499; 6128; 6132; 6136; 6138; 6139; 6141; 6144; 6147; 6152; 6155; 6157; 6161; 6169; 6181; 6187; 6188; 6202; 6204; 6206; 6208; 6218; 6223; 6224; 6228; 6230; 6233; 6234; 6235; 8662; 9045; 10657	RL23A_HUMAN; RS19_HUMAN; RL15_HUMAN; RL27A_HUMAN; RS14_HUMAN; RS17_HUMAN; IF4A2_HUMAN; RS20_HUMAN; RS8_HUMAN; EIF3B_HUMAN; IF6_HUMAN; RL21_HUMAN; RL38_HUMAN; RL17_HUMAN; RL10A_HUMAN; RS10_HUMAN; RS28_HUMAN; RL6_HUMAN; RS25_HUMAN; RL8_HUMAN; RS12_HUMAN; RS29_HUMAN; RL12_HUMAN; PP1A_HUMAN; RS21_HUMAN; RLA2_HUMAN; KHDR1_HUMAN; RL14_HUMAN; RS27A_HUMAN; NPM_HUMAN; RL18_HUMAN; RL27_HUMAN; RL24_HUMAN; R…	197	197	38 (19.3%)
1.40745e-18	2.33533e-17	GO:0006793	b	3	phosphorus metabolic process	38; 47; 88; 142; 197; 203; 204; 226; 230; 302; 328; 5516; 348; 377; 498; 506; 509; 514; 515; 539; 718; 727; 960; 1072; 1152; 1160; 205; 1327; 1329; 1340; 1345; 1410; 1499; 1537; 1629; 1634; 1737; 1738; 1743; 1845; 1917; 2023; 2026; 2147; 2170; 2192; 2194; 2224; 8803; 2280; 2335; 2539; 2597; 2631; 2771; 2821; 2876; 3030; 3032; 3074; 513; 3146; 3192; 3276; 3301; 3312; 3320; 3326; 3418; 3611; 3612; …	NDUA9_HUMAN; RAN_HUMAN; ORN_HUMAN; HSP7C_HUMAN; HEXB_HUMAN; 6PGL_HUMAN; UCHL1_HUMAN; PML_HUMAN; PSME1_HUMAN; PHP14_HUMAN; OGDHL_HUMAN; NDUAA_HUMAN; KPYM_HUMAN; PGS2_HUMAN; TALDO_HUMAN; COF1_HUMAN; RACK1_HUMAN; MDHM_HUMAN; CO3_HUMAN; PSMD6_HUMAN; NADC_HUMAN; ENOG_HUMAN; NPTN_HUMAN; PP2AB_HUMAN; APOE_HUMAN; ACTN2_HUMAN; NCAM1_HUMAN; APEX1_HUMAN; PSB4_HUMAN; MYH4_HUMAN; EZRI_HUMAN; CRYAB_HUMAN; C1TC…	3350	3341	201 (6.0%)
1.62647e-18	2.53134e-17	GO:1901135	b	3	carbohydrate derivative metabolic process	38; 47; 142; 191; 203; 204; 226; 230; 231; 348; 410; 427; 498; 506; 509; 514; 515; 539; 960; 205; 1327; 1329; 1340; 1345; 1462; 1499; 1537; 1634; 1650; 1738; 2023; 2026; 2539; 2597; 2631; 2720; 2771; 2799; 2821; 3073; 3074; 513; 3312; 3692; 3698; 3699; 3700; 3939; 4622; 4625; 4697; 4698; 4702; 4704; 4705; 4710; 4723; 4724; 4726; 4729; 4907; 5213; 5214; 5226; 5230; 5236; 5238; 5315; 5351; 5352; 55…	NDUA9_HUMAN; RAN_HUMAN; HSP7C_HUMAN; HEXB_HUMAN; 6PGL_HUMAN; OGDHL_HUMAN; NDUAA_HUMAN; OST48_HUMAN; PGS2_HUMAN; TALDO_HUMAN; RACK1_HUMAN; ENOG_HUMAN; ASAH1_HUMAN; APOE_HUMAN; KPYM_HUMAN; MPPB_HUMAN; ITIH4_HUMAN; CYC_HUMAN; MYH4_HUMAN; TPIS_HUMAN; AGM1_HUMAN; TSP1_HUMAN; DLDH_HUMAN; STML2_HUMAN; PFKAP_HUMAN; RAB1A_HUMAN; LDHA_HUMAN; ATP5E_HUMAN; UCRI_HUMAN; ALDOC_HUMAN; AT5F1_HUMAN; COQ9_HUMAN; AB…	1279	1279	106 (8.3%)
1.63859e-18	2.53134e-17	GO:0070887	b	3	cellular response to chemical stimulus	30; 58; 60; 88; 128; 142; 197; 213; 231; 301; 302; 328; 348; 439; 488; 567; 727; 811; 821; 829; 960; 1072; 1200; 1277; 1278; 1282; 1284; 1291; 1495; 1499; 1634; 1655; 1727; 1809; 1915; 1974; 2023; 2058; 2098; 2194; 2201; 2274; 2280; 2335; 2539; 2597; 2734; 2771; 2782; 2805; 2876; 2878; 2936; 3040; 3068; 3146; 3148; 3181; 3185; 3187; 3192; 3312; 3313; 3320; 3326; 3490; 3611; 3675; 3856; 3875; 3911…	FHL2_HUMAN; RAN_HUMAN; CO4A1_HUMAN; CALR_HUMAN; RBM14_HUMAN; PRDX5_HUMAN; LMNB1_HUMAN; PML_HUMAN; CO1A2_HUMAN; PHP14_HUMAN; DNM1L_HUMAN; KPYM_HUMAN; PGS2_HUMAN; TALDO_HUMAN; NUCL_HUMAN; COF1_HUMAN; IF4A3_HUMAN; RACK1_HUMAN; HSP7C_HUMAN; PSMD6_HUMAN; SKP1_HUMAN; NPTN_HUMAN; FSCN1_HUMAN; SRSF7_HUMAN; APOE_HUMAN; CALX_HUMAN; ACTN2_HUMAN; HNRPQ_HUMAN; NCAM1_HUMAN; APEX1_HUMAN; PSB4_HUMAN; PRDX3_HUMAN…	3158	3156	193 (6.1%)
2.0103e-18	6.87522e-17	GO:0042802	m	3	identical protein binding	18; 34; 38; 60; 81; 87; 88; 128; 142; 191; 213; 226; 301; 302; 307; 327; 348; 567; 1012; 1075; 1277; 1278; 1371; 1410; 1495; 1674; 1737; 1808; 2023; 2058; 2098; 2192; 2194; 2274; 2280; 2316; 2335; 2512; 2539; 2597; 2746; 2806; 3074; 3183; 3192; 3276; 3320; 3326; 3612; 3939; 3956; 4282; 4594; 4607; 4691; 4841; 4869; 5019; 5033; 5048; 5052; 5092; 5213; 5315; 5351; 5371; 5654; 5660; 5702; 5710; 5832…	FHL2_HUMAN; CTNA1_HUMAN; HEXB_HUMAN; PML_HUMAN; CO1A2_HUMAN; ACPH_HUMAN; CSRP3_HUMAN; DX39B_HUMAN; KPYM_HUMAN; NUCL_HUMAN; RACK1_HUMAN; GRPE1_HUMAN; PRDX4_HUMAN; NADC_HUMAN; APOE_HUMAN; ACTN2_HUMAN; HTRA1_HUMAN; CAD13_HUMAN; CRYAB_HUMAN; 1433T_HUMAN; P4HA1_HUMAN; TPM4_HUMAN; MVP_HUMAN; TSP1_HUMAN; ESTD_HUMAN; AATM_HUMAN; S10AB_HUMAN; TITIN_HUMAN; LDHA_HUMAN; ALBU_HUMAN; DPYL2_HUMAN; CO1A1_HUMAN; …	1680	1680	126 (7.5%)
2.7301e-18	4.07695e-17	GO:0043487	b	3	regulation of RNA stability	328; 3183; 3192; 3312; 3842; 4869; 4904; 5683; 5687; 5689; 5692; 5693; 5695; 5701; 5702; 5704; 5705; 5709; 5710; 5718; 5720; 6233; 7431; 7529; 7534; 8125; 8531; 8570; 8761; 9861; 10236; 10492; 10949; 5721; 10644	PSB5_HUMAN; PRS6A_HUMAN; HSP7C_HUMAN; 1433Z_HUMAN; PSME1_HUMAN; PSD12_HUMAN; FUBP2_HUMAN; PABP4_HUMAN; PSA6_HUMAN; PSMD6_HUMAN; PSMD4_HUMAN; HNRPQ_HUMAN; YBOX3_HUMAN; APEX1_HUMAN; PSB4_HUMAN; PSB1_HUMAN; AN32A_HUMAN; PRS7_HUMAN; VIME_HUMAN; HNRPR_HUMAN; TNPO1_HUMAN; IF2B2_HUMAN; PSA2_HUMAN; 1433B_HUMAN; PSB7_HUMAN; PSMD3_HUMAN; RS27A_HUMAN; ROA0_HUMAN; NPM_HUMAN; HNRPC_HUMAN; PRS6B_HUMAN; PRS8_HU…	169	169	35 (20.7%)
4.15256e-18	6.00111e-17	GO:0019637	b	3	organophosphate metabolic process	38; 47; 142; 203; 204; 226; 230; 348; 377; 498; 506; 509; 514; 515; 539; 205; 1327; 1329; 1340; 1345; 1537; 1738; 2023; 2026; 2170; 2224; 2539; 2597; 2631; 2771; 2821; 2876; 3030; 3032; 3074; 513; 3312; 3418; 3612; 3692; 3939; 4190; 4191; 4200; 4522; 4622; 4625; 4697; 4698; 4702; 4704; 4705; 4710; 4723; 4724; 4726; 4729; 4907; 5048; 5160; 5162; 5213; 5214; 5226; 5230; 5236; 5238; 5315; 5901; 6389…	NDUA9_HUMAN; RAN_HUMAN; HSP7C_HUMAN; HEXB_HUMAN; 6PGL_HUMAN; OGDHL_HUMAN; NDUAA_HUMAN; KPYM_HUMAN; TALDO_HUMAN; RACK1_HUMAN; MDHM_HUMAN; NADC_HUMAN; ENOG_HUMAN; APOE_HUMAN; MPPB_HUMAN; 5NTD_HUMAN; CYC_HUMAN; MYH4_HUMAN; C1TC_HUMAN; TPIS_HUMAN; FABPH_HUMAN; AGM1_HUMAN; TSP1_HUMAN; DLDH_HUMAN; STML2_HUMAN; PFKAP_HUMAN; SUCA_HUMAN; MDHC_HUMAN; NDUA4_HUMAN; ECHB_HUMAN; ATP5E_HUMAN; UCRI_HUMAN; ALDOC_…	1201	1200	101 (8.4%)
1.33959e-17	1.17374e-16	GO:0005840	c	3	ribosome	328; 821; 3040; 6227; 4736; 6128; 6132; 6136; 6138; 6139; 6141; 6144; 6147; 6152; 6155; 6157; 6161; 6169; 6181; 6182; 6187; 6188; 6202; 6204; 6206; 6208; 6218; 6223; 6224; 6228; 6230; 6233; 6234; 6235; 9045; 10399; 56945; 3039; 23107; 92259; 64978	RL23A_HUMAN; RS19_HUMAN; RL15_HUMAN; RL27A_HUMAN; RS14_HUMAN; RS17_HUMAN; RS20_HUMAN; RS8_HUMAN; RACK1_HUMAN; HBA_HUMAN; RL21_HUMAN; RL12_HUMAN; RL17_HUMAN; RL10A_HUMAN; CALX_HUMAN; RS10_HUMAN; RS28_HUMAN; RL6_HUMAN; APEX1_HUMAN; RS25_HUMAN; RL8_HUMAN; RS12_HUMAN; RS29_HUMAN; RL38_HUMAN; RM12_HUMAN; RS21_HUMAN; RT27_HUMAN; RM38_HUMAN; RLA2_HUMAN; RL14_HUMAN; RS27A_HUMAN; RT22_HUMAN; RL18_HUMAN; R…	247	246	41 (16.7%)
1.65756e-17	2.32059e-16	GO:0034641	b	3	cellular nitrogen compound metabolic process	18; 34; 38; 47; 48; 81; 87; 88; 142; 191; 203; 204; 223; 226; 230; 301; 306; 307; 327; 328; 348; 378; 427; 498; 501; 506; 509; 514; 515; 539; 593; 811; 908; 1012; 1192; 1200; 205; 1277; 1284; 1327; 1329; 1340; 1345; 1371; 1400; 1499; 1500; 1522; 1537; 1615; 1629; 1634; 1655; 1737; 1738; 1743; 1808; 1915; 1917; 1933; 1936; 1973; 1974; 1984; 2023; 2026; 2058; 2147; 2194; 8803; 2274; 2316; 2539; 259…	FHL2_HUMAN; NDUA9_HUMAN; EF1D_HUMAN; RS27A_HUMAN; CALR_HUMAN; HEXB_HUMAN; LC7L2_HUMAN; PSPC1_HUMAN; AIFM1_HUMAN; TCPG_HUMAN; PRDX5_HUMAN; GSTO1_HUMAN; PML_HUMAN; IF5A1_HUMAN; CAPR1_HUMAN; PSME1_HUMAN; ACPH_HUMAN; UBP14_HUMAN; CSRP3_HUMAN; DX39B_HUMAN; NDUAA_HUMAN; SYRC_HUMAN; KPYM_HUMAN; PGS2_HUMAN; TALDO_HUMAN; NUCL_HUMAN; H2AY_HUMAN; IF4A3_HUMAN; PDLI1_HUMAN; HSP7C_HUMAN; PSMD6_HUMAN; NADC_HUMA…	6741	6730	328 (4.9%)
2.9066e-17	3.94593e-16	GO:0097435	b	3	supramolecular fiber organization	58; 81; 87; 88; 226; 302; 348; 829; 832; 871; 1072; 1073; 1277; 1278; 1410; 1495; 1627; 1674; 1809; 1832; 2280; 2316; 2876; 3312; 3326; 3611; 3837; 3856; 3880; 3925; 4131; 4607; 4633; 5033; 5048; 136319; 5358; 5962; 6188; 6281; 6624; 6709; 6710; 7111; 7139; 7168; 7169; 7171; 7184; 7273; 7430; 7431; 7791; 8048; 8470; 8736; 10094; 10096; 10487; 10529; 10552; 11217; 79933; 83481; 84033; 51778; 44581…	K1C19_HUMAN; CAP1_HUMAN; CTNA1_HUMAN; ACTS_HUMAN; NEBL_HUMAN; MYOM1_HUMAN; MYPC3_HUMAN; CO1A2_HUMAN; SPTN1_HUMAN; CSRP3_HUMAN; MTPN_HUMAN; TMOD1_HUMAN; TPM4_HUMAN; LIS1_HUMAN; COF1_HUMAN; ARP3_HUMAN; DESP_HUMAN; HSP7C_HUMAN; COF2_HUMAN; MLRV_HUMAN; FSCN1_HUMAN; APOE_HUMAN; ALDOA_HUMAN; ACTN2_HUMAN; RADI_HUMAN; HS90B_HUMAN; IMB1_HUMAN; SPTB1_HUMAN; ARC1A_HUMAN; TITIN_HUMAN; CRYAB_HUMAN; K2C8_HUMAN…	643	643	68 (10.6%)
5.01372e-17	6.60631e-16	GO:0003012	b	3	muscle system process	18; 58; 59; 88; 142; 226; 287; 488; 800; 1160; 1410; 1674; 1832; 2023; 2280; 2316; 2539; 2548; 4000; 4151; 4607; 4622; 4625; 4633; 4634; 4635; 4637; 4726; 136319; 5566; 6426; 6647; 6717; 7111; 7134; 7135; 7139; 7168; 7169; 7171; 7273; 7414; 7431; 7919; 8048; 8470; 8736; 9446; 10398; 10611; 7094; 30845; 58498	TLN1_HUMAN; GABT_HUMAN; G6PD_HUMAN; TNNI1_HUMAN; CALD1_HUMAN; MYOM1_HUMAN; GSTO1_HUMAN; MYPC3_HUMAN; MYG_HUMAN; MLRA_HUMAN; CSRP3_HUMAN; MTPN_HUMAN; SRBS2_HUMAN; TNNC1_HUMAN; ANK2_HUMAN; DESP_HUMAN; PARP1_HUMAN; KCRS_HUMAN; LYAG_HUMAN; ACTS_HUMAN; ALDOA_HUMAN; ACTN2_HUMAN; LMNA_HUMAN; PDLI5_HUMAN; MYH4_HUMAN; CRYAB_HUMAN; MYL4_HUMAN; TMOD1_HUMAN; VIME_HUMAN; TPM4_HUMAN; EHD3_HUMAN; TNNT2_HUMAN; F…	417	417	53 (12.7%)
6.07576e-17	1.73159e-15	GO:0009055	m	3	electron transfer activity	128; 217; 231; 1327; 1329; 1340; 1345; 1537; 1738; 2108; 2109; 2936; 4200; 4697; 4726; 4729; 6389; 6390; 7296; 7358; 7384; 7386; 7388; 8974; 83442; 54205; 100128525; 26227	CY1_HUMAN; COX5B_HUMAN; MAOM_HUMAN; ETFA_HUMAN; COX6C_HUMAN; UCRI_HUMAN; SDHB_HUMAN; P4HA2_HUMAN; ADHX_HUMAN; TRXR1_HUMAN; CYC_HUMAN; SERA_HUMAN; QCR6_HUMAN; SH3L3_HUMAN; QCR1_HUMAN; ALDH2_HUMAN; ETFB_HUMAN; DLDH_HUMAN; SDHA_HUMAN; NDUV2_HUMAN; ALDR_HUMAN; UCRIL_HUMAN; COX41_HUMAN; UGDH_HUMAN; NDUA4_HUMAN; GSHR_HUMAN; NDUS6_HUMAN; CX6B1_HUMAN	114	114	28 (24.6%)
1.68083e-16	2.15146e-15	GO:0048519	b	3	negative regulation of biological process	2; 18; 81; 87; 88; 142; 197; 213; 231; 287; 301; 302; 307; 308; 310; 328; 5516; 348; 378; 392; 396; 488; 498; 506; 567; 718; 720; 721; 727; 811; 829; 832; 871; 960; 1012; 1072; 1277; 1284; 1400; 1410; 1495; 1499; 1500; 1522; 1634; 1655; 1809; 1845; 1973; 1974; 2023; 2058; 2147; 2170; 2192; 2201; 2273; 2274; 2280; 2316; 2319; 2335; 2539; 2597; 2664; 2734; 2739; 2771; 2821; 2876; 3008; 3012; 3033; …	FHL2_HUMAN; RAN_HUMAN; KHDR1_HUMAN; CALR_HUMAN; COIA1_HUMAN; RBM14_HUMAN; UCHL1_HUMAN; GSTO1_HUMAN; PML_HUMAN; CAPR1_HUMAN; PSME1_HUMAN; UBP14_HUMAN; PHP14_HUMAN; ITIH2_HUMAN; RS28_HUMAN; PGS2_HUMAN; EZRI_HUMAN; NUCL_HUMAN; COF1_HUMAN; IF4A3_HUMAN; RACK1_HUMAN; HSP7C_HUMAN; CO3_HUMAN; PSMD6_HUMAN; SKP1_HUMAN; SLIRP_HUMAN; PP2AB_HUMAN; APOE_HUMAN; ACTN2_HUMAN; HNRPQ_HUMAN; ITIH4_HUMAN; RL6_HUMAN; …	5137	5136	266 (5.2%)
2.71827e-16	2.27346e-15	GO:0031674	c	3	I band	81; 87; 88; 226; 287; 1073; 1410; 1499; 1674; 2274; 2280; 2316; 2318; 3856; 3880; 4607; 4625; 4634; 4659; 6717; 7273; 8048; 8470; 8736; 9124; 10529; 79933; 84033; 51778; 91624	FHL2_HUMAN; K1C19_HUMAN; MYOM1_HUMAN; MYPC3_HUMAN; CSRP3_HUMAN; FLNC_HUMAN; SRBS2_HUMAN; ANK2_HUMAN; PDLI1_HUMAN; COF2_HUMAN; ALDOA_HUMAN; ACTN2_HUMAN; SYP2L_HUMAN; CRYAB_HUMAN; K2C8_HUMAN; OBSCN_HUMAN; MYOZ2_HUMAN; FLNA_HUMAN; MYL3_HUMAN; FKB1A_HUMAN; DESM_HUMAN; TITIN_HUMAN; MYH7_HUMAN; MYPT1_HUMAN; NEBL_HUMAN; ACTN1_HUMAN; CTNB1_HUMAN; NEXN_HUMAN; ACTN4_HUMAN; SORCN_HUMAN	140	140	30 (21.4%)
4.13485e-16	5.14559e-15	GO:0002263	b	3	cell activation involved in immune response	30; 47; 178; 197; 226; 230; 301; 302; 306; 327; 410; 427; 567; 718; 960; 1075; 1315; 1522; 1650; 1727; 1832; 1915; 2171; 2512; 2548; 2720; 2799; 2821; 3074; 3146; 3312; 3320; 3326; 3837; 3916; 3920; 3956; 4048; 4057; 4282; 5236; 5269; 5315; 5478; 5660; 5683; 5689; 5695; 5701; 5702; 5709; 5718; 5834; 6282; 6709; 7414; 7520; 7879; 9861; 9961; 10383; 10487; 10549; 10577; 10694; 10890; 10970; 1508; 2…	B2MG_HUMAN; CATB_HUMAN; PRS6A_HUMAN; TRFL_HUMAN; HSP7C_HUMAN; HEXB_HUMAN; ANXA1_HUMAN; CAP1_HUMAN; COPB_HUMAN; BGAL_HUMAN; CATC_HUMAN; ACPH_HUMAN; SPTN1_HUMAN; RAB10_HUMAN; GNS_HUMAN; OST48_HUMAN; HS90A_HUMAN; GDE_HUMAN; KPYM_HUMAN; DESP_HUMAN; ARSA_HUMAN; CO3_HUMAN; PSMD6_HUMAN; LYAG_HUMAN; MIF_HUMAN; ASAH1_HUMAN; LAMP2_HUMAN; ALDOA_HUMAN; SPB6_HUMAN; HS90B_HUMAN; IMB1_HUMAN; NPC2_HUMAN; PSB1_HU…	694	694	69 (9.9%)
8.03333e-16	9.72684e-15	GO:0009888	b	3	tissue development	38; 58; 59; 88; 197; 230; 301; 307; 310; 488; 682; 811; 871; 873; 960; 1072; 1073; 1200; 1277; 1282; 1284; 1291; 1499; 1522; 1634; 1655; 1832; 2171; 2201; 2274; 2280; 2316; 2319; 2335; 2539; 2548; 2734; 2821; 2876; 3182; 3189; 3192; 3611; 3675; 3855; 3856; 3875; 3880; 3911; 3912; 3913; 3915; 4000; 4057; 4256; 4478; 4522; 4607; 4625; 4633; 4634; 4637; 4659; 4729; 5019; 5048; 5230; 136319; 5270; 53…	FHL2_HUMAN; K1C19_HUMAN; CO4A1_HUMAN; CALR_HUMAN; PML_HUMAN; PSME1_HUMAN; CSRP3_HUMAN; DX39B_HUMAN; KPYM_HUMAN; PGS2_HUMAN; COF1_HUMAN; PSMD6_HUMAN; VTNC_HUMAN; ACTN2_HUMAN; TAGL_HUMAN; PSB4_HUMAN; TITIN_HUMAN; POSTN_HUMAN; C1TC_HUMAN; MYL3_HUMAN; CATZ_HUMAN; PSB7_HUMAN; CO6A1_HUMAN; RAB1A_HUMAN; NEBL_HUMAN; CD44_HUMAN; PRS6B_HUMAN; ALDOC_HUMAN; CO1A1_HUMAN; PSB5_HUMAN; CO4A2_HUMAN; TRFL_HUMAN; K…	1941	1941	132 (6.8%)
1.54037e-15	1.2323e-14	GO:0030018	c	3	Z disc	81; 87; 88; 287; 1073; 1410; 1499; 1674; 2274; 2280; 2316; 2318; 3856; 3880; 4607; 4625; 4659; 6717; 7273; 8048; 8470; 8736; 9124; 10529; 79933; 84033; 51778; 91624	FHL2_HUMAN; K1C19_HUMAN; MYOM1_HUMAN; MYPC3_HUMAN; CSRP3_HUMAN; FLNC_HUMAN; SRBS2_HUMAN; ANK2_HUMAN; PDLI1_HUMAN; COF2_HUMAN; ACTN2_HUMAN; SYP2L_HUMAN; CRYAB_HUMAN; K2C8_HUMAN; OBSCN_HUMAN; MYOZ2_HUMAN; FLNA_HUMAN; FKB1A_HUMAN; DESM_HUMAN; TITIN_HUMAN; MYH7_HUMAN; MYPT1_HUMAN; NEBL_HUMAN; ACTN1_HUMAN; CTNB1_HUMAN; NEXN_HUMAN; ACTN4_HUMAN; SORCN_HUMAN	128	128	28 (21.9%)
1.5769e-15	3.85213e-14	GO:0016903	m	3	oxidoreductase activity, acting on the aldehyde or oxo group of donors	128; 217; 219; 223; 231; 501; 593; 1737; 1738; 2597; 4329; 5160; 5162; 5832; 8050; 8644; 55753; 92259	AK1C3_HUMAN; ALDH2_HUMAN; ADHX_HUMAN; ODPB_HUMAN; ODPA_HUMAN; ODPX_HUMAN; MMSA_HUMAN; AL9A1_HUMAN; DLDH_HUMAN; ODBA_HUMAN; G3P_HUMAN; OGDHL_HUMAN; AL7A1_HUMAN; AL1B1_HUMAN; ODP2_HUMAN; ALDR_HUMAN; RT36_HUMAN; P5CS_HUMAN	45	45	18 (40.0%)
2.81055e-15	3.31349e-14	GO:1901360	b	3	organic cyclic compound metabolic process	18; 30; 38; 47; 81; 87; 88; 142; 174; 191; 203; 204; 226; 230; 231; 301; 306; 307; 328; 348; 378; 498; 506; 509; 514; 515; 539; 811; 908; 1012; 205; 1277; 1284; 1327; 1329; 1340; 1345; 1371; 1400; 1499; 1500; 1537; 1615; 1634; 1655; 1727; 1738; 1808; 1915; 1936; 1973; 1974; 2023; 2026; 2058; 2194; 2224; 8803; 2274; 2316; 2539; 2597; 2631; 2638; 2739; 2771; 2806; 2821; 2876; 2936; 3005; 3008; 3012…	FHL2_HUMAN; NDUA9_HUMAN; EF1D_HUMAN; CALR_HUMAN; HEXB_HUMAN; LC7L2_HUMAN; AIFM1_HUMAN; TCPG_HUMAN; PRDX5_HUMAN; PML_HUMAN; SDHA_HUMAN; PSME1_HUMAN; UBP14_HUMAN; CSRP3_HUMAN; DX39B_HUMAN; NDUAA_HUMAN; SYRC_HUMAN; KPYM_HUMAN; PGS2_HUMAN; TALDO_HUMAN; NUCL_HUMAN; H2AY_HUMAN; IF4A3_HUMAN; PDLI1_HUMAN; HSP7C_HUMAN; PSMD6_HUMAN; NADC_HUMAN; U2AF5_HUMAN; ENOG_HUMAN; SLIRP_HUMAN; SRSF7_HUMAN; APOE_HUMAN;…	6451	6442	310 (4.8%)
5.45241e-15	6.26328e-14	GO:0070482	b	3	response to oxygen levels	18; 81; 191; 1277; 1410; 2023; 2782; 3939; 4000; 4151; 5034; 5163; 5230; 5315; 5351; 5352; 5371; 5683; 5687; 5689; 5692; 5693; 5695; 5701; 5702; 5704; 5705; 5709; 5710; 5718; 5720; 6233; 6921; 7057; 7184; 9114; 9124; 9131; 9520; 9861; 10059; 10525; 10631; 11331; 5721; 50809; 23256	PSB5_HUMAN; PLOD2_HUMAN; PRS6A_HUMAN; SAHH_HUMAN; GABT_HUMAN; PML_HUMAN; MYG_HUMAN; PGK1_HUMAN; DNM1L_HUMAN; KPYM_HUMAN; PSD12_HUMAN; POSTN_HUMAN; PDIA1_HUMAN; PDLI1_HUMAN; PSA6_HUMAN; PSMD6_HUMAN; PHB2_HUMAN; PSMD4_HUMAN; PSA_HUMAN; GBB1_HUMAN; HP1B3_HUMAN; LMNA_HUMAN; PSB4_HUMAN; HYOU1_HUMAN; PSB1_HUMAN; PDK1_HUMAN; PRS7_HUMAN; PLOD1_HUMAN; SCFD1_HUMAN; TSP1_HUMAN; PSME2_HUMAN; PSA2_HUMAN; ELOC…	375	375	47 (12.5%)
1.6126e-14	1.80611e-13	GO:0001666	b	3	response to hypoxia	18; 81; 191; 1410; 2023; 2782; 3939; 4000; 4151; 5034; 5163; 5230; 5315; 5351; 5352; 5371; 5683; 5687; 5689; 5692; 5693; 5695; 5701; 5702; 5704; 5705; 5709; 5710; 5718; 5720; 6233; 6921; 7057; 7184; 9124; 9520; 9861; 10059; 10525; 10631; 11331; 5721; 50809; 23256	PSB5_HUMAN; PLOD2_HUMAN; PRS6A_HUMAN; SAHH_HUMAN; GABT_HUMAN; PML_HUMAN; MYG_HUMAN; PGK1_HUMAN; KPYM_HUMAN; PSD12_HUMAN; POSTN_HUMAN; PDIA1_HUMAN; PDLI1_HUMAN; PSA6_HUMAN; PSMD6_HUMAN; PHB2_HUMAN; PSMD4_HUMAN; PSA_HUMAN; GBB1_HUMAN; HP1B3_HUMAN; LMNA_HUMAN; PSB4_HUMAN; HYOU1_HUMAN; PSB1_HUMAN; PDK1_HUMAN; PRS7_HUMAN; PLOD1_HUMAN; SCFD1_HUMAN; TSP1_HUMAN; PSA2_HUMAN; ELOC_HUMAN; DNM1L_HUMAN; PSB7_…	342	342	44 (12.9%)
3.94905e-14	4.31506e-13	GO:0006725	b	3	cellular aromatic compound metabolic process	18; 30; 38; 47; 81; 87; 88; 142; 191; 203; 204; 226; 230; 231; 301; 306; 307; 328; 348; 378; 498; 506; 509; 514; 515; 539; 811; 908; 1012; 205; 1277; 1284; 1327; 1329; 1340; 1345; 1371; 1400; 1499; 1500; 1537; 1615; 1634; 1655; 1738; 1808; 1915; 1936; 1973; 1974; 2023; 2026; 2058; 8803; 2274; 2316; 2539; 2597; 2631; 2739; 2771; 2806; 2821; 2876; 2936; 3005; 3008; 3012; 3068; 3074; 513; 3146; 3148…	FHL2_HUMAN; NDUA9_HUMAN; EF1D_HUMAN; HSP7C_HUMAN; HEXB_HUMAN; LC7L2_HUMAN; AIFM1_HUMAN; TCPG_HUMAN; PRDX5_HUMAN; PML_HUMAN; SDHA_HUMAN; PSME1_HUMAN; UBP14_HUMAN; CSRP3_HUMAN; DX39B_HUMAN; NDUAA_HUMAN; SYRC_HUMAN; KPYM_HUMAN; PGS2_HUMAN; TALDO_HUMAN; NUCL_HUMAN; H2AY_HUMAN; IF4A3_HUMAN; PDLI1_HUMAN; CALR_HUMAN; PSMD6_HUMAN; NADC_HUMAN; U2AF5_HUMAN; ENOG_HUMAN; SLIRP_HUMAN; SRSF7_HUMAN; APOE_HUMAN;…	6234	6225	298 (4.8%)
4.92478e-14	5.25309e-13	GO:0042180	b	3	cellular ketone metabolic process	174; 231; 301; 1737; 1738; 2170; 2739; 2806; 2821; 3029; 3692; 4704; 5019; 5160; 5162; 5163; 5683; 5687; 5689; 5692; 5693; 5695; 5701; 5702; 5704; 5705; 5709; 5710; 5718; 5720; 8050; 8644; 9861; 5721; 57017	NDUA9_HUMAN; PSB5_HUMAN; PRS6A_HUMAN; ANXA1_HUMAN; ODPB_HUMAN; ODPA_HUMAN; PSME1_HUMAN; GLO2_HUMAN; PSD12_HUMAN; PSA6_HUMAN; PSMD6_HUMAN; PSMD4_HUMAN; PSB4_HUMAN; PSB1_HUMAN; PDK1_HUMAN; FABPH_HUMAN; PRS7_HUMAN; FETA_HUMAN; ODPX_HUMAN; DLDH_HUMAN; PSA2_HUMAN; AATM_HUMAN; LGUL_HUMAN; ALDR_HUMAN; PSB7_HUMAN; SCOT1_HUMAN; PSMD3_HUMAN; IF6_HUMAN; COQ9_HUMAN; PRS6B_HUMAN; PRS8_HUMAN; AK1C3_HUMAN; G6PI…	229	229	35 (15.3%)
8.66181e-14	9.0244e-13	GO:0006139	b	3	nucleobase-containing compound metabolic process	38; 47; 81; 87; 88; 142; 191; 203; 204; 226; 230; 301; 306; 307; 328; 348; 378; 498; 506; 509; 514; 515; 539; 811; 908; 1012; 205; 1277; 1284; 1327; 1329; 1340; 1345; 1400; 1499; 1500; 1537; 1615; 1634; 1655; 1738; 1808; 1915; 1936; 1973; 1974; 2023; 2026; 2058; 2274; 2316; 2539; 2597; 2631; 2739; 2771; 2821; 2876; 2936; 3005; 3008; 3012; 3068; 3074; 513; 3146; 3148; 3181; 3182; 3183; 3185; 3187;…	FHL2_HUMAN; NDUA9_HUMAN; EF1D_HUMAN; CALR_HUMAN; HEXB_HUMAN; LC7L2_HUMAN; AIFM1_HUMAN; TCPG_HUMAN; PRDX5_HUMAN; PML_HUMAN; PSME1_HUMAN; UBP14_HUMAN; CSRP3_HUMAN; DX39B_HUMAN; NDUAA_HUMAN; SYRC_HUMAN; KPYM_HUMAN; PGS2_HUMAN; TALDO_HUMAN; NUCL_HUMAN; H2AY_HUMAN; IF4A3_HUMAN; PDLI1_HUMAN; HSP7C_HUMAN; PSMD6_HUMAN; NADC_HUMAN; U2AF5_HUMAN; ENOG_HUMAN; SLIRP_HUMAN; HDGF_HUMAN; APOE_HUMAN; TCPD_HUMAN; …	6021	6012	289 (4.8%)
1.81108e-13	1.84401e-12	GO:0046483	b	3	heterocycle metabolic process	38; 47; 81; 87; 88; 142; 191; 203; 204; 226; 230; 301; 306; 307; 328; 348; 378; 498; 506; 509; 514; 515; 539; 811; 908; 1012; 205; 1277; 1284; 1327; 1329; 1340; 1345; 1371; 1400; 1499; 1500; 1537; 1615; 1634; 1655; 1738; 1808; 1915; 1936; 1973; 1974; 2023; 2026; 2058; 8803; 2274; 2316; 2539; 2597; 2631; 2739; 2771; 2821; 2876; 2936; 3005; 3008; 3012; 3068; 3074; 513; 3146; 3148; 3181; 3182; 3183;…	FHL2_HUMAN; NDUA9_HUMAN; EF1D_HUMAN; CALR_HUMAN; HEXB_HUMAN; LC7L2_HUMAN; AIFM1_HUMAN; TCPG_HUMAN; PRDX5_HUMAN; PML_HUMAN; SDHA_HUMAN; PSME1_HUMAN; UBP14_HUMAN; CSRP3_HUMAN; DX39B_HUMAN; NDUAA_HUMAN; SYRC_HUMAN; KPYM_HUMAN; PGS2_HUMAN; TALDO_HUMAN; NUCL_HUMAN; H2AY_HUMAN; IF4A3_HUMAN; PDLI1_HUMAN; HSP7C_HUMAN; PSMD6_HUMAN; NADC_HUMAN; U2AF5_HUMAN; ENOG_HUMAN; SLIRP_HUMAN; SRSF7_HUMAN; APOE_HUMAN;…	6192	6183	294 (4.8%)
3.68684e-13	7.88063e-12	GO:0051082	m	3	unfolded protein binding	10939; 811; 821; 871; 908; 1410; 3301; 3312; 3313; 3320; 3326; 3336; 4676; 4869; 5478; 5479; 6950; 7184; 7203; 10383; 10525; 10575; 10694; 80273; 22948	HSP7C_HUMAN; TCPD_HUMAN; TCPG_HUMAN; NP1L4_HUMAN; TCPE_HUMAN; HS90A_HUMAN; CALR_HUMAN; PPIB_HUMAN; TCPA_HUMAN; CALX_HUMAN; HS90B_HUMAN; AFG32_HUMAN; HYOU1_HUMAN; CRYAB_HUMAN; TCPQ_HUMAN; PPIA_HUMAN; SERPH_HUMAN; CH10_HUMAN; NPM_HUMAN; GRP75_HUMAN; TCPZ_HUMAN; DNJA1_HUMAN; ENPL_HUMAN; GRPE1_HUMAN; TBB4B_HUMAN	124	124	25 (20.2%)
3.93263e-13	3.91515e-12	GO:0002443	b	3	leukocyte mediated immunity	30; 47; 178; 197; 226; 230; 302; 306; 327; 410; 427; 567; 718; 720; 721; 727; 960; 1075; 1315; 1522; 1650; 1727; 1832; 1915; 2147; 2171; 2512; 2548; 2720; 2799; 2821; 3074; 3146; 3312; 3320; 3326; 3837; 3916; 3920; 4048; 4057; 4282; 5052; 5236; 5269; 5315; 5478; 5660; 5683; 5689; 5695; 5701; 5702; 5709; 5718; 5834; 6282; 6709; 7414; 7520; 7879; 9861; 9961; 10383; 10487; 10549; 10577; 10694; 10890…	B2MG_HUMAN; TRFL_HUMAN; PRS6A_HUMAN; THRB_HUMAN; HSP7C_HUMAN; HEXB_HUMAN; DBNL_HUMAN; CAP1_HUMAN; COPB_HUMAN; BGAL_HUMAN; CATC_HUMAN; ACPH_HUMAN; SPTN1_HUMAN; RAB10_HUMAN; GNS_HUMAN; OST48_HUMAN; HS90A_HUMAN; GDE_HUMAN; KPYM_HUMAN; DESP_HUMAN; ARSA_HUMAN; CO3_HUMAN; PSMD6_HUMAN; LYAG_HUMAN; MIF_HUMAN; ASAH1_HUMAN; LAMP2_HUMAN; ALDOA_HUMAN; SPB6_HUMAN; HS90B_HUMAN; IMB1_HUMAN; NPC2_HUMAN; PSB1_HUM…	867	853	72 (8.4%)
2.63325e-12	5.00317e-11	GO:0016651	m	3	oxidoreductase activity, acting on NAD(P)H	873; 1666; 1727; 1738; 2936; 4697; 4698; 4702; 4704; 4705; 4710; 4723; 4724; 4726; 4729; 5230; 7295; 7296; 8644; 9131; 10935; 84817; 51181	NDUA9_HUMAN; CBR1_HUMAN; NDUA8_HUMAN; PGK1_HUMAN; NDUAA_HUMAN; DCXR_HUMAN; NDUA5_HUMAN; TRXR1_HUMAN; TXD17_HUMAN; PRDX3_HUMAN; NB5R3_HUMAN; DLDH_HUMAN; AIFM1_HUMAN; NDUV2_HUMAN; NDUB4_HUMAN; NDUV1_HUMAN; DECR_HUMAN; NDUA4_HUMAN; AK1C3_HUMAN; NDUS4_HUMAN; GSHR_HUMAN; NDUS6_HUMAN; THIO_HUMAN	113	113	23 (20.4%)
2.88183e-12	2.80665e-11	GO:0010035	b	3	response to inorganic substance	18; 48; 58; 142; 231; 301; 310; 311; 328; 5516; 567; 682; 811; 1277; 1371; 1410; 1917; 2280; 2539; 2664; 2821; 2876; 3040; 513; 3856; 3939; 4151; 4502; 5052; 5499; 5660; 6188; 6647; 6678; 7001; 7057; 7134; 7139; 7273; 7295; 7296; 8644; 9131; 9775; 10105; 10165; 10399; 10935; 80781; 3039; 22872	B2MG_HUMAN; MT2_HUMAN; COIA1_HUMAN; GABT_HUMAN; ACTS_HUMAN; ANXA1_HUMAN; AIFM1_HUMAN; MYG_HUMAN; ATPD_HUMAN; SPRC_HUMAN; CALR_HUMAN; ANX11_HUMAN; TNNC1_HUMAN; SC31A_HUMAN; IF4A3_HUMAN; RACK1_HUMAN; HBA_HUMAN; PARP1_HUMAN; G6PD_HUMAN; PP2AB_HUMAN; TRXR1_HUMAN; BASI_HUMAN; APEX1_HUMAN; CRYAB_HUMAN; PP1A_HUMAN; K2C8_HUMAN; GPX1_HUMAN; ACOC_HUMAN; GDIA_HUMAN; ANXA7_HUMAN; TSP1_HUMAN; TNNT2_HUMAN; PPI…	510	510	51 (10.0%)
3.91444e-12	3.00107e-11	GO:0031672	c	3	A band	226; 287; 1410; 2023; 2274; 4607; 4633; 4634; 4635; 4659; 6138; 7273; 8736; 84033; 58498	FHL2_HUMAN; RL15_HUMAN; MYPT1_HUMAN; MLRV_HUMAN; OBSCN_HUMAN; ENOA_HUMAN; MYL4_HUMAN; MYOM1_HUMAN; ALDOA_HUMAN; MYPC3_HUMAN; MLRA_HUMAN; MYL3_HUMAN; CRYAB_HUMAN; ANK2_HUMAN; TITIN_HUMAN	43	43	15 (34.9%)
4.13401e-12	3.04263e-11	GO:0098803	c	3	respiratory chain complex	1327; 1329; 1537; 4697; 4698; 4702; 4704; 4705; 4710; 4723; 4724; 4726; 4729; 6389; 6390; 7384; 7385; 7386; 7388; 9512	NDUA9_HUMAN; QCR2_HUMAN; QCR6_HUMAN; NDUA5_HUMAN; COX41_HUMAN; CY1_HUMAN; MPPB_HUMAN; NDUA8_HUMAN; COX5B_HUMAN; SDHB_HUMAN; NDUA4_HUMAN; SDHA_HUMAN; UCRI_HUMAN; NDUS4_HUMAN; NDUAA_HUMAN; NDUS6_HUMAN; NDUV2_HUMAN; NDUB4_HUMAN; NDUV1_HUMAN; QCR1_HUMAN	85	85	20 (23.5%)
4.14168e-12	3.94781e-11	GO:0061061	b	3	muscle structure development	58; 88; 10939; 287; 488; 811; 1073; 1410; 1495; 1499; 1634; 1655; 1832; 2273; 2274; 2280; 2318; 2319; 2539; 2876; 3192; 3611; 3856; 3880; 3911; 3956; 4000; 4607; 4625; 4633; 4634; 4637; 4904; 136319; 6717; 6840; 6876; 7111; 7134; 7135; 7139; 7168; 7273; 7345; 7919; 8048; 8470; 8531; 8736; 10529; 10611; 10938; 146862; 84033; 51778; 91624	FHL2_HUMAN; K1C19_HUMAN; CALR_HUMAN; ACTS_HUMAN; TNNI1_HUMAN; SVIL_HUMAN; MYOM1_HUMAN; MYPC3_HUMAN; CSRP3_HUMAN; FLNC_HUMAN; SRBS2_HUMAN; EHD1_HUMAN; PGS2_HUMAN; TNNC1_HUMAN; ANK2_HUMAN; DESP_HUMAN; CTNA1_HUMAN; COF2_HUMAN; G6PD_HUMAN; ACTN2_HUMAN; LMNA_HUMAN; PDLI5_HUMAN; TAGL_HUMAN; AFG32_HUMAN; TITIN_HUMAN; CRYAB_HUMAN; K2C8_HUMAN; FHL1_HUMAN; GPX1_HUMAN; TMOD1_HUMAN; YBOX3_HUMAN; OBSCN_HUMAN;…	601	601	56 (9.3%)
5.95675e-12	5.55963e-11	GO:0030036	b	3	actin cytoskeleton organization	58; 60; 81; 87; 88; 226; 301; 396; 811; 829; 832; 1072; 1073; 1495; 1627; 1809; 2316; 3611; 3856; 3880; 3925; 4607; 4633; 5048; 136319; 5358; 5901; 5962; 6281; 6624; 23136; 6709; 6710; 7111; 7139; 7168; 7169; 7171; 7184; 7273; 7430; 7791; 8048; 8470; 8736; 10094; 10096; 10487; 10529; 10552; 11217; 79933; 7094; 84033; 51778; 445815; 57175; 29085	RAN_HUMAN; TLN1_HUMAN; K1C19_HUMAN; PHP14_HUMAN; CALR_HUMAN; ACTS_HUMAN; ANXA1_HUMAN; MYOM1_HUMAN; OBSCN_HUMAN; MYPC3_HUMAN; SPTN1_HUMAN; CSRP3_HUMAN; SRBS2_HUMAN; TMOD1_HUMAN; TPM4_HUMAN; E41L3_HUMAN; COF1_HUMAN; ARP3_HUMAN; CTNA1_HUMAN; COF2_HUMAN; MLRV_HUMAN; FSCN1_HUMAN; CAP1_HUMAN; ALDOA_HUMAN; ACTN2_HUMAN; RADI_HUMAN; SYP2L_HUMAN; SPTB1_HUMAN; TITIN_HUMAN; K2C8_HUMAN; STMN1_HUMAN; LIS1_HUMA…	643	642	58 (9.0%)
6.46479e-12	4.57508e-11	GO:0044432	c	3	endoplasmic reticulum part	174; 197; 213; 310; 348; 410; 439; 488; 567; 718; 720; 721; 811; 813; 821; 871; 1075; 1277; 1278; 1282; 1284; 1291; 1315; 1462; 1522; 1650; 1727; 1984; 2098; 2147; 2153; 2280; 2335; 3301; 3490; 3698; 3837; 3912; 3913; 3915; 3956; 4043; 4057; 4240; 4924; 5033; 5034; 5351; 5352; 5371; 5479; 5589; 5861; 5954; 6155; 6184; 6233; 6234; 6235; 6717; 6726; 7057; 7076; 7184; 7317; 7345; 7448; 8974; 9276; 9…	CO4A1_HUMAN; CALR_HUMAN; UCHL1_HUMAN; COPB_HUMAN; IF5A1_HUMAN; CO1A2_HUMAN; OST48_HUMAN; CO3_HUMAN; APOE_HUMAN; CALX_HUMAN; P4HA1_HUMAN; RAB1A_HUMAN; NB5R3_HUMAN; FETA_HUMAN; TSP1_HUMAN; ESTD_HUMAN; ASNA_HUMAN; APOL2_HUMAN; CATZ_HUMAN; RCN1_HUMAN; UBA1_HUMAN; CO6A1_HUMAN; MIC26_HUMAN; PML_HUMAN; PDIA4_HUMAN; RS28_HUMAN; ALBU_HUMAN; CO4A_HUMAN; CO1A1_HUMAN; CO4A2_HUMAN; PLD3_HUMAN; TRFL_HUMAN; COP…	1328	1328	93 (7.0%)
6.76298e-12	6.1833e-11	GO:0030048	b	3	actin filament-based movement	58; 81; 88; 287; 1674; 1832; 2316; 4607; 4622; 4625; 4633; 4634; 4635; 4637; 6717; 7111; 7134; 7135; 7139; 7168; 7169; 7171; 7273; 7431	ACTS_HUMAN; TNNI1_HUMAN; MYPC3_HUMAN; TNNC1_HUMAN; ANK2_HUMAN; DESP_HUMAN; MLRV_HUMAN; ACTN2_HUMAN; MYH4_HUMAN; MYL4_HUMAN; TMOD1_HUMAN; VIME_HUMAN; TPM4_HUMAN; TNNT2_HUMAN; FLNA_HUMAN; MYL3_HUMAN; DESM_HUMAN; TPM2_HUMAN; TITIN_HUMAN; MYL6_HUMAN; MYH7_HUMAN; TPM1_HUMAN; ACTN4_HUMAN; SORCN_HUMAN	129	129	24 (18.6%)
1.25454e-11	2.14526e-10	GO:0043168	m	3	anion binding	18; 34; 35; 47; 58; 59; 60; 88; 10939; 128; 203; 204; 213; 301; 302; 306; 307; 308; 310; 311; 348; 377; 378; 439; 488; 498; 506; 908; 960; 1075; 1152; 1160; 205; 1462; 1615; 1629; 1655; 1666; 1727; 1738; 1809; 1915; 1917; 1973; 1974; 2058; 2108; 2147; 2170; 2171; 2194; 8803; 2335; 2746; 2771; 2805; 2806; 2936; 3008; 3030; 3033; 3068; 513; 3146; 3192; 3301; 3312; 3313; 3320; 3326; 3336; 3611; 3712…	RAN_HUMAN; HSP7C_HUMAN; TCPD_HUMAN; TCPG_HUMAN; DX39B_HUMAN; SYRC_HUMAN; KPYM_HUMAN; IF4A3_HUMAN; RUVB1_HUMAN; TLN1_HUMAN; APOE_HUMAN; ACTN2_HUMAN; MYH4_HUMAN; POSTN_HUMAN; P4HA1_HUMAN; FABPH_HUMAN; NB5R3_HUMAN; XRCC5_HUMAN; CH10_HUMAN; DLDH_HUMAN; STML2_HUMAN; AATM_HUMAN; KAPCA_HUMAN; PFKAP_HUMAN; UBA1_HUMAN; TITIN_HUMAN; RAB1A_HUMAN; DECR_HUMAN; H14_HUMAN; EF1A1_HUMAN; KAP3_HUMAN; PRS6B_HUMAN; …	2803	2800	157 (5.6%)
1.80301e-11	1.22872e-10	GO:0044430	c	3	cytoskeletal part	58; 81; 87; 88; 301; 311; 328; 5516; 800; 829; 832; 908; 1072; 1075; 1400; 1410; 1499; 1627; 1674; 1808; 1809; 1832; 1915; 2316; 2319; 2771; 3192; 3611; 3855; 3856; 3875; 3880; 3925; 3983; 4000; 4001; 4131; 4607; 4622; 4625; 4633; 4634; 4635; 4637; 4659; 4735; 4869; 5048; 136319; 5358; 5566; 5577; 5693; 5901; 5962; 6188; 6624; 6709; 6710; 6840; 6950; 7111; 7134; 7135; 7139; 7168; 7169; 7171; 7178…	RAN_HUMAN; K1C19_HUMAN; TCPD_HUMAN; TCPG_HUMAN; LMNB1_HUMAN; DNM1L_HUMAN; COF1_HUMAN; RUVB1_HUMAN; RADI_HUMAN; PP2AB_HUMAN; ACTN2_HUMAN; APEX1_HUMAN; MYH4_HUMAN; CRYAB_HUMAN; MYL4_HUMAN; ASPM_HUMAN; TPM4_HUMAN; ABLM1_HUMAN; MYL3_HUMAN; TITIN_HUMAN; PLST_HUMAN; NEBL_HUMAN; EF1A1_HUMAN; KAP3_HUMAN; DPYL2_HUMAN; DPYL1_HUMAN; PSB5_HUMAN; ACTS_HUMAN; ANXA1_HUMAN; TNNI1_HUMAN; CALD1_HUMAN; TCPE_HUMAN; …	1636	1633	106 (6.5%)
1.90529e-11	1.70714e-10	GO:0044283	b	3	small molecule biosynthetic process	18; 38; 47; 191; 226; 230; 231; 301; 348; 873; 1462; 1634; 1727; 2023; 2026; 2194; 2224; 8803; 2539; 2597; 2744; 2746; 2805; 2806; 2821; 2876; 3612; 3692; 3837; 3939; 4048; 4190; 4191; 4282; 4522; 4704; 4907; 5092; 5213; 5214; 5226; 5230; 5236; 5315; 5351; 5352; 5832; 5901; 6342; 6472; 6647; 6888; 7086; 7167; 7358; 7360; 8644; 10165; 10399; 51477; 55753; 57017; 26227	NDUA9_HUMAN; SUCB1_HUMAN; MIF_HUMAN; SAHH_HUMAN; GABT_HUMAN; G6PD_HUMAN; ANXA1_HUMAN; GLSK_HUMAN; PGK1_HUMAN; FPPS_HUMAN; RAN_HUMAN; OGDHL_HUMAN; CBR1_HUMAN; KPYM_HUMAN; PGS2_HUMAN; TALDO_HUMAN; IMPA1_HUMAN; RACK1_HUMAN; MDHM_HUMAN; IF6_HUMAN; CSPG2_HUMAN; ENOG_HUMAN; APOE_HUMAN; ALDOA_HUMAN; UGPA_HUMAN; IMB1_HUMAN; G3P_HUMAN; NLTP_HUMAN; SERA_HUMAN; C1TC_HUMAN; GPX1_HUMAN; P5CS_HUMAN; PLOD1_HUMA…	753	753	63 (8.4%)
1.98031e-11	2.93023e-10	GO:0003676	m	3	nucleic acid binding	48; 60; 81; 87; 142; 213; 226; 301; 302; 310; 311; 327; 328; 498; 509; 811; 821; 871; 908; 1431; 1465; 1495; 1615; 1634; 1655; 1832; 1915; 1917; 1933; 1936; 1973; 1974; 1984; 2023; 2058; 2194; 2224; 2316; 2806; 3005; 3008; 3012; 3032; 3068; 3146; 3148; 3181; 3182; 3183; 3185; 3187; 3188; 3189; 3191; 3192; 3276; 3312; 3313; 3320; 3326; 3336; 3692; 3837; 3842; 3875; 3956; 4048; 4057; 4076; 4191; 43…	RAN_HUMAN; EF1D_HUMAN; RS27A_HUMAN; CALR_HUMAN; LC7L2_HUMAN; RBM14_HUMAN; TCPG_HUMAN; PRDX5_HUMAN; PML_HUMAN; IF5A1_HUMAN; ACPH_HUMAN; DX39B_HUMAN; SYRC_HUMAN; KPYM_HUMAN; PGS2_HUMAN; NUCL_HUMAN; H2AY_HUMAN; IF4A3_HUMAN; RACK1_HUMAN; CTNA1_HUMAN; FSCN1_HUMAN; SRSF7_HUMAN; CALX_HUMAN; HNRPQ_HUMAN; ORN_HUMAN; STIP1_HUMAN; RL6_HUMAN; APEX1_HUMAN; MYH4_HUMAN; MIC60_HUMAN; HP1B3_HUMAN; AN32A_HUMAN; TC…	4128	4119	209 (5.1%)
2.0563e-11	2.93023e-10	GO:1901265	m	3	nucleoside phosphate binding	34; 35; 47; 58; 59; 60; 10939; 142; 191; 203; 204; 217; 219; 377; 378; 439; 488; 498; 506; 908; 1152; 1160; 205; 1615; 1655; 1666; 1727; 1738; 1915; 1917; 1973; 1974; 2058; 2108; 2194; 8803; 2539; 2597; 2746; 2771; 2936; 3008; 3030; 3033; 3068; 513; 3192; 3276; 3301; 3312; 3313; 3320; 3326; 3336; 3418; 3419; 3611; 3712; 3939; 4190; 4200; 4522; 4622; 4625; 4723; 4735; 4907; 5037; 5163; 5213; 5214;…	RAN_HUMAN; HSP7C_HUMAN; TCPD_HUMAN; TCPG_HUMAN; DX39B_HUMAN; SYRC_HUMAN; KPYM_HUMAN; IF4A3_HUMAN; GRPE1_HUMAN; RUVB1_HUMAN; 5NTD_HUMAN; MYH4_HUMAN; C1TC_HUMAN; SUCA_HUMAN; ALDH2_HUMAN; NB5R3_HUMAN; XRCC5_HUMAN; CH10_HUMAN; DLDH_HUMAN; ASNA_HUMAN; KAPCA_HUMAN; PFKAP_HUMAN; UBA1_HUMAN; TITIN_HUMAN; RAB1A_HUMAN; DECR_HUMAN; H14_HUMAN; EF1A1_HUMAN; KAP3_HUMAN; PRS6B_HUMAN; LDHA_HUMAN; HINT2_HUMAN; ID…	2135	2132	128 (6.0%)
2.43856e-11	1.60248e-10	GO:0005746	c	3	mitochondrial respiratory chain	1327; 1329; 1537; 4697; 4698; 4702; 4704; 4705; 4710; 4723; 4724; 4726; 4729; 6389; 6390; 7384; 7385; 7386; 7388; 9512	NDUA9_HUMAN; QCR2_HUMAN; QCR6_HUMAN; NDUA5_HUMAN; COX41_HUMAN; CY1_HUMAN; MPPB_HUMAN; NDUA8_HUMAN; COX5B_HUMAN; SDHB_HUMAN; NDUA4_HUMAN; SDHA_HUMAN; UCRI_HUMAN; NDUS4_HUMAN; NDUAA_HUMAN; NDUS6_HUMAN; NDUV2_HUMAN; NDUB4_HUMAN; NDUV1_HUMAN; QCR1_HUMAN	93	93	20 (21.5%)
3.23682e-11	2.84332e-10	GO:0048002	b	3	antigen processing and presentation of peptide antigen	567; 811; 821; 829; 832; 5683; 5687; 5689; 5692; 5693; 5695; 5701; 5702; 5704; 5705; 5709; 5710; 5718; 5720; 7879; 9554; 9632; 9861; 10121; 10134; 10540; 5721; 22872	B2MG_HUMAN; PSB5_HUMAN; PRS6A_HUMAN; CALR_HUMAN; BAP31_HUMAN; ACTZ_HUMAN; PSME1_HUMAN; PSD12_HUMAN; PSA6_HUMAN; PSMD6_HUMAN; PSMD4_HUMAN; SC24C_HUMAN; CALX_HUMAN; PSB4_HUMAN; PSB1_HUMAN; SC22B_HUMAN; PRS7_HUMAN; RAB7A_HUMAN; CAPZB_HUMAN; PSA2_HUMAN; PSB7_HUMAN; PSMD3_HUMAN; PRS6B_HUMAN; PRS8_HUMAN; DCTN2_HUMAN; CAZA1_HUMAN; SC31A_HUMAN; PSME2_HUMAN	188	188	28 (14.9%)
3.3037e-11	2.84626e-10	GO:0006979	b	3	response to oxidative stress	142; 301; 328; 5516; 348; 488; 1277; 1410; 1499; 2539; 2876; 2878; 2936; 3040; 3939; 4151; 4710; 4841; 5034; 5052; 5163; 5371; 5660; 5693; 6188; 6421; 6434; 6647; 7001; 7168; 7295; 7296; 7837; 8644; 9124; 9131; 9555; 10105; 10399; 10550; 10935; 3039; 54205; 25824	PSB5_HUMAN; PDK1_HUMAN; TRA2B_HUMAN; G6PD_HUMAN; ANXA1_HUMAN; AIFM1_HUMAN; PML_HUMAN; MYG_HUMAN; GPX3_HUMAN; H2AY_HUMAN; PDIA1_HUMAN; PDLI1_HUMAN; HBA_HUMAN; PARP1_HUMAN; PRDX5_HUMAN; CYC_HUMAN; AK1C3_HUMAN; PP2AB_HUMAN; APOE_HUMAN; TRXR1_HUMAN; PRAF3_HUMAN; APEX1_HUMAN; CRYAB_HUMAN; GPX1_HUMAN; PXDN_HUMAN; NONO_HUMAN; PPIF_HUMAN; RACK1_HUMAN; SAP_HUMAN; NDUB4_HUMAN; PRDX1_HUMAN; PRDX2_HUMAN; THI…	426	426	44 (10.3%)
3.52293e-11	2.97787e-10	GO:1901576	b	3	organic substance biosynthetic process	18; 34; 38; 47; 48; 81; 87; 88; 142; 178; 191; 203; 204; 223; 226; 230; 231; 301; 306; 307; 327; 328; 348; 377; 378; 498; 501; 506; 509; 514; 515; 539; 718; 811; 873; 908; 1012; 205; 1277; 1284; 1329; 1371; 1462; 1499; 1500; 1537; 1615; 1634; 1650; 1655; 1727; 1737; 1738; 1915; 1917; 1933; 1936; 1973; 1974; 1984; 2023; 2026; 2058; 2098; 2170; 2194; 2224; 8803; 2274; 2316; 2539; 2597; 2631; 2632; …	FHL2_HUMAN; NDUA9_HUMAN; EF1D_HUMAN; RS27A_HUMAN; CALR_HUMAN; HEXB_HUMAN; GLSK_HUMAN; TCPG_HUMAN; PRDX5_HUMAN; GSTO1_HUMAN; PML_HUMAN; IF5A1_HUMAN; CAPR1_HUMAN; PSME1_HUMAN; ACPH_HUMAN; CSRP3_HUMAN; DX39B_HUMAN; DHE3_HUMAN; OST48_HUMAN; PGS2_HUMAN; GDE_HUMAN; NUCL_HUMAN; IF4A3_HUMAN; PDLI1_HUMAN; HSP7C_HUMAN; CO3_HUMAN; PSMD6_HUMAN; NADC_HUMAN; RUVB1_HUMAN; ENOG_HUMAN; SLIRP_HUMAN; SRSF7_HUMAN; A…	6527	6522	297 (4.6%)
3.5825e-11	2.27303e-10	GO:0000502	c	3	proteasome complex	5683; 5687; 5689; 5692; 5693; 5695; 5701; 5702; 5704; 5705; 5709; 5710; 5718; 5720; 9861; 5721; 9097	PSB5_HUMAN; PSMD3_HUMAN; PRS6A_HUMAN; PRS7_HUMAN; PSA6_HUMAN; PSMD6_HUMAN; PSMD4_HUMAN; PRS6B_HUMAN; PRS8_HUMAN; PSME2_HUMAN; PSA2_HUMAN; PSME1_HUMAN; UBP14_HUMAN; PSB4_HUMAN; PSB1_HUMAN; PSD12_HUMAN; PSB7_HUMAN	66	66	17 (25.8%)
4.13099e-11	5.43384e-10	GO:0000166	m	3	nucleotide binding	34; 35; 47; 58; 59; 60; 10939; 142; 191; 203; 204; 217; 219; 377; 378; 439; 488; 498; 506; 908; 1152; 1160; 205; 1615; 1655; 1666; 1727; 1738; 1915; 1917; 1973; 1974; 2058; 2108; 2194; 8803; 2539; 2597; 2746; 2771; 2936; 3008; 3030; 3033; 3068; 513; 3192; 3276; 3301; 3312; 3313; 3320; 3326; 3336; 3418; 3419; 3611; 3712; 3939; 4190; 4200; 4522; 4622; 4625; 4723; 4735; 4907; 5037; 5163; 5213; 5214;…	RAN_HUMAN; HSP7C_HUMAN; TCPD_HUMAN; TCPG_HUMAN; DX39B_HUMAN; SYRC_HUMAN; KPYM_HUMAN; IF4A3_HUMAN; GRPE1_HUMAN; RUVB1_HUMAN; 5NTD_HUMAN; MYH4_HUMAN; C1TC_HUMAN; SUCA_HUMAN; ALDH2_HUMAN; NB5R3_HUMAN; XRCC5_HUMAN; CH10_HUMAN; DLDH_HUMAN; ASNA_HUMAN; KAPCA_HUMAN; PFKAP_HUMAN; UBA1_HUMAN; TITIN_HUMAN; RAB1A_HUMAN; DECR_HUMAN; H14_HUMAN; EF1A1_HUMAN; KAP3_HUMAN; PRS6B_HUMAN; LDHA_HUMAN; HINT2_HUMAN; ID…	2134	2131	127 (6.0%)
4.51231e-11	3.74354e-10	GO:0098869	b	3	cellular oxidant detoxification	213; 348; 2876; 2878; 2936; 3040; 5052; 6647; 7001; 7295; 7296; 7837; 9446; 10549; 10935; 373156; 84817; 3039; 55937; 25824	GPX1_HUMAN; PRDX1_HUMAN; GSTK1_HUMAN; HBA_HUMAN; PRDX2_HUMAN; PRDX5_HUMAN; PRDX4_HUMAN; PRDX3_HUMAN; APOM_HUMAN; PXDN_HUMAN; APOE_HUMAN; TRXR1_HUMAN; ALBU_HUMAN; SODC_HUMAN; TXD17_HUMAN; GSHR_HUMAN; GSTO1_HUMAN; THIO_HUMAN; GPX3_HUMAN	96	96	20 (20.8%)
5.82743e-11	4.74671e-10	GO:0009636	b	3	response to toxic substance	18; 30; 60; 128; 213; 301; 328; 5516; 348; 1277; 1371; 1410; 2098; 2539; 2806; 2876; 2878; 2936; 3040; 3939; 4151; 4502; 4736; 4924; 5019; 5052; 5660; 6138; 6188; 6647; 6678; 7001; 7284; 7295; 7296; 7837; 9131; 9446; 10105; 10399; 10549; 10935; 373156; 84817; 3039; 55937; 23256; 25824	MT2_HUMAN; GPX1_HUMAN; RL15_HUMAN; GABT_HUMAN; G6PD_HUMAN; ANXA1_HUMAN; AIFM1_HUMAN; NUCB1_HUMAN; GSTO1_HUMAN; MYG_HUMAN; SPRC_HUMAN; RL10A_HUMAN; GPX3_HUMAN; RACK1_HUMAN; HBA_HUMAN; PRDX5_HUMAN; ADHX_HUMAN; PP2AB_HUMAN; APOE_HUMAN; TRXR1_HUMAN; APEX1_HUMAN; CRYAB_HUMAN; THIK_HUMAN; PXDN_HUMAN; GSTK1_HUMAN; APOM_HUMAN; SCFD1_HUMAN; TXD17_HUMAN; ESTD_HUMAN; PPIF_HUMAN; AATM_HUMAN; HEM6_HUMAN; ACTB…	501	501	48 (9.6%)
7.02516e-11	5.62012e-10	GO:0019884	b	3	antigen processing and presentation of exogenous antigen	567; 811; 821; 829; 832; 5683; 5687; 5689; 5692; 5693; 5695; 5701; 5702; 5704; 5705; 5709; 5710; 5718; 5720; 7879; 9554; 9632; 9861; 10121; 10540; 5721; 22872	B2MG_HUMAN; PSB5_HUMAN; PRS6A_HUMAN; CALR_HUMAN; ACTZ_HUMAN; PSME1_HUMAN; PSD12_HUMAN; PSA6_HUMAN; PSMD6_HUMAN; PSMD4_HUMAN; SC24C_HUMAN; CALX_HUMAN; PSB4_HUMAN; PSB1_HUMAN; SC22B_HUMAN; PRS7_HUMAN; RAB7A_HUMAN; CAPZB_HUMAN; PSA2_HUMAN; PSB7_HUMAN; PSMD3_HUMAN; PRS6B_HUMAN; PRS8_HUMAN; DCTN2_HUMAN; CAZA1_HUMAN; SC31A_HUMAN; PSME2_HUMAN	181	181	27 (14.9%)
8.70895e-11	6.84493e-10	GO:0019538	b	3	protein metabolic process	2; 48; 60; 88; 10939; 128; 142; 174; 197; 213; 301; 302; 327; 5516; 348; 378; 410; 567; 718; 720; 721; 727; 811; 813; 871; 960; 1072; 1075; 1200; 1410; 1462; 1499; 1522; 1615; 1634; 1650; 1655; 1738; 1743; 1832; 1845; 1915; 1917; 1933; 1936; 1973; 1974; 1984; 2023; 2058; 2109; 2147; 2153; 2192; 2280; 2316; 2319; 2335; 2539; 2597; 2734; 2771; 2821; 2876; 3008; 3073; 3074; 3146; 3276; 3301; 3312; 3…	RAN_HUMAN; QCR2_HUMAN; EF1D_HUMAN; PDIA6_HUMAN; CALR_HUMAN; HEXB_HUMAN; MYPT1_HUMAN; UCHL1_HUMAN; PRDX5_HUMAN; PML_HUMAN; IF5A1_HUMAN; PSME1_HUMAN; ACPH_HUMAN; UBP14_HUMAN; PHP14_HUMAN; DX39B_HUMAN; SYRC_HUMAN; OST48_HUMAN; PGS2_HUMAN; EZRI_HUMAN; NUCL_HUMAN; COF1_HUMAN; IF4A3_HUMAN; RACK1_HUMAN; HSP7C_HUMAN; CO3_HUMAN; PSMD6_HUMAN; RUVB1_HUMAN; SKP1_HUMAN; NPTN_HUMAN; PP2AB_HUMAN; APOE_HUMAN; AC…	5953	5928	274 (4.6%)
8.95243e-11	5.49082e-10	GO:0045259	c	3	proton-transporting ATP synthase complex	498; 506; 509; 514; 515; 539; 513; 10105; 10476; 10632; 84833	USMG5_HUMAN; PPIF_HUMAN; ATP5L_HUMAN; ATPB_HUMAN; ATP5E_HUMAN; ATPD_HUMAN; ATPG_HUMAN; ATPA_HUMAN; AT5F1_HUMAN; ATPO_HUMAN; ATP5H_HUMAN	24	24	11 (45.8%)
1.46549e-10	1.13196e-09	GO:0043062	b	3	extracellular structure organization	2; 213; 302; 348; 682; 871; 960; 1277; 1278; 1282; 1284; 1291; 1462; 1634; 2192; 2201; 2335; 3675; 3910; 3911; 3912; 3913; 3915; 4811; 5033; 5034; 5566; 5654; 6624; 6678; 7045; 7057; 7076; 7448; 7837; 10549; 10631; 80781; 375790; 22795; 55937	CO4A2_HUMAN; LAMA4_HUMAN; CO4A1_HUMAN; TIMP1_HUMAN; CO1A2_HUMAN; SPRC_HUMAN; COIA1_HUMAN; VTNC_HUMAN; PGS2_HUMAN; POSTN_HUMAN; PDIA1_HUMAN; FBN2_HUMAN; PRDX4_HUMAN; CSPG2_HUMAN; BGH3_HUMAN; APOM_HUMAN; APOE_HUMAN; FSCN1_HUMAN; BASI_HUMAN; HTRA1_HUMAN; FBLN1_HUMAN; LAMC1_HUMAN; NID2_HUMAN; AGRIN_HUMAN; P4HA1_HUMAN; PXDN_HUMAN; SERPH_HUMAN; LAMA5_HUMAN; TSP1_HUMAN; KAPCA_HUMAN; NID1_HUMAN; CO6A1_HU…	396	396	41 (10.4%)
1.5506e-10	1.17741e-09	GO:0006735	b	3	NADH regeneration	226; 230; 2023; 2026; 2597; 2821; 5213; 5214; 5230; 5315; 7167	TPIS_HUMAN; ENOA_HUMAN; PFKAM_HUMAN; ENOG_HUMAN; ALDOA_HUMAN; PGK1_HUMAN; ALDOC_HUMAN; PFKAP_HUMAN; G3P_HUMAN; G6PI_HUMAN; KPYM_HUMAN	25	25	11 (44.0%)
2.44633e-10	1.82659e-09	GO:0009611	b	3	response to wounding	2; 18; 60; 87; 301; 302; 308; 348; 378; 829; 832; 960; 1192; 1277; 1278; 1465; 1495; 1634; 1809; 1832; 2147; 2153; 2192; 2316; 2335; 2782; 2876; 3611; 3913; 3956; 136319; 5270; 5315; 5566; 5577; 6647; 6678; 7057; 7076; 7168; 7414; 7448; 7534; 8761; 10398; 10631; 10938; 11331; 462; 7094; 23499; 83481; 50808; 30845; 57175	ARF4_HUMAN; ANXA5_HUMAN; CTNA1_HUMAN; ANXA1_HUMAN; TIMP1_HUMAN; EHD3_HUMAN; CO1A2_HUMAN; SPRC_HUMAN; THRB_HUMAN; KAP3_HUMAN; KPYM_HUMAN; PGS2_HUMAN; EHD1_HUMAN; POSTN_HUMAN; LEG1_HUMAN; DESP_HUMAN; GABT_HUMAN; A2MG_HUMAN; PHB2_HUMAN; TLN1_HUMAN; ANT3_HUMAN; APOE_HUMAN; GBB1_HUMAN; FBLN1_HUMAN; KAD3_HUMAN; VTNC_HUMAN; GPX1_HUMAN; DPYL3_HUMAN; TSP1_HUMAN; CSRP1_HUMAN; CAPZB_HUMAN; GDN_HUMAN; COR1B_…	649	649	55 (8.5%)
2.99064e-10	2.1964e-09	GO:0005975	b	3	carbohydrate metabolic process	178; 217; 219; 226; 230; 231; 1431; 1727; 1737; 2023; 2026; 2539; 2548; 2597; 2632; 2720; 2739; 2805; 2806; 2821; 2997; 3073; 3074; 3418; 3419; 3612; 3692; 3939; 4190; 4191; 5160; 5162; 5163; 5213; 5214; 5226; 5230; 5236; 5238; 5315; 5499; 5834; 6233; 6888; 7086; 7167; 7360; 9446; 10165; 51477; 55753; 51181; 25796; 54187	TPIS_HUMAN; MDHM_HUMAN; G6PD_HUMAN; HEXA_HUMAN; SIAS_HUMAN; ODPB_HUMAN; ODPA_HUMAN; GLGB_HUMAN; GSTO1_HUMAN; BGAL_HUMAN; PGK1_HUMAN; OGDHL_HUMAN; KPYM_HUMAN; GDE_HUMAN; GYS1_HUMAN; IMPA1_HUMAN; INO1_HUMAN; IF6_HUMAN; HEXB_HUMAN; LYAG_HUMAN; ENOG_HUMAN; CISY_HUMAN; TALDO_HUMAN; ALDOA_HUMAN; UGPA_HUMAN; G3P_HUMAN; 6PGL_HUMAN; PP1A_HUMAN; 6PGD_HUMAN; PDK1_HUMAN; DCXR_HUMAN; ALDH2_HUMAN; TKT_HUMAN; I…	634	634	54 (8.5%)
3.34343e-10	2.4159e-09	GO:0048731	b	3	system development	18; 38; 50; 58; 59; 60; 87; 88; 10939; 142; 174; 197; 231; 287; 301; 302; 306; 348; 378; 396; 506; 515; 567; 682; 718; 727; 811; 871; 960; 1012; 1072; 1073; 1152; 1200; 205; 1277; 1278; 1282; 1284; 1340; 1397; 1400; 1410; 1462; 1495; 1499; 1500; 1522; 1627; 1634; 1655; 1808; 1809; 1832; 2147; 2194; 2201; 2273; 2274; 2280; 2316; 2335; 2539; 2548; 2664; 2734; 2739; 2746; 2782; 2821; 2876; 2997; 307…	FHL2_HUMAN; RAN_HUMAN; K1C19_HUMAN; CO4A1_HUMAN; CALR_HUMAN; HEXB_HUMAN; MYL9_HUMAN; UCHL1_HUMAN; PML_HUMAN; HSPB7_HUMAN; CAPR1_HUMAN; CO1A2_HUMAN; CSRP3_HUMAN; DX39B_HUMAN; KPYM_HUMAN; PGS2_HUMAN; NUCL_HUMAN; COF1_HUMAN; IF4A3_HUMAN; CTNA1_HUMAN; CO3_HUMAN; PSMD6_HUMAN; NPTN_HUMAN; APOE_HUMAN; ACTN2_HUMAN; HS90B_HUMAN; NCAM1_HUMAN; TAGL_HUMAN; CAD13_HUMAN; CRYAB_HUMAN; 1433T_HUMAN; C1TC_HUMAN; A…	4667	4667	225 (4.8%)
3.53941e-10	2.51691e-09	GO:0010927	b	3	cellular component assembly involved in morphogenesis	58; 88; 287; 1073; 3611; 3856; 3880; 4607; 4633; 5048; 23136; 7111; 7139; 7168; 7273; 8048; 8736; 10529; 84033; 51778	LIS1_HUMAN; K1C19_HUMAN; ILK_HUMAN; COF2_HUMAN; ACTS_HUMAN; OBSCN_HUMAN; E41L3_HUMAN; MLRV_HUMAN; MYOM1_HUMAN; TNNT2_HUMAN; MYPC3_HUMAN; ACTN2_HUMAN; TPM1_HUMAN; MYOZ2_HUMAN; ANK2_HUMAN; CSRP3_HUMAN; NEBL_HUMAN; TMOD1_HUMAN; K2C8_HUMAN; TITIN_HUMAN	107	107	20 (18.7%)
4.09561e-10	2.86693e-09	GO:0048513	b	3	animal organ development	18; 38; 50; 58; 59; 60; 87; 88; 142; 174; 197; 231; 287; 301; 302; 306; 378; 515; 567; 682; 811; 871; 960; 1072; 1073; 1152; 205; 1277; 1278; 1282; 1340; 1397; 1410; 1495; 1499; 1500; 1522; 1634; 1655; 1808; 1832; 2194; 2201; 2273; 2274; 2280; 2316; 2539; 2548; 2734; 2739; 2746; 2782; 2876; 2997; 3146; 3148; 3182; 3192; 3276; 3313; 3326; 3611; 3675; 3692; 3855; 3856; 3875; 3880; 3911; 3912; 3913;…	FHL2_HUMAN; RAN_HUMAN; K1C19_HUMAN; CO4A1_HUMAN; CALR_HUMAN; MYL9_HUMAN; PML_HUMAN; HSPB7_HUMAN; CO1A2_HUMAN; CSRP3_HUMAN; DX39B_HUMAN; KPYM_HUMAN; PGS2_HUMAN; COF1_HUMAN; IF4A3_HUMAN; CTNA1_HUMAN; 1433E_HUMAN; PSMD6_HUMAN; VTNC_HUMAN; ACTN2_HUMAN; BASI_HUMAN; HTRA1_HUMAN; TAGL_HUMAN; PSB4_HUMAN; CRYAB_HUMAN; 1433T_HUMAN; C1TC_HUMAN; ASPM_HUMAN; FETA_HUMAN; XRCC5_HUMAN; TSP1_HUMAN; ABLM1_HUMAN; M…	3405	3405	176 (5.2%)
7.04983e-10	8.61087e-09	GO:0019899	m	3	enzyme binding	2; 18; 38; 59; 60; 88; 142; 287; 302; 378; 392; 488; 811; 1075; 1152; 1277; 1278; 1499; 1500; 1629; 1655; 1832; 1845; 1915; 1917; 2023; 2058; 2280; 2316; 2319; 2335; 2664; 2782; 2806; 2821; 2997; 3146; 3192; 3276; 3301; 3312; 3313; 3320; 3326; 3611; 3675; 3837; 3842; 3916; 3920; 3939; 4001; 4043; 4282; 4478; 4659; 4684; 4691; 4869; 4904; 5034; 5037; 5048; 5094; 5213; 5269; 5371; 5479; 5499; 5566;…	HSP7C_HUMAN; LC7L2_HUMAN; UCHL1_HUMAN; LMNB1_HUMAN; PML_HUMAN; CO1A2_HUMAN; DNM1L_HUMAN; EZRI_HUMAN; NUCL_HUMAN; H2AY_HUMAN; RACK1_HUMAN; CALR_HUMAN; RUVB1_HUMAN; ACTN2_HUMAN; NCAM1_HUMAN; PRDX3_HUMAN; TPIS_HUMAN; ASPM_HUMAN; MVP_HUMAN; XRCC5_HUMAN; TNPO1_HUMAN; MYOZ2_HUMAN; STML2_HUMAN; SMD3_HUMAN; KAPCA_HUMAN; 1433B_HUMAN; TITIN_HUMAN; EF1A1_HUMAN; KAP3_HUMAN; LDHA_HUMAN; YBOX1_HUMAN; RS2_HUMAN…	2297	2297	130 (5.7%)
8.8577e-10	6.105e-09	GO:0005996	b	3	monosaccharide metabolic process	226; 230; 231; 1727; 1737; 2023; 2026; 2539; 2548; 2597; 2720; 2805; 2806; 2821; 4190; 4191; 5160; 5162; 5163; 5213; 5214; 5226; 5230; 5236; 5315; 5499; 6888; 7086; 7167; 9446; 10165; 51181	TPIS_HUMAN; MDHM_HUMAN; G6PD_HUMAN; ODPB_HUMAN; ODPA_HUMAN; GSTO1_HUMAN; BGAL_HUMAN; PGK1_HUMAN; KPYM_HUMAN; TALDO_HUMAN; DCXR_HUMAN; LYAG_HUMAN; ENOG_HUMAN; ALDOA_HUMAN; G3P_HUMAN; 6PGD_HUMAN; PDK1_HUMAN; TKT_HUMAN; NB5R3_HUMAN; PP1A_HUMAN; AATM_HUMAN; PFKAP_HUMAN; ALDR_HUMAN; ENOA_HUMAN; PFKAM_HUMAN; MDHC_HUMAN; ALDOC_HUMAN; CMC2_HUMAN; AATC_HUMAN; G6PI_HUMAN; ODP2_HUMAN; PGM1_HUMAN	275	275	32 (11.6%)
1.24504e-09	7.15897e-09	GO:0005604	c	3	basement membrane	302; 1282; 1284; 2192; 2335; 3910; 3911; 3912; 3913; 3915; 4811; 6678; 7045; 7076; 7448; 80781; 375790; 22795	CO4A2_HUMAN; LAMA4_HUMAN; CO4A1_HUMAN; NID2_HUMAN; BGH3_HUMAN; LAMB2_HUMAN; TIMP1_HUMAN; LAMA5_HUMAN; ANXA2_HUMAN; LAMB1_HUMAN; SPRC_HUMAN; AGRIN_HUMAN; FINC_HUMAN; FBLN1_HUMAN; COIA1_HUMAN; VTNC_HUMAN; LAMC1_HUMAN; NID1_HUMAN	92	92	18 (19.6%)
1.24504e-09	7.15897e-09	GO:1905368	c	3	peptidase complex	10939; 5683; 5687; 5689; 5692; 5693; 5695; 5701; 5702; 5704; 5705; 5709; 5710; 5718; 5720; 9861; 5721; 9097	PSB5_HUMAN; PSMD3_HUMAN; PRS6A_HUMAN; PRS7_HUMAN; PSA6_HUMAN; PSMD6_HUMAN; PSMD4_HUMAN; PRS6B_HUMAN; PRS8_HUMAN; PSME2_HUMAN; PSA2_HUMAN; PSME1_HUMAN; UBP14_HUMAN; PSB4_HUMAN; AFG32_HUMAN; PSB1_HUMAN; PSD12_HUMAN; PSB7_HUMAN	92	92	18 (19.6%)
1.40221e-09	9.51806e-09	GO:0061077	b	3	chaperone-mediated protein folding	811; 821; 908; 2280; 3312; 3313; 3336; 5479; 6950; 7203; 9141; 9601; 10525; 10575; 10694; 146862; 22948	GRP75_HUMAN; UN45B_HUMAN; CALR_HUMAN; HSP7C_HUMAN; PDIA4_HUMAN; TCPD_HUMAN; TCPG_HUMAN; PPIB_HUMAN; CH10_HUMAN; CALX_HUMAN; TCPZ_HUMAN; TCPA_HUMAN; FKB1A_HUMAN; PDCD5_HUMAN; TCPE_HUMAN; HYOU1_HUMAN; TCPQ_HUMAN	83	82	17 (20.7%)
1.5491e-09	1.03581e-08	GO:0006403	b	3	RNA localization	908; 1984; 3181; 3192; 3692; 4869; 5901; 6426; 6427; 6432; 6741; 6950; 7203; 7307; 7919; 8570; 8607; 9775; 9908; 9961; 10128; 10575; 10657; 10694; 11338; 84324; 22948; 10644; 102724594	RAN_HUMAN; TCPD_HUMAN; TCPG_HUMAN; IF5A1_HUMAN; TCPA_HUMAN; DX39B_HUMAN; TCPE_HUMAN; FUBP2_HUMAN; IF4A3_HUMAN; LPPRC_HUMAN; IF6_HUMAN; TCPZ_HUMAN; RUVB1_HUMAN; SRSF7_HUMAN; SRSF2_HUMAN; TCPQ_HUMAN; U2AF2_HUMAN; MVP_HUMAN; G3BP2_HUMAN; IF2B2_HUMAN; KHDR1_HUMAN; U2AF5_HUMAN; SRSF1_HUMAN; ROA2_HUMAN; LA_HUMAN; NPM_HUMAN; HNRPU_HUMAN; SARNP_HUMAN	236	236	29 (12.3%)
1.69447e-09	1.11636e-08	GO:0032989	b	3	cellular component morphogenesis	58; 81; 87; 88; 10939; 226; 287; 301; 310; 348; 396; 811; 832; 960; 1012; 1072; 1073; 1400; 1499; 1808; 2147; 2192; 2316; 2335; 2664; 3074; 3611; 3856; 3880; 3911; 3912; 3913; 3915; 3925; 4076; 4131; 4478; 4607; 4633; 4684; 4726; 5048; 5861; 5962; 6281; 6647; 6678; 23136; 6709; 6710; 7111; 7139; 7168; 7273; 7345; 7414; 7430; 7533; 6742; 8048; 8736; 10059; 10487; 10529; 10611; 10631; 10890; 80781;…	THRB_HUMAN; CALR_HUMAN; ACTS_HUMAN; ANXA1_HUMAN; DBNL_HUMAN; E41L3_HUMAN; UCHL1_HUMAN; MYOM1_HUMAN; OBSCN_HUMAN; MYPC3_HUMAN; CAPR1_HUMAN; SPRC_HUMAN; SPTN1_HUMAN; CSRP3_HUMAN; RAB10_HUMAN; K1C19_HUMAN; MOES_HUMAN; LIS1_HUMAN; ANK2_HUMAN; COF1_HUMAN; ILK_HUMAN; COF2_HUMAN; MACF1_HUMAN; COIA1_HUMAN; SCFD1_HUMAN; HEXB_HUMAN; SLIRP_HUMAN; APOE_HUMAN; ALDOA_HUMAN; ACTN2_HUMAN; RADI_HUMAN; S10AA_HUMAN…	1107	1107	76 (6.9%)
2.09658e-09	1.36126e-08	GO:0044249	b	3	cellular biosynthetic process	18; 34; 38; 47; 48; 81; 87; 88; 142; 178; 191; 203; 204; 223; 226; 230; 231; 301; 306; 307; 327; 328; 348; 377; 378; 498; 501; 506; 509; 514; 515; 539; 718; 811; 873; 908; 1012; 205; 1277; 1284; 1329; 1371; 1462; 1499; 1500; 1537; 1615; 1634; 1650; 1655; 1737; 1738; 1915; 1917; 1933; 1936; 1973; 1974; 1984; 2023; 2026; 2058; 2098; 2170; 2194; 2224; 8803; 2274; 2316; 2597; 2631; 2632; 2739; 2744; …	FHL2_HUMAN; NDUA9_HUMAN; EF1D_HUMAN; RS27A_HUMAN; CALR_HUMAN; HEXB_HUMAN; GLSK_HUMAN; TCPG_HUMAN; PRDX5_HUMAN; GSTO1_HUMAN; PML_HUMAN; IF5A1_HUMAN; CAPR1_HUMAN; PSME1_HUMAN; ACPH_HUMAN; CSRP3_HUMAN; DX39B_HUMAN; DHE3_HUMAN; OST48_HUMAN; PGS2_HUMAN; GDE_HUMAN; NUCL_HUMAN; IF4A3_HUMAN; PDLI1_HUMAN; HSP7C_HUMAN; CO3_HUMAN; PSMD6_HUMAN; NADC_HUMAN; RUVB1_HUMAN; ENOG_HUMAN; SLIRP_HUMAN; SRSF7_HUMAN; A…	6439	6434	286 (4.4%)
2.68772e-09	1.72014e-08	GO:0048729	b	3	tissue morphogenesis	58; 59; 960; 1072; 1282; 1499; 1522; 1832; 2280; 2316; 2821; 3611; 3675; 3911; 4478; 4522; 4607; 4625; 4633; 4634; 5048; 5371; 5499; 5683; 5687; 5689; 5692; 5693; 5695; 5701; 5702; 5704; 5705; 5709; 5710; 5718; 5720; 6233; 7134; 7135; 7139; 7168; 7273; 7296; 7414; 7430; 8736; 9861; 10155; 10890; 11331; 5721	PSB5_HUMAN; PRS6A_HUMAN; CO4A1_HUMAN; ACTS_HUMAN; TIF1B_HUMAN; TNNI1_HUMAN; MYOM1_HUMAN; PML_HUMAN; MYPC3_HUMAN; PSME1_HUMAN; RAB10_HUMAN; PSD12_HUMAN; COF1_HUMAN; DESP_HUMAN; ILK_HUMAN; PSA6_HUMAN; PSMD6_HUMAN; PHB2_HUMAN; PSMD4_HUMAN; MLRV_HUMAN; TNNC1_HUMAN; MOES_HUMAN; PSB4_HUMAN; PSB1_HUMAN; C1TC_HUMAN; PRS7_HUMAN; LIS1_HUMAN; PP1A_HUMAN; LAMA5_HUMAN; TRXR1_HUMAN; TNNT2_HUMAN; ACTA_HUMAN; PS…	636	636	52 (8.2%)
2.74637e-09	1.53131e-08	GO:0005844	c	3	polysome	811; 6227; 4736; 5687; 6128; 6132; 6141; 6152; 6161; 6169; 6188; 6228; 6234; 6235; 7431; 8531	RS3_HUMAN; RS29_HUMAN; CALR_HUMAN; PSA6_HUMAN; RL38_HUMAN; RL18_HUMAN; RS28_HUMAN; RL24_HUMAN; RS21_HUMAN; RL10A_HUMAN; RS23_HUMAN; YBOX3_HUMAN; RL6_HUMAN; RL32_HUMAN; RL8_HUMAN; VIME_HUMAN	75	75	16 (21.3%)
3.37243e-09	2.12795e-08	GO:0006081	b	3	cellular aldehyde metabolic process	128; 223; 501; 2098; 2539; 2739; 2806; 2821; 3029; 3418; 5226; 6888; 7086; 7167; 8644; 25796	TPIS_HUMAN; IDHP_HUMAN; TKT_HUMAN; G6PD_HUMAN; ADHX_HUMAN; AL9A1_HUMAN; ESTD_HUMAN; AK1C3_HUMAN; AATM_HUMAN; LGUL_HUMAN; GLO2_HUMAN; 6PGL_HUMAN; AL7A1_HUMAN; G6PI_HUMAN; TALDO_HUMAN; 6PGD_HUMAN	76	76	16 (21.1%)
3.6257e-09	1.96215e-08	GO:0036379	c	3	myofilament	58; 4607; 7111; 7134; 7135; 7139; 7168; 7169; 7171; 7273; 8736	TMOD1_HUMAN; TPM4_HUMAN; ACTS_HUMAN; TNNI1_HUMAN; MYOM1_HUMAN; TNNT2_HUMAN; MYPC3_HUMAN; TPM1_HUMAN; TPM2_HUMAN; TNNC1_HUMAN; TITIN_HUMAN	32	32	11 (34.4%)
3.90027e-09	2.05043e-08	GO:0005913	c	3	cell-cell adherens junction	87; 301; 302; 1012; 1495; 1499; 1500; 1674; 1832; 2319; 3875; 5499; 5962; 6282; 7414; 7791; 9124; 10611; 10890	PDLI1_HUMAN; DESP_HUMAN; VINC_HUMAN; CTNA1_HUMAN; ANXA1_HUMAN; PP1A_HUMAN; PDLI5_HUMAN; ZYX_HUMAN; K1C18_HUMAN; ACTN1_HUMAN; ANXA2_HUMAN; RADI_HUMAN; CTNB1_HUMAN; CTND1_HUMAN; RAB10_HUMAN; CAD13_HUMAN; FLOT2_HUMAN; S10AB_HUMAN; DESM_HUMAN	110	110	19 (17.3%)
4.11288e-09	2.55913e-08	GO:0006790	b	3	sulfur compound metabolic process	38; 47; 191; 1192; 1462; 1629; 1634; 1737; 1738; 1743; 2098; 2194; 8803; 2539; 2720; 2739; 2799; 2876; 2936; 3029; 3073; 3074; 3313; 4522; 4594; 5160; 5162; 5163; 6647; 8050; 8801; 8802; 9446; 23597; 373156; 641371; 51449	SUCB1_HUMAN; ACOT9_HUMAN; SAHH_HUMAN; G6PD_HUMAN; HEXA_HUMAN; ODPB_HUMAN; ODPA_HUMAN; ODB2_HUMAN; GSTO1_HUMAN; BGAL_HUMAN; GLO2_HUMAN; GNS_HUMAN; PGS2_HUMAN; ACOT1_HUMAN; CSPG2_HUMAN; HEXB_HUMAN; PCYOX_HUMAN; PDK1_HUMAN; SUCB2_HUMAN; C1TC_HUMAN; GPX1_HUMAN; GSTK1_HUMAN; ODO2_HUMAN; ODPX_HUMAN; MUTA_HUMAN; ESTD_HUMAN; ACLY_HUMAN; LGUL_HUMAN; CLIC1_HUMAN; SUCA_HUMAN; DLDH_HUMAN; THIL_HUMAN; GRP75_H…	375	374	37 (9.9%)
4.78689e-09	2.93771e-08	GO:0042592	b	3	homeostatic process	18; 48; 60; 10939; 142; 213; 226; 231; 287; 301; 310; 328; 348; 488; 506; 567; 811; 908; 1073; 1152; 1200; 1499; 1634; 1738; 2147; 2170; 2271; 2273; 2280; 2512; 2539; 2548; 2782; 2805; 2821; 2876; 2936; 3074; 3146; 3148; 3181; 3183; 3192; 3276; 3313; 3320; 3326; 3920; 3925; 3956; 4057; 4151; 4282; 4502; 4522; 5019; 5034; 5052; 5213; 5371; 5566; 5577; 6208; 6218; 6223; 6233; 6434; 6500; 6647; 6717…	CALR_HUMAN; HEXB_HUMAN; TCPD_HUMAN; TCPG_HUMAN; GSTO1_HUMAN; PML_HUMAN; CSRP3_HUMAN; PGS2_HUMAN; ALDOA_HUMAN; RACK1_HUMAN; PRDX4_HUMAN; SKP1_HUMAN; NPTN_HUMAN; APOE_HUMAN; APEX1_HUMAN; PRDX3_HUMAN; MIC60_HUMAN; C1TC_HUMAN; FABPH_HUMAN; XRCC5_HUMAN; DLDH_HUMAN; STML2_HUMAN; KAPCA_HUMAN; PRDX2_HUMAN; PDIA4_HUMAN; ROA2_HUMAN; KAP3_HUMAN; ALBU_HUMAN; KCRB_HUMAN; RS17_HUMAN; TRFL_HUMAN; PHP14_HUMAN; R…	1710	1709	102 (6.0%)
4.97289e-09	3.01061e-08	GO:0022613	b	3	ribonucleoprotein complex biogenesis	3320; 3326; 3692; 6227; 4736; 4869; 5901; 6128; 6132; 6136; 6138; 6139; 6141; 6144; 6147; 6152; 6155; 6157; 6161; 6169; 6181; 6187; 6188; 6202; 6204; 6206; 6208; 6218; 6223; 6224; 6228; 6230; 6233; 6234; 6235; 6426; 6634; 7919; 8607; 9045; 9775; 9908; 51631	RAN_HUMAN; RL23A_HUMAN; RS19_HUMAN; RL15_HUMAN; RL27A_HUMAN; RS14_HUMAN; RS17_HUMAN; LC7L2_HUMAN; DX39B_HUMAN; RS20_HUMAN; HS90A_HUMAN; IF4A3_HUMAN; IF6_HUMAN; RL21_HUMAN; RL38_HUMAN; RL17_HUMAN; RL10A_HUMAN; RS10_HUMAN; HS90B_HUMAN; RS28_HUMAN; RL6_HUMAN; RS25_HUMAN; RL8_HUMAN; RS12_HUMAN; RUVB1_HUMAN; RS29_HUMAN; RL12_HUMAN; G3BP2_HUMAN; RS21_HUMAN; RS8_HUMAN; SMD3_HUMAN; RLA2_HUMAN; SRSF1_HUMA…	481	481	43 (8.9%)
6.33745e-09	3.78557e-08	GO:0033554	b	3	cellular response to stress	142; 213; 231; 301; 328; 5516; 348; 439; 488; 811; 960; 1200; 1410; 1495; 1499; 1655; 1845; 2023; 2539; 2782; 2876; 2878; 2936; 3068; 3146; 3148; 3276; 3301; 3312; 3313; 3320; 3326; 3913; 3920; 4000; 4282; 4841; 4869; 5034; 5048; 5052; 5163; 5230; 5269; 5371; 5499; 5566; 5660; 5683; 5687; 5689; 5692; 5693; 5695; 5701; 5702; 5704; 5705; 5709; 5710; 5718; 5720; 6188; 6233; 6421; 6500; 6647; 6921; 7…	CALR_HUMAN; RBM14_HUMAN; PRDX5_HUMAN; PML_HUMAN; PSME1_HUMAN; UBP14_HUMAN; DX39B_HUMAN; RACK1_HUMAN; HSP7C_HUMAN; PSMD6_HUMAN; RUVB1_HUMAN; SKP1_HUMAN; TLN1_HUMAN; PP2AB_HUMAN; APOE_HUMAN; APEX1_HUMAN; PSB4_HUMAN; CRYAB_HUMAN; PSA_HUMAN; XRCC5_HUMAN; PRDX1_HUMAN; TSP1_HUMAN; STML2_HUMAN; ASNA_HUMAN; KAPCA_HUMAN; UBA1_HUMAN; PSB7_HUMAN; PRDX2_HUMAN; PDIA4_HUMAN; PRS6B_HUMAN; ALBU_HUMAN; PSME2_HUMA…	1951	1950	112 (5.7%)
6.45623e-09	7.3601e-08	GO:0061134	m	3	peptidase regulator activity	2; 197; 718; 720; 721; 727; 871; 1075; 2192; 2335; 2597; 3698; 3699; 3700; 4057; 5037; 5269; 5270; 5720; 5858; 7076; 10399; 10935; 5721; 462; 9097; 25824	TRFL_HUMAN; TIMP1_HUMAN; PSME1_HUMAN; UBP14_HUMAN; RACK1_HUMAN; CO3_HUMAN; A2MG_HUMAN; SPB6_HUMAN; ITIH4_HUMAN; FBLN1_HUMAN; G3P_HUMAN; PRDX3_HUMAN; PZP_HUMAN; SERPH_HUMAN; GDN_HUMAN; ITIH3_HUMAN; PRDX5_HUMAN; CO5_HUMAN; CATC_HUMAN; PEBP1_HUMAN; ANT3_HUMAN; FINC_HUMAN; ITIH2_HUMAN; FETUA_HUMAN; CO4A_HUMAN; PSME2_HUMAN	221	221	27 (12.2%)
9.91418e-09	1.05958e-07	GO:0016667	m	3	oxidoreductase activity, acting on a sulfur group of donors	1738; 2936; 5034; 5230; 7295; 7296; 9446; 9601; 10130; 10935; 373156; 83442; 84817; 51449	TRXR1_HUMAN; PDIA1_HUMAN; GSTK1_HUMAN; PDIA4_HUMAN; PDIA6_HUMAN; GSTO1_HUMAN; DLDH_HUMAN; PCYOX_HUMAN; PGK1_HUMAN; TXD17_HUMAN; GSHR_HUMAN; THIO_HUMAN; SH3L3_HUMAN; PRDX3_HUMAN	61	61	14 (23.0%)
9.92343e-09	5.8496e-08	GO:0045454	b	3	cell redox homeostasis	328; 1738; 2876; 2936; 5034; 5052; 7001; 7295; 7296; 9601; 10130; 10549; 10935; 83442; 25824	GPX1_HUMAN; TRXR1_HUMAN; PDIA1_HUMAN; PRDX2_HUMAN; PRDX5_HUMAN; PDIA4_HUMAN; PDIA6_HUMAN; PRDX4_HUMAN; PRDX1_HUMAN; DLDH_HUMAN; GSHR_HUMAN; APEX1_HUMAN; THIO_HUMAN; SH3L3_HUMAN; PRDX3_HUMAN	71	71	15 (21.1%)
1.49778e-08	1.47055e-07	GO:0044325	m	3	ion channel binding	81; 87; 88; 287; 1499; 2273; 2280; 2316; 3326; 5589; 6281; 6717; 7416; 7531; 7533; 7534; 10971; 27020; 29085	GLU2B_HUMAN; 1433T_HUMAN; HS90B_HUMAN; 1433E_HUMAN; FLNA_HUMAN; 1433F_HUMAN; NPTN_HUMAN; S10AA_HUMAN; 1433Z_HUMAN; ACTN1_HUMAN; VDAC1_HUMAN; ACTN2_HUMAN; CTNB1_HUMAN; SORCN_HUMAN; FKB1A_HUMAN; PHP14_HUMAN; ACTN4_HUMAN; ANK2_HUMAN; FHL1_HUMAN	119	119	19 (16.0%)
1.54795e-08	1.47055e-07	GO:0005518	m	3	collagen binding	871; 960; 1634; 2335; 3675; 4811; 5479; 6678; 7045; 7057; 7448; 9902; 1508; 22795	CD44_HUMAN; CATB_HUMAN; SERPH_HUMAN; BGH3_HUMAN; PPIB_HUMAN; TSP1_HUMAN; VTNC_HUMAN; SPRC_HUMAN; MRC2_HUMAN; FINC_HUMAN; NID2_HUMAN; PGS2_HUMAN; NID1_HUMAN; ITA3_HUMAN	63	63	14 (22.2%)
2.25046e-08	1.15023e-07	GO:0044428	c	3	nuclear part	34; 35; 47; 60; 81; 142; 219; 231; 301; 307; 310; 311; 327; 328; 439; 488; 498; 515; 811; 1072; 1073; 1075; 1192; 1410; 1499; 1655; 1666; 1738; 1845; 1915; 1936; 1974; 1984; 2171; 2224; 2274; 2316; 2597; 2771; 2805; 2821; 3005; 3008; 3012; 3033; 3068; 3146; 3148; 3181; 3182; 3183; 3185; 3187; 3188; 3189; 3191; 3192; 3276; 3312; 3313; 3320; 3326; 3611; 3692; 3837; 3842; 3856; 3875; 4000; 4001; 404…	FHL2_HUMAN; NDUA9_HUMAN; EF1D_HUMAN; CALR_HUMAN; LC7L2_HUMAN; RBM14_HUMAN; UCHL1_HUMAN; LMNB1_HUMAN; PML_HUMAN; IF5A1_HUMAN; PSME1_HUMAN; ACPH_HUMAN; DX39B_HUMAN; SYRC_HUMAN; TALDO_HUMAN; NUCL_HUMAN; COF1_HUMAN; IF4A3_HUMAN; RACK1_HUMAN; HSP7C_HUMAN; PSMD6_HUMAN; U2AF5_HUMAN; SKP1_HUMAN; SRSF7_HUMAN; TCPD_HUMAN; HNRPQ_HUMAN; 5NTD_HUMAN; APEX1_HUMAN; PSB4_HUMAN; NLTP_HUMAN; CRYAB_HUMAN; ACADM_HUMA…	4484	4481	210 (4.7%)
2.26568e-08	1.31821e-07	GO:0061024	b	3	membrane organization	60; 10939; 287; 301; 302; 310; 348; 488; 498; 506; 509; 514; 515; 539; 718; 811; 1075; 1212; 1522; 2153; 2319; 513; 3312; 3320; 4000; 4240; 5048; 5478; 5861; 6233; 6281; 6647; 23136; 7057; 7529; 7531; 7532; 7533; 7534; 7879; 8775; 9141; 9554; 9632; 10059; 10094; 10096; 10105; 10476; 10552; 10632; 10971; 10989; 51100; 30968; 79135; 51429; 113622; 375790; 25813; 54732; 54927; 22872; 23256; 56993; 1…	SNAA_HUMAN; TMED9_HUMAN; ATP5L_HUMAN; CATZ_HUMAN; CALR_HUMAN; ANXA1_HUMAN; ARHL1_HUMAN; DNM1L_HUMAN; AGRIN_HUMAN; ATPB_HUMAN; ATPD_HUMAN; ATPA_HUMAN; PDCD5_HUMAN; CATC_HUMAN; HS90A_HUMAN; ANK2_HUMAN; TOM22_HUMAN; LIS1_HUMAN; ARP3_HUMAN; SNX9_HUMAN; HSP7C_HUMAN; CO3_HUMAN; RAB7A_HUMAN; SC24C_HUMAN; MIC60_HUMAN; APOE_HUMAN; E41L3_HUMAN; LMNA_HUMAN; MIC26_HUMAN; AFG32_HUMAN; ARC1A_HUMAN; ATPO_HUMAN;…	978	962	66 (6.9%)
2.8656e-08	1.42505e-07	GO:0005681	c	3	spliceosomal complex	1655; 3181; 3183; 3185; 3187; 3189; 3192; 3312; 4670; 4904; 6426; 6427; 6434; 6625; 6634; 7307; 7919; 9775; 10236; 10492; 11338; 51631; 102724594; 22913	HNRPM_HUMAN; HSP7C_HUMAN; LC7L2_HUMAN; RU17_HUMAN; HNRH1_HUMAN; HNRPF_HUMAN; TRA2B_HUMAN; DX39B_HUMAN; IF4A3_HUMAN; HNRH3_HUMAN; HNRPQ_HUMAN; SRSF2_HUMAN; U2AF2_HUMAN; HNRPR_HUMAN; SMD3_HUMAN; U2AF5_HUMAN; SRSF1_HUMAN; ROA2_HUMAN; HNRPC_HUMAN; YBOX1_HUMAN; HNRPU_HUMAN; DDX5_HUMAN; RALY_HUMAN	192	192	24 (12.5%)
3.1688e-08	1.82003e-07	GO:1901700	b	3	response to oxygen-containing compound	18; 60; 88; 128; 142; 197; 231; 301; 328; 5516; 348; 682; 811; 1072; 1277; 1278; 1282; 1291; 1410; 1495; 1499; 1537; 1634; 2098; 2170; 2539; 2720; 2771; 2782; 2805; 2806; 2821; 2876; 2878; 3030; 3033; 3040; 3148; 3326; 3490; 3692; 3856; 3939; 3956; 4057; 4151; 4282; 4478; 4724; 4736; 5019; 5052; 5315; 5566; 5577; 5660; 6138; 6188; 6427; 6434; 6625; 6647; 6678; 6717; 7001; 7057; 7076; 7168; 7184; …	CO4A1_HUMAN; CALR_HUMAN; CO1A2_HUMAN; PHP14_HUMAN; VA0D1_HUMAN; KPYM_HUMAN; PGS2_HUMAN; COF1_HUMAN; RACK1_HUMAN; CTNA1_HUMAN; PP2AB_HUMAN; APOE_HUMAN; ACTN2_HUMAN; HS90B_HUMAN; APEX1_HUMAN; CRYAB_HUMAN; FABPH_HUMAN; XRCC5_HUMAN; TSP1_HUMAN; ESTD_HUMAN; AATM_HUMAN; KAPCA_HUMAN; CO6A1_HUMAN; PRDX2_HUMAN; KAP3_HUMAN; LDHA_HUMAN; CO1A1_HUMAN; HCDH_HUMAN; TRFL_HUMAN; CY1_HUMAN; ANXA1_HUMAN; TRA2B_HUMA…	1566	1565	93 (5.9%)
3.98779e-08	1.93093e-07	GO:0044437	c	3	vacuolar part	47; 302; 410; 427; 718; 1075; 1200; 1291; 1462; 1634; 1650; 1727; 1738; 1915; 1917; 2171; 2512; 2548; 2638; 2720; 2782; 2799; 3073; 3074; 3312; 3320; 3326; 3916; 3920; 5660; 5834; 7317; 7879; 8775; 9114; 10383; 10487; 10577; 10694; 10970; 51100; 1508; 79026; 375790; 55207; 51449	SNAA_HUMAN; HSP7C_HUMAN; HEXB_HUMAN; HEXA_HUMAN; CATB_HUMAN; BGAL_HUMAN; GNS_HUMAN; OST48_HUMAN; VTDB_HUMAN; ARL8B_HUMAN; ARSA_HUMAN; CO3_HUMAN; CSPG2_HUMAN; LYAG_HUMAN; ASAH1_HUMAN; CAP1_HUMAN; GBB1_HUMAN; HS90B_HUMAN; SHLB1_HUMAN; NPC2_HUMAN; CO6A1_HUMAN; TCPQ_HUMAN; FABP5_HUMAN; HS90A_HUMAN; NB5R3_HUMAN; RAB7A_HUMAN; DLDH_HUMAN; ACLY_HUMAN; CKAP4_HUMAN; SAP_HUMAN; VA0D1_HUMAN; LAMP1_HUMAN; UBA…	574	573	46 (8.0%)
4.10341e-08	3.69307e-07	GO:0008379	m	3	thioredoxin peroxidase activity	5052; 7001; 10549; 10935; 25824	PRDX1_HUMAN; PRDX3_HUMAN; PRDX2_HUMAN; PRDX5_HUMAN; PRDX4_HUMAN	5	5	5 (100.0%)
4.42542e-08	2.5096e-07	GO:0022411	b	3	cellular component disassembly	2; 88; 327; 682; 829; 832; 960; 1072; 1073; 1499; 1634; 1984; 2201; 2335; 3005; 3146; 3148; 3312; 3837; 3915; 3920; 3925; 4000; 4131; 4811; 5048; 136319; 5499; 5654; 5962; 6182; 6624; 6709; 6710; 7076; 7111; 7416; 8607; 8775; 9131; 10059; 10763; 56945; 23107; 92259; 64978	SNAA_HUMAN; HSP7C_HUMAN; TIMP1_HUMAN; IF5A1_HUMAN; NEST_HUMAN; ACPH_HUMAN; SPTN1_HUMAN; DNM1L_HUMAN; TMOD1_HUMAN; PGS2_HUMAN; H10_HUMAN; COF1_HUMAN; RT27_HUMAN; FBN2_HUMAN; HMGB1_HUMAN; CAZA1_HUMAN; HMGB2_HUMAN; FSCN1_HUMAN; ACTN2_HUMAN; RADI_HUMAN; BASI_HUMAN; IMB1_HUMAN; LMNA_HUMAN; LAMC1_HUMAN; SPTB1_HUMAN; RM12_HUMAN; HTRA1_HUMAN; STMN1_HUMAN; VDAC1_HUMAN; LIS1_HUMAN; PP1A_HUMAN; MAP1B_HUMAN;…	575	575	46 (8.0%)
5.20011e-08	4.4461e-07	GO:0016684	m	3	oxidoreductase activity, acting on peroxide as acceptor	2876; 2878; 3040; 5052; 7001; 7837; 10549; 10935; 373156; 84817; 3039; 25824	GPX1_HUMAN; PRDX1_HUMAN; GSTK1_HUMAN; HBA_HUMAN; PRDX2_HUMAN; PRDX5_HUMAN; PRDX4_HUMAN; TXD17_HUMAN; PXDN_HUMAN; PRDX3_HUMAN; GPX3_HUMAN	49	49	12 (24.5%)
5.60597e-08	3.13934e-07	GO:0007596	b	3	blood coagulation	2; 18; 60; 87; 302; 308; 348; 829; 832; 1192; 1277; 1278; 1465; 2147; 2153; 2192; 2316; 2782; 3611; 5270; 5566; 5577; 7057; 7414; 7448; 7534; 8761; 10398; 10938; 462; 7094; 50808; 30845	KAP3_HUMAN; ANXA5_HUMAN; GABT_HUMAN; EHD3_HUMAN; CO1A2_HUMAN; THRB_HUMAN; EHD1_HUMAN; VTNC_HUMAN; ILK_HUMAN; A2MG_HUMAN; TLN1_HUMAN; APOE_HUMAN; GBB1_HUMAN; FBLN1_HUMAN; KAD3_HUMAN; TSP1_HUMAN; CSRP1_HUMAN; CAPZB_HUMAN; GDN_HUMAN; KAPCA_HUMAN; ACTB_HUMAN; CLIC1_HUMAN; VINC_HUMAN; FLNA_HUMAN; FA5_HUMAN; 1433Z_HUMAN; ACTN1_HUMAN; ANXA2_HUMAN; PABP4_HUMAN; CAZA1_HUMAN; ANT3_HUMAN; MYL9_HUMAN; CO1A1_…	343	343	33 (9.6%)
6.22328e-08	3.44201e-07	GO:0044092	b	3	negative regulation of molecular function	2; 60; 88; 197; 301; 302; 306; 307; 308; 348; 567; 718; 720; 721; 727; 871; 960; 1400; 1410; 1522; 1634; 1845; 1974; 2280; 2316; 2597; 2631; 2771; 2821; 2876; 3192; 3301; 3611; 3698; 3699; 3700; 3925; 4043; 4057; 4659; 4869; 5037; 5269; 5270; 5499; 5577; 5858; 5962; 6717; 7057; 7076; 7139; 7345; 7448; 7453; 7531; 7532; 9446; 9555; 9775; 9908; 9961; 10105; 10236; 10399; 10763; 10935; 11331; 462; 9…	B2MG_HUMAN; ANXA5_HUMAN; ACTB_HUMAN; RACK1_HUMAN; ANXA1_HUMAN; SPB6_HUMAN; TIMP1_HUMAN; UCHL1_HUMAN; SYWC_HUMAN; GSTO1_HUMAN; HNRPR_HUMAN; DUS3_HUMAN; AMRP_HUMAN; UBP14_HUMAN; PHP14_HUMAN; TRFL_HUMAN; VTNC_HUMAN; PGS2_HUMAN; IF4A3_HUMAN; NIPS2_HUMAN; ILK_HUMAN; CO3_HUMAN; PEBP1_HUMAN; FKB1A_HUMAN; APOE_HUMAN; H2AY_HUMAN; ACTN2_HUMAN; RADI_HUMAN; ITIH4_HUMAN; ITIH3_HUMAN; G3P_HUMAN; CRYAB_HUMAN; P…	1117	1117	72 (6.4%)
8.11925e-08	3.83062e-07	GO:0043034	c	3	costamere	287; 2318; 3611; 3856; 3880; 6840; 7414; 79026	K1C19_HUMAN; ILK_HUMAN; VINC_HUMAN; SVIL_HUMAN; AHNK_HUMAN; ANK2_HUMAN; FLNC_HUMAN; K2C8_HUMAN	19	19	8 (42.1%)
9.93445e-08	5.4276e-07	GO:0032879	b	3	regulation of localization	18; 81; 87; 88; 142; 197; 287; 301; 302; 306; 307; 328; 348; 392; 488; 498; 506; 567; 718; 720; 721; 727; 811; 908; 1012; 1192; 1277; 1410; 1495; 1499; 1634; 1809; 1832; 2147; 2192; 2273; 2280; 2316; 2335; 2539; 2597; 2631; 2664; 2746; 2771; 2821; 3033; 3146; 3192; 3301; 3312; 3326; 3418; 3611; 3675; 3910; 3911; 3912; 3916; 3925; 4000; 4043; 4131; 4240; 4282; 4478; 4607; 4659; 4735; 4924; 5019; 5…	LAMA4_HUMAN; HSP7C_HUMAN; TCPD_HUMAN; TCPG_HUMAN; GSTO1_HUMAN; PML_HUMAN; TCPE_HUMAN; DNM1L_HUMAN; PGS2_HUMAN; H2AY_HUMAN; RACK1_HUMAN; CTNA1_HUMAN; CO3_HUMAN; RUVB1_HUMAN; NPTN_HUMAN; APOE_HUMAN; ACTN2_HUMAN; APEX1_HUMAN; CAD13_HUMAN; NLTP_HUMAN; CRYAB_HUMAN; 1433T_HUMAN; LMNA_HUMAN; PSA_HUMAN; EHD3_HUMAN; TSP1_HUMAN; KAPCA_HUMAN; PSB7_HUMAN; TITIN_HUMAN; CO4A_HUMAN; CO1A1_HUMAN; HCDH_HUMAN; LYP…	2615	2615	135 (5.2%)
1.06124e-07	4.88171e-07	GO:0016469	c	3	proton-transporting two-sector ATPase complex	498; 506; 509; 514; 515; 539; 513; 9114; 10105; 10476; 10632; 84833	USMG5_HUMAN; PPIF_HUMAN; ATP5L_HUMAN; ATPB_HUMAN; ATP5E_HUMAN; ATPD_HUMAN; ATPG_HUMAN; ATPA_HUMAN; VA0D1_HUMAN; AT5F1_HUMAN; ATPO_HUMAN; ATP5H_HUMAN	53	52	12 (23.1%)
1.41671e-07	7.64679e-07	GO:0007164	b	3	establishment of tissue polarity	5048; 5683; 5687; 5689; 5692; 5693; 5695; 5701; 5702; 5704; 5705; 5709; 5710; 5718; 5720; 6233; 9861; 5721	PSB5_HUMAN; LIS1_HUMAN; PSMD3_HUMAN; PRS6A_HUMAN; PRS7_HUMAN; RS27A_HUMAN; PSA6_HUMAN; PSMD6_HUMAN; PSMD4_HUMAN; PRS6B_HUMAN; PRS8_HUMAN; PSME2_HUMAN; PSA2_HUMAN; PSME1_HUMAN; PSB4_HUMAN; PSB1_HUMAN; PSD12_HUMAN; PSB7_HUMAN	123	123	18 (14.6%)
1.60619e-07	8.56633e-07	GO:0002218	b	3	activation of innate immune response	2319; 3146; 4057; 4841; 5566; 5683; 5687; 5689; 5692; 5693; 5695; 5701; 5702; 5704; 5705; 5709; 5710; 5718; 5720; 6233; 6421; 6500; 7184; 7520; 9861; 10432; 1508; 5721; 55269; 100526737	PSB5_HUMAN; PRS6A_HUMAN; TRFL_HUMAN; RBM14_HUMAN; CATB_HUMAN; PSME1_HUMAN; PSD12_HUMAN; PSA6_HUMAN; PSMD6_HUMAN; PSMD4_HUMAN; SKP1_HUMAN; PSB4_HUMAN; PSB1_HUMAN; PRS7_HUMAN; NONO_HUMAN; XRCC5_HUMAN; PSA2_HUMAN; KAPCA_HUMAN; PSB7_HUMAN; PSMD3_HUMAN; RS27A_HUMAN; HMGB1_HUMAN; PSPC1_HUMAN; PRS6B_HUMAN; PRS8_HUMAN; ENPL_HUMAN; FLOT2_HUMAN; PSME2_HUMAN; SFPQ_HUMAN	307	307	30 (9.8%)
1.72122e-07	1.40157e-06	GO:0016614	m	3	oxidoreductase activity, acting on CH-OH group of donors	128; 231; 873; 2194; 2539; 3030; 3032; 3033; 3418; 3419; 3939; 4190; 4191; 4200; 5226; 7358; 8644; 51181; 26227	UGDH_HUMAN; IDHP_HUMAN; SERA_HUMAN; CBR1_HUMAN; MDHM_HUMAN; G6PD_HUMAN; IDH3A_HUMAN; ECHA_HUMAN; ADHX_HUMAN; MDHC_HUMAN; LDHA_HUMAN; ECHB_HUMAN; FAS_HUMAN; AK1C3_HUMAN; DCXR_HUMAN; MAOM_HUMAN; 6PGD_HUMAN; ALDR_HUMAN; HCDH_HUMAN	138	138	19 (13.8%)
1.79091e-07	9.43916e-07	GO:0006575	b	3	cellular modified amino acid metabolic process	191; 501; 1152; 1160; 1192; 2194; 2539; 2739; 2806; 2876; 2936; 3029; 4522; 5033; 5034; 5351; 5352; 6472; 6647; 9446; 10549; 373156; 51449	PLOD2_HUMAN; SAHH_HUMAN; G6PD_HUMAN; GSTO1_HUMAN; GLO2_HUMAN; PDIA1_HUMAN; KCRS_HUMAN; AL7A1_HUMAN; P4HA1_HUMAN; GPX1_HUMAN; GSTK1_HUMAN; PLOD1_HUMAN; PCYOX_HUMAN; GLYM_HUMAN; LGUL_HUMAN; CLIC1_HUMAN; PRDX4_HUMAN; FAS_HUMAN; AATM_HUMAN; SODC_HUMAN; KCRB_HUMAN; GSHR_HUMAN; C1TC_HUMAN	197	196	23 (11.7%)
2.06003e-07	9.24502e-07	GO:0005605	c	3	basal lamina	2335; 3910; 3911; 3912; 3913; 3915; 4811; 375790	LAMA4_HUMAN; LAMB2_HUMAN; LAMA5_HUMAN; LAMB1_HUMAN; AGRIN_HUMAN; FINC_HUMAN; LAMC1_HUMAN; NID1_HUMAN	21	21	8 (38.1%)
2.394e-07	1.0488e-06	GO:0045261	c	3	proton-transporting ATP synthase complex, catalytic core F(1)	498; 506; 509; 514; 513	ATPB_HUMAN; ATP5E_HUMAN; ATPD_HUMAN; ATPG_HUMAN; ATPA_HUMAN	6	6	5 (83.3%)
2.78044e-07	1.44842e-06	GO:0050790	b	3	regulation of catalytic activity	2; 142; 197; 301; 302; 306; 307; 308; 348; 378; 392; 396; 718; 720; 721; 727; 871; 960; 1410; 1499; 1634; 1845; 1917; 1974; 2147; 2192; 2280; 2335; 2597; 2631; 2664; 2771; 2821; 2876; 3146; 3148; 3181; 3192; 3301; 3320; 3326; 3336; 3611; 3698; 3699; 3700; 4057; 4282; 4594; 4607; 4634; 4635; 4659; 4735; 4869; 5037; 5048; 5269; 5270; 5371; 5566; 5577; 5660; 5720; 5858; 5861; 5962; 6187; 6188; 6233;…	GRPE1_HUMAN; TCPD_HUMAN; UCHL1_HUMAN; PML_HUMAN; PSME1_HUMAN; UBP14_HUMAN; PHP14_HUMAN; PGS2_HUMAN; RACK1_HUMAN; CO3_HUMAN; CTNB1_HUMAN; VTNC_HUMAN; ITIH4_HUMAN; CYC_HUMAN; CRYAB_HUMAN; MYL4_HUMAN; MVP_HUMAN; HNRPR_HUMAN; XRCC5_HUMAN; TSP1_HUMAN; PRDX5_HUMAN; KAPCA_HUMAN; TITIN_HUMAN; RAB1A_HUMAN; ROA2_HUMAN; KAP3_HUMAN; RS2_HUMAN; CO4A_HUMAN; PSME2_HUMAN; LYPA1_HUMAN; SNAA_HUMAN; TRFL_HUMAN; ANX…	2291	2289	120 (5.2%)
3.02809e-07	1.55929e-06	GO:0035383	b	3	thioester metabolic process	38; 47; 1629; 1737; 1738; 1743; 2194; 8803; 5160; 5162; 5163; 8050; 8801; 8802; 23597; 641371	PDK1_HUMAN; SUCB1_HUMAN; ODP2_HUMAN; ODO2_HUMAN; FAS_HUMAN; ACOT9_HUMAN; ODPB_HUMAN; ODPA_HUMAN; ODB2_HUMAN; ODPX_HUMAN; DLDH_HUMAN; ACLY_HUMAN; ACOT1_HUMAN; SUCA_HUMAN; THIL_HUMAN; SUCB2_HUMAN	103	103	16 (15.5%)
3.96563e-07	3.08238e-06	GO:0048029	m	3	monosaccharide binding	226; 682; 2539; 2821; 2997; 5033; 5213; 5351; 5352; 6888; 7360; 8974; 10960	GYS1_HUMAN; PLOD2_HUMAN; LMAN2_HUMAN; G6PD_HUMAN; PFKAM_HUMAN; PLOD1_HUMAN; UGPA_HUMAN; ALDOA_HUMAN; BASI_HUMAN; P4HA2_HUMAN; G6PI_HUMAN; TALDO_HUMAN; P4HA1_HUMAN	69	69	13 (18.8%)
5.12162e-07	3.80781e-06	GO:0098632	m	3	cell-cell adhesion mediator activity	301; 302; 1832; 3875; 5499; 6282; 9124; 10611; 10890	PDLI1_HUMAN; DESP_HUMAN; ANXA1_HUMAN; PP1A_HUMAN; K1C18_HUMAN; ANXA2_HUMAN; PDLI5_HUMAN; RAB10_HUMAN; S10AB_HUMAN	31	31	9 (29.0%)
5.12162e-07	2.19158e-06	GO:0031430	c	3	M band	226; 287; 1410; 2023; 2274; 4607; 7273; 8736; 84033	FHL2_HUMAN; OBSCN_HUMAN; ENOA_HUMAN; MYOM1_HUMAN; ALDOA_HUMAN; MYPC3_HUMAN; CRYAB_HUMAN; ANK2_HUMAN; TITIN_HUMAN	31	31	9 (29.0%)
5.44493e-07	2.27697e-06	GO:0045240	c	3	dihydrolipoyl dehydrogenase complex	593; 1629; 1738; 1743; 55753; 92259	ODO2_HUMAN; ODB2_HUMAN; DLDH_HUMAN; ODBA_HUMAN; OGDHL_HUMAN; RT36_HUMAN	11	11	6 (54.5%)
5.83094e-07	2.96848e-06	GO:0019222	b	3	regulation of metabolic process	2; 18; 34; 47; 48; 58; 59; 60; 81; 87; 88; 142; 197; 287; 301; 302; 306; 307; 310; 328; 5516; 348; 378; 718; 720; 721; 727; 811; 871; 908; 960; 1012; 1075; 1277; 1410; 1499; 1500; 1522; 1634; 1655; 1737; 1738; 1845; 1915; 1917; 1936; 1973; 1974; 1984; 2023; 2058; 2147; 2170; 2192; 2194; 2224; 2274; 2280; 2316; 2319; 2335; 2539; 2597; 2734; 2739; 2771; 2821; 2876; 3008; 3012; 3068; 3074; 3146; 314…	FHL2_HUMAN; RAN_HUMAN; EF1D_HUMAN; HSP7C_HUMAN; HEXB_HUMAN; H2AY_HUMAN; AIFM1_HUMAN; TCPG_HUMAN; PML_HUMAN; IF5A1_HUMAN; CAPR1_HUMAN; PSME1_HUMAN; UBP14_HUMAN; CSRP3_HUMAN; DX39B_HUMAN; PGS2_HUMAN; EZRI_HUMAN; NUCL_HUMAN; TRXR1_HUMAN; IF4A3_HUMAN; PDLI1_HUMAN; CALR_HUMAN; CO3_HUMAN; PSMD6_HUMAN; RUVB1_HUMAN; NPTN_HUMAN; SLIRP_HUMAN; HDGF_HUMAN; APOE_HUMAN; TCPD_HUMAN; ACTN2_HUMAN; HNRPQ_HUMAN; IT…	6790	6786	286 (4.2%)
6.00303e-07	3.02175e-06	GO:0030154	b	3	cell differentiation	2; 58; 59; 81; 87; 88; 10939; 142; 230; 287; 301; 302; 307; 310; 348; 378; 396; 488; 506; 567; 811; 871; 873; 1072; 1073; 1192; 1200; 1277; 1282; 1284; 1291; 1400; 1462; 1495; 1499; 1522; 1627; 1655; 1738; 1808; 1809; 1832; 2147; 2192; 2194; 2201; 2273; 2274; 2316; 2318; 2319; 2335; 2539; 2664; 2734; 2739; 2876; 3074; 3146; 3148; 3182; 3183; 3189; 3192; 3276; 3313; 3326; 3336; 3418; 3611; 3675; 3…	FHL2_HUMAN; RAN_HUMAN; K1C19_HUMAN; CO4A1_HUMAN; CALR_HUMAN; HEXB_HUMAN; MYL9_HUMAN; UCHL1_HUMAN; PML_HUMAN; PSME1_HUMAN; CSRP3_HUMAN; DX39B_HUMAN; E41L3_HUMAN; COF1_HUMAN; CTNA1_HUMAN; 1433E_HUMAN; PSMD6_HUMAN; NPTN_HUMAN; SLIRP_HUMAN; APOE_HUMAN; ACTN2_HUMAN; HNRPQ_HUMAN; NCAM1_HUMAN; TAGL_HUMAN; PSB4_HUMAN; TITIN_HUMAN; PRDX3_HUMAN; ASPM_HUMAN; FBLN1_HUMAN; TPM4_HUMAN; XRCC5_HUMAN; CH10_HUMAN;…	4103	4103	189 (4.6%)
6.91563e-07	2.82772e-06	GO:0030867	c	3	rough endoplasmic reticulum membrane	4057; 5351; 5352; 6155; 6234; 6235; 6726; 7317; 10134	PLOD2_HUMAN; TRFL_HUMAN; RS29_HUMAN; RS28_HUMAN; BAP31_HUMAN; RL27_HUMAN; PLOD1_HUMAN; UBA1_HUMAN; SRP09_HUMAN	32	32	9 (28.1%)
7.08469e-07	5.04784e-06	GO:0004857	m	3	enzyme inhibitor activity	2; 197; 301; 302; 306; 307; 308; 718; 720; 721; 727; 871; 1634; 2597; 3698; 3699; 3700; 4057; 4659; 4869; 5037; 5269; 5270; 5577; 5858; 7076; 7453; 7532; 9555; 10399; 10935; 462; 9097; 25824	TRFL_HUMAN; ANXA1_HUMAN; TIMP1_HUMAN; SYWC_HUMAN; UBP14_HUMAN; ANXA5_HUMAN; PGS2_HUMAN; RACK1_HUMAN; CO3_HUMAN; A2MG_HUMAN; H2AY_HUMAN; SPB6_HUMAN; ITIH4_HUMAN; ITIH3_HUMAN; G3P_HUMAN; PRDX3_HUMAN; PZP_HUMAN; SERPH_HUMAN; ANXA4_HUMAN; ANXA3_HUMAN; GDN_HUMAN; 1433G_HUMAN; PRDX5_HUMAN; MYPT1_HUMAN; NPM_HUMAN; KAP3_HUMAN; CO5_HUMAN; ANXA2_HUMAN; PEBP1_HUMAN; ANT3_HUMAN; ITIH2_HUMAN; FETUA_HUMAN; CO4…	401	401	34 (8.5%)
7.83004e-07	5.16083e-06	GO:0016835	m	3	carbon-oxygen lyase activity	48; 50; 328; 1632; 2023; 2026; 2194; 2271; 3030; 3032; 5092; 6188; 7520	ENOG_HUMAN; ACOC_HUMAN; ENOA_HUMAN; ACON_HUMAN; FUMH_HUMAN; ECHB_HUMAN; PHS_HUMAN; FAS_HUMAN; ECHA_HUMAN; APEX1_HUMAN; XRCC5_HUMAN; RS3_HUMAN; ECI1_HUMAN	73	73	13 (17.8%)
7.84687e-07	5.16083e-06	GO:0016817	m	3	hydrolase activity, acting on acid anhydrides	301; 377; 378; 439; 488; 498; 506; 509; 514; 515; 539; 1655; 1915; 1917; 1973; 1974; 2771; 2782; 513; 3312; 3313; 3320; 4594; 4622; 4625; 4634; 4637; 4735; 5464; 5701; 5702; 5704; 5705; 5861; 5901; 7139; 7280; 7284; 7520; 7879; 7919; 8607; 9114; 9775; 9861; 10059; 10383; 10476; 10525; 10540; 10632; 10694; 10890; 11021; 55752; 23499; 85476; 55207; 51449	RAN_HUMAN; IPYR_HUMAN; ARF4_HUMAN; HSP7C_HUMAN; ANXA1_HUMAN; PRS6A_HUMAN; EFGM_HUMAN; DNM1L_HUMAN; SEP11_HUMAN; ATPB_HUMAN; IF4A2_HUMAN; EFTU_HUMAN; ATPA_HUMAN; DX39B_HUMAN; RAB10_HUMAN; HS90A_HUMAN; ARL8B_HUMAN; DCTN2_HUMAN; IF4A3_HUMAN; PSMD6_HUMAN; RUVB1_HUMAN; RAB35_HUMAN; GBB1_HUMAN; MYH4_HUMAN; HYOU1_HUMAN; ATPO_HUMAN; TCPQ_HUMAN; ATP5H_HUMAN; RAB1A_HUMAN; PRS7_HUMAN; ARF3_HUMAN; XRCC5_HUMA…	910	907	59 (6.5%)
1.09665e-06	5.45889e-06	GO:0035966	b	3	response to topologically incorrect protein	439; 811; 871; 1200; 3068; 3301; 3312; 3313; 3320; 3326; 3336; 4000; 7057; 7184; 9114; 10130; 10399; 10525; 7094; 56005; 22872; 27129	TLN1_HUMAN; HSP7C_HUMAN; HSPB7_HUMAN; HS90A_HUMAN; RACK1_HUMAN; CALR_HUMAN; HS90B_HUMAN; MYDGF_HUMAN; LMNA_HUMAN; HYOU1_HUMAN; SERPH_HUMAN; CH10_HUMAN; ASNA_HUMAN; TSP1_HUMAN; HDGF_HUMAN; VA0D1_HUMAN; TPP1_HUMAN; PDIA6_HUMAN; GRP75_HUMAN; DNJA1_HUMAN; ENPL_HUMAN; SC31A_HUMAN	201	201	22 (10.9%)
1.14484e-06	7.25067e-06	GO:0044183	m	3	protein binding involved in protein folding	811; 908; 3312; 3313; 6950; 7203; 10525; 10575; 10694; 22948	CALR_HUMAN; HSP7C_HUMAN; TCPD_HUMAN; TCPG_HUMAN; TCPA_HUMAN; GRP75_HUMAN; TCPZ_HUMAN; TCPE_HUMAN; HYOU1_HUMAN; TCPQ_HUMAN	43	43	10 (23.3%)
1.37795e-06	6.78374e-06	GO:0006458	b	3	,de novo, protein folding	908; 2280; 3312; 3313; 3336; 6950; 7203; 10525; 10575; 10694; 22948	HSP7C_HUMAN; TCPD_HUMAN; TCPG_HUMAN; CH10_HUMAN; GRP75_HUMAN; TCPZ_HUMAN; TCPA_HUMAN; FKB1A_HUMAN; TCPE_HUMAN; HYOU1_HUMAN; TCPQ_HUMAN	54	54	11 (20.4%)
1.41642e-06	5.66566e-06	GO:0120025	c	3	plasma membrane bounded cell projection	18; 34; 58; 59; 81; 87; 88; 191; 204; 231; 287; 301; 302; 306; 348; 378; 720; 721; 821; 960; 1012; 1072; 1152; 1212; 1410; 1495; 1499; 1500; 1522; 1627; 1738; 1809; 1915; 2280; 2316; 2319; 2664; 2771; 2782; 2805; 2821; 3312; 3320; 3326; 3611; 3675; 3842; 3916; 3925; 3983; 4076; 4131; 4478; 4735; 5048; 5213; 136319; 5315; 5499; 5566; 5577; 5701; 5901; 5962; 6188; 6282; 6624; 6647; 23136; 6717; 684…	RAN_HUMAN; CTNA1_HUMAN; UCHL1_HUMAN; MTPN_HUMAN; KPYM_HUMAN; E41L3_HUMAN; COF1_HUMAN; IF4A3_HUMAN; RACK1_HUMAN; CAPR1_HUMAN; NPTN_HUMAN; RADI_HUMAN; APOE_HUMAN; CALX_HUMAN; ACTN2_HUMAN; CAD13_HUMAN; CRYAB_HUMAN; EHD3_HUMAN; HNRPR_HUMAN; TNPO1_HUMAN; DLDH_HUMAN; ABLM1_HUMAN; KAPCA_HUMAN; CATZ_HUMAN; S10AB_HUMAN; EF1A1_HUMAN; KAP3_HUMAN; KCRB_HUMAN; CTND1_HUMAN; CO4A_HUMAN; SNAA_HUMAN; ACTS_HUMAN; …	1992	1992	105 (5.3%)
1.45242e-06	7.02406e-06	GO:0034440	b	3	lipid oxidation	30; 34; 35; 38; 1632; 1666; 1891; 2108; 2109; 2170; 3030; 3032; 3033; 3712; 6342	THIK_HUMAN; DECR_HUMAN; IVD_HUMAN; ECHA_HUMAN; ETFB_HUMAN; FABPH_HUMAN; ECHB_HUMAN; ACADS_HUMAN; ETFA_HUMAN; ACADM_HUMAN; ECH1_HUMAN; NLTP_HUMAN; THIL_HUMAN; ECI1_HUMAN; HCDH_HUMAN	102	102	15 (14.7%)
1.45812e-06	7.02406e-06	GO:0097190	b	3	apoptotic signaling pathway	142; 960; 1075; 1495; 1499; 1655; 2023; 2876; 3148; 3301; 3856; 3875; 3916; 4000; 4282; 4841; 5034; 5163; 5371; 5499; 6188; 6421; 6647; 7057; 7178; 7417; 7529; 7531; 7532; 7533; 7534; 8531; 9131; 9141; 10059; 10105; 10134; 10399; 10525; 10550; 10961; 10971; 54205	PDK1_HUMAN; CTNA1_HUMAN; BAP31_HUMAN; AIFM1_HUMAN; PML_HUMAN; PDCD5_HUMAN; PDIA1_HUMAN; RACK1_HUMAN; PARP1_HUMAN; HMGB2_HUMAN; MIF_HUMAN; PRAF3_HUMAN; LMNA_HUMAN; CYC_HUMAN; HYOU1_HUMAN; K2C8_HUMAN; GPX1_HUMAN; TCTP_HUMAN; YBOX3_HUMAN; NONO_HUMAN; PP1A_HUMAN; K1C18_HUMAN; TSP1_HUMAN; 1433E_HUMAN; PPIF_HUMAN; VDAC2_HUMAN; DNM1L_HUMAN; LAMP1_HUMAN; 1433T_HUMAN; ERP29_HUMAN; CD44_HUMAN; 1433B_HUMAN;…	589	589	43 (7.3%)
1.51584e-06	7.22444e-06	GO:0034330	b	3	cell junction organization	60; 81; 87; 88; 287; 829; 1012; 1495; 1499; 1500; 1832; 2316; 2318; 2335; 3611; 3911; 3915; 5566; 5962; 6281; 6624; 23136; 7057; 7414; 7094; 23499	TLN1_HUMAN; CTNA1_HUMAN; FLNC_HUMAN; E41L3_HUMAN; DESP_HUMAN; ILK_HUMAN; MACF1_HUMAN; FSCN1_HUMAN; ACTN2_HUMAN; RADI_HUMAN; CTNB1_HUMAN; ANK2_HUMAN; LAMC1_HUMAN; CAD13_HUMAN; LAMA5_HUMAN; TSP1_HUMAN; FLNA_HUMAN; KAPCA_HUMAN; ACTB_HUMAN; VINC_HUMAN; ACTN1_HUMAN; CAZA1_HUMAN; S10AA_HUMAN; FINC_HUMAN; CTND1_HUMAN; ACTN4_HUMAN	271	271	26 (9.6%)
1.84886e-06	8.71886e-06	GO:0051239	b	3	regulation of multicellular organismal process	18; 10939; 142; 197; 287; 301; 302; 306; 307; 308; 348; 396; 488; 498; 506; 567; 718; 727; 811; 1072; 1192; 1277; 1284; 1400; 1495; 1499; 1522; 1627; 1634; 1655; 1674; 1808; 1809; 1832; 2023; 2147; 2201; 2316; 2335; 2539; 2548; 2597; 2664; 2734; 2744; 2876; 3146; 3148; 3276; 3313; 3326; 3418; 3611; 3675; 3692; 3910; 3911; 3956; 4000; 4043; 4057; 4076; 4131; 4256; 4282; 4607; 4625; 4633; 4634; 463…	LAMA4_HUMAN; CTNA1_HUMAN; GLSK_HUMAN; EHD3_HUMAN; GSTO1_HUMAN; PML_HUMAN; HSPB7_HUMAN; PSME1_HUMAN; CSRP3_HUMAN; DESM_HUMAN; PGS2_HUMAN; COF1_HUMAN; RACK1_HUMAN; CAPR1_HUMAN; CO3_HUMAN; PSMD6_HUMAN; NPTN_HUMAN; APOE_HUMAN; PSB4_HUMAN; MYL4_HUMAN; ASPM_HUMAN; XRCC5_HUMAN; TSP1_HUMAN; KAPCA_HUMAN; CATZ_HUMAN; PSB7_HUMAN; AT2A2_HUMAN; PSMD4_HUMAN; PRS6B_HUMAN; DPYL2_HUMAN; CO1A1_HUMAN; DPYL1_HUMAN; …	2856	2856	139 (4.9%)
1.86772e-06	7.31193e-06	GO:0071013	c	3	catalytic step 2 spliceosome	1655; 3181; 3183; 3185; 3187; 3192; 4670; 6426; 6634; 7307; 9775; 10236; 10492; 102724594; 22913	HNRPM_HUMAN; IF4A3_HUMAN; SRSF1_HUMAN; ROA2_HUMAN; HNRPC_HUMAN; HNRPR_HUMAN; HNRH1_HUMAN; HNRPF_HUMAN; SMD3_HUMAN; HNRPQ_HUMAN; HNRPU_HUMAN; DDX5_HUMAN; RALY_HUMAN; U2AF5_HUMAN	104	104	15 (14.4%)
1.90958e-06	7.32006e-06	GO:0005832	c	3	chaperonin-containing T-complex	908; 6950; 7203; 10575; 10694; 22948	TCPD_HUMAN; TCPG_HUMAN; TCPA_HUMAN; TCPZ_HUMAN; TCPE_HUMAN; TCPQ_HUMAN	13	13	6 (46.2%)
1.99327e-06	9.30194e-06	GO:0032204	b	3	regulation of telomere maintenance	142; 908; 1499; 3181; 3183; 3192; 5371; 6950; 7203; 7520; 10575; 10694; 22948	PARP1_HUMAN; ROA2_HUMAN; XRCC5_HUMAN; HNRPC_HUMAN; TCPD_HUMAN; TCPG_HUMAN; TCPA_HUMAN; PML_HUMAN; TCPZ_HUMAN; CTNB1_HUMAN; HNRPU_HUMAN; TCPE_HUMAN; TCPQ_HUMAN	79	79	13 (16.5%)
2.30827e-06	1.06609e-05	GO:0036473	b	3	cell death in response to oxidative stress	142; 1499; 2876; 4841; 5034; 5163; 5371; 5660; 6421; 6647; 7295; 10399; 10550	GPX1_HUMAN; PDK1_HUMAN; PDIA1_HUMAN; RACK1_HUMAN; PARP1_HUMAN; NONO_HUMAN; PML_HUMAN; CTNB1_HUMAN; SODC_HUMAN; SAP_HUMAN; THIO_HUMAN; SFPQ_HUMAN; PRAF3_HUMAN	80	80	13 (16.2%)
2.90329e-06	1.77308e-05	GO:0016627	m	3	oxidoreductase activity, acting on the CH-CH group of donors	30; 34; 35; 1371; 1666; 2194; 3712; 6389; 6390; 8644; 27034	THIK_HUMAN; ACAD8_HUMAN; DECR_HUMAN; IVD_HUMAN; ACADS_HUMAN; FAS_HUMAN; AK1C3_HUMAN; HEM6_HUMAN; ACADM_HUMAN; SDHB_HUMAN; SDHA_HUMAN	58	58	11 (19.0%)
3.2473e-06	1.91479e-05	GO:0044548	m	3	S100 protein binding	302; 311; 488; 6282; 7430; 79026	EZRI_HUMAN; AHNK_HUMAN; ANXA2_HUMAN; AT2A2_HUMAN; ANX11_HUMAN; S10AB_HUMAN	14	14	6 (42.9%)
3.2473e-06	1.21939e-05	GO:0045275	c	3	respiratory chain complex III	1537; 7384; 7385; 7386; 7388; 9512	QCR2_HUMAN; CY1_HUMAN; MPPB_HUMAN; UCRI_HUMAN; QCR6_HUMAN; QCR1_HUMAN	14	14	6 (42.9%)
3.28776e-06	1.50298e-05	GO:0046677	b	3	response to antibiotic	18; 301; 328; 5516; 1277; 1410; 2539; 2806; 2876; 3040; 3320; 3939; 4151; 4736; 5019; 5660; 6138; 6188; 6647; 6678; 7284; 7295; 7386; 9131; 10105; 10399; 10935; 3039	RL15_HUMAN; GABT_HUMAN; G6PD_HUMAN; ANXA1_HUMAN; AIFM1_HUMAN; MYG_HUMAN; UCRI_HUMAN; SPRC_HUMAN; HS90A_HUMAN; RACK1_HUMAN; HBA_HUMAN; PP2AB_HUMAN; RL10A_HUMAN; APEX1_HUMAN; CRYAB_HUMAN; GPX1_HUMAN; PPIF_HUMAN; AATM_HUMAN; SAP_HUMAN; SCOT1_HUMAN; CO1A1_HUMAN; LDHA_HUMAN; SODC_HUMAN; EFTU_HUMAN; RS3_HUMAN; THIO_HUMAN; PRDX3_HUMAN	318	318	28 (8.8%)
3.46211e-06	1.9734e-05	GO:0048306	m	3	calcium-dependent protein binding	2; 301; 302; 306; 307; 310; 311; 1655; 6282; 7134; 22872	ANXA1_HUMAN; ANXA7_HUMAN; ANXA4_HUMAN; ANXA3_HUMAN; ANXA2_HUMAN; A2MG_HUMAN; ANX11_HUMAN; DDX5_HUMAN; SC31A_HUMAN; S10AB_HUMAN; TNNC1_HUMAN	59	59	11 (18.6%)
3.61527e-06	1.636e-05	GO:0009887	b	3	animal organ morphogenesis	58; 59; 682; 871; 1277; 1278; 1495; 1499; 1522; 1634; 1832; 2201; 2273; 2274; 2280; 2548; 2734; 3611; 3911; 3912; 3983; 4057; 4256; 4478; 4522; 4607; 4625; 4633; 4634; 5048; 5371; 5654; 5683; 5687; 5689; 5692; 5693; 5695; 5701; 5702; 5704; 5705; 5709; 5710; 5718; 5720; 6169; 6233; 6647; 7134; 7135; 7139; 7168; 7273; 7430; 8736; 9775; 9861; 11331; 5721; 80781	FHL2_HUMAN; PSB5_HUMAN; PRS6A_HUMAN; TRFL_HUMAN; CATZ_HUMAN; CTNA1_HUMAN; ACTS_HUMAN; TNNI1_HUMAN; MYOM1_HUMAN; PML_HUMAN; MYPC3_HUMAN; CO1A2_HUMAN; COIA1_HUMAN; PGS2_HUMAN; PSD12_HUMAN; LIS1_HUMAN; IF4A3_HUMAN; DESP_HUMAN; ILK_HUMAN; PSA6_HUMAN; PSMD6_HUMAN; PHB2_HUMAN; LYAG_HUMAN; MLRV_HUMAN; TNNC1_HUMAN; MOES_HUMAN; BASI_HUMAN; HTRA1_HUMAN; PSB4_HUMAN; PSB1_HUMAN; FHL1_HUMAN; PRS7_HUMAN; RL38_…	996	996	61 (6.1%)
3.96443e-06	1.77607e-05	GO:0048518	b	3	positive regulation of biological process	2; 18; 47; 58; 59; 60; 81; 88; 142; 197; 231; 287; 301; 302; 306; 328; 348; 378; 392; 396; 488; 498; 506; 567; 718; 720; 721; 727; 811; 908; 960; 1012; 1072; 1073; 1075; 1192; 1277; 1397; 1495; 1499; 1522; 1634; 1655; 1809; 1845; 1917; 1936; 1984; 2023; 2147; 2170; 2192; 2194; 2201; 2273; 2274; 2280; 2316; 2319; 2335; 2539; 2597; 2631; 2664; 2746; 2771; 2821; 2876; 3040; 3074; 3146; 3148; 3181; 3…	FHL2_HUMAN; RAN_HUMAN; EF1D_HUMAN; HSP7C_HUMAN; HEXB_HUMAN; MYPT1_HUMAN; TCPG_HUMAN; GSTO1_HUMAN; PML_HUMAN; IF5A1_HUMAN; CAPR1_HUMAN; PSME1_HUMAN; CSRP3_HUMAN; DX39B_HUMAN; PGS2_HUMAN; EZRI_HUMAN; NUCL_HUMAN; COF1_HUMAN; IF4A3_HUMAN; RACK1_HUMAN; CTNA1_HUMAN; CO3_HUMAN; PSMD6_HUMAN; RUVB1_HUMAN; SKP1_HUMAN; NPTN_HUMAN; FSCN1_HUMAN; APOE_HUMAN; TCPD_HUMAN; ACTN2_HUMAN; HNRPQ_HUMAN; HTRA1_HUMAN; A…	5803	5788	246 (4.3%)
4.08286e-06	1.81101e-05	GO:0048468	b	3	cell development	58; 59; 81; 87; 88; 10939; 287; 302; 348; 378; 396; 488; 567; 811; 871; 1072; 1073; 1400; 1495; 1499; 1522; 1627; 1738; 1808; 1809; 2147; 2192; 2274; 2316; 2318; 2335; 2539; 2664; 2876; 3074; 3146; 3148; 3192; 3276; 3418; 3611; 3675; 3856; 3880; 3911; 3912; 3913; 3915; 3925; 3956; 4000; 4057; 4076; 4131; 4478; 4607; 4633; 4659; 4684; 4735; 5048; 5270; 5566; 5861; 5901; 5962; 6223; 6281; 6647; 231…	FHL2_HUMAN; RAN_HUMAN; K1C19_HUMAN; CALR_HUMAN; HEXB_HUMAN; UCHL1_HUMAN; CSRP3_HUMAN; DX39B_HUMAN; E41L3_HUMAN; COF1_HUMAN; CTNA1_HUMAN; NPTN_HUMAN; SLIRP_HUMAN; APOE_HUMAN; ACTN2_HUMAN; NCAM1_HUMAN; ASPM_HUMAN; LMNA_HUMAN; XRCC5_HUMAN; DREB_HUMAN; DLDH_HUMAN; KAPCA_HUMAN; CATZ_HUMAN; TITIN_HUMAN; RAB1A_HUMAN; NEBL_HUMAN; DPYL2_HUMAN; DPYL1_HUMAN; TRFL_HUMAN; ACTS_HUMAN; FLNC_HUMAN; SRBS2_HUMAN; …	2039	2039	105 (5.1%)
4.12647e-06	1.51854e-05	GO:0005578	c	3	proteinaceous extracellular matrix	302; 811; 1277; 1278; 1282; 1284; 1291; 1462; 1634; 2192; 2201; 2335; 2734; 3910; 3911; 3912; 3913; 3915; 3956; 3959; 4256; 4811; 6678; 7045; 7076; 7448; 7837; 10631; 80781; 375790; 22795	CO4A2_HUMAN; LAMA4_HUMAN; CO4A1_HUMAN; CALR_HUMAN; TIMP1_HUMAN; CO1A2_HUMAN; SPRC_HUMAN; COIA1_HUMAN; PGS2_HUMAN; POSTN_HUMAN; FBN2_HUMAN; CSPG2_HUMAN; BGH3_HUMAN; VTNC_HUMAN; FBLN1_HUMAN; LAMC1_HUMAN; NID2_HUMAN; AGRIN_HUMAN; LG3BP_HUMAN; PXDN_HUMAN; LAMA5_HUMAN; GSLG1_HUMAN; NID1_HUMAN; CO6A1_HUMAN; ANXA2_HUMAN; LAMB1_HUMAN; LEG1_HUMAN; FINC_HUMAN; LAMB2_HUMAN; CO1A1_HUMAN; MGP_HUMAN	377	377	31 (8.2%)
4.37229e-06	1.92038e-05	GO:0051236	b	3	establishment of RNA localization	1984; 3181; 3692; 4869; 5901; 6426; 6427; 6432; 6741; 7307; 7919; 8570; 9775; 9908; 9961; 10128; 10657; 11338; 84324; 10644; 102724594	RAN_HUMAN; FUBP2_HUMAN; IF4A3_HUMAN; G3BP2_HUMAN; SRSF1_HUMAN; IF6_HUMAN; U2AF2_HUMAN; ROA2_HUMAN; LA_HUMAN; SRSF7_HUMAN; KHDR1_HUMAN; NPM_HUMAN; IF5A1_HUMAN; MVP_HUMAN; DX39B_HUMAN; IF2B2_HUMAN; LPPRC_HUMAN; SRSF2_HUMAN; U2AF5_HUMAN; SARNP_HUMAN	202	202	21 (10.4%)
4.85729e-06	2.67935e-05	GO:0046983	m	3	protein dimerization activity	18; 38; 81; 87; 88; 128; 301; 348; 1012; 1371; 1410; 1495; 1499; 2023; 2058; 2194; 2280; 2316; 2319; 2539; 2806; 3012; 3073; 3074; 3320; 3326; 3612; 3675; 3956; 4594; 4869; 5019; 5034; 5048; 5213; 5351; 5371; 5660; 5901; 5962; 6223; 6281; 6282; 6301; 6421; 6647; 6717; 6741; 7086; 7134; 7168; 7169; 7171; 7453; 7531; 7533; 8335; 8736; 8801; 9131; 9555; 10059; 10135; 10399; 10549; 10961; 51100; 5142…	RAN_HUMAN; LA_HUMAN; CTNA1_HUMAN; G6PD_HUMAN; ANXA1_HUMAN; SAP_HUMAN; 1433F_HUMAN; PLOD1_HUMAN; H2A1B_HUMAN; PML_HUMAN; MYOM1_HUMAN; NNRE_HUMAN; PRDX5_HUMAN; TPM4_HUMAN; HS90A_HUMAN; TNNC1_HUMAN; IMPA1_HUMAN; PDIA1_HUMAN; LEG1_HUMAN; GABT_HUMAN; SNX9_HUMAN; ADHX_HUMAN; NADC_HUMAN; HEXA_HUMAN; HEXB_HUMAN; APOE_HUMAN; H2AY_HUMAN; ACTN2_HUMAN; RADI_HUMAN; HS90B_HUMAN; SHLB1_HUMAN; CAD13_HUMAN; CRYAB…	1303	1302	74 (5.7%)
5.324e-06	2.31568e-05	GO:0012501	b	3	programmed cell death	81; 87; 88; 142; 213; 231; 301; 307; 308; 328; 5516; 348; 378; 396; 811; 960; 1072; 1075; 1410; 1495; 1499; 1522; 1655; 1832; 1917; 1984; 2023; 2274; 2316; 2539; 2597; 2739; 2782; 2821; 2876; 3005; 3146; 3148; 3301; 3313; 3326; 3336; 3611; 3837; 3855; 3856; 3875; 3880; 3916; 3939; 3956; 4000; 4057; 4282; 4841; 4869; 5034; 5163; 5315; 5371; 5499; 5705; 6188; 6233; 6421; 6647; 23136; 6950; 7001; 70…	FHL2_HUMAN; K1C19_HUMAN; CALR_HUMAN; PML_HUMAN; IF5A1_HUMAN; KPYM_HUMAN; E41L3_HUMAN; COF1_HUMAN; RACK1_HUMAN; CTNA1_HUMAN; PP2AB_HUMAN; APOE_HUMAN; ACTN2_HUMAN; APEX1_HUMAN; CRYAB_HUMAN; 1433T_HUMAN; AN32A_HUMAN; TSP1_HUMAN; CATZ_HUMAN; PRDX2_HUMAN; LDHA_HUMAN; HINT2_HUMAN; ALBU_HUMAN; VDAC2_HUMAN; TRFL_HUMAN; ANXA1_HUMAN; CATC_HUMAN; PDIA1_HUMAN; PARP1_HUMAN; PHB2_HUMAN; HMGB2_HUMAN; HS90B_HUMA…	2076	2076	106 (5.1%)
5.78428e-06	2.49169e-05	GO:0050793	b	3	regulation of developmental process	81; 10939; 142; 197; 226; 301; 302; 306; 310; 348; 396; 567; 718; 727; 811; 832; 960; 1072; 1192; 1277; 1284; 1400; 1495; 1499; 1522; 1627; 1634; 1655; 1808; 1809; 2147; 2192; 2201; 2316; 2319; 2335; 2539; 2664; 2734; 2876; 3074; 3146; 3148; 3192; 3276; 3313; 3326; 3418; 3611; 3675; 3692; 3910; 3911; 3956; 4000; 4057; 4076; 4131; 4256; 4282; 4478; 4659; 4904; 5048; 5230; 136319; 5270; 5371; 5479;…	LAMA4_HUMAN; CALR_HUMAN; HEXB_HUMAN; MYL9_HUMAN; PML_HUMAN; PSME1_HUMAN; DX39B_HUMAN; PGS2_HUMAN; E41L3_HUMAN; COF1_HUMAN; RACK1_HUMAN; CTNA1_HUMAN; CO3_HUMAN; PSMD6_HUMAN; NPTN_HUMAN; APOE_HUMAN; PSB4_HUMAN; ASPM_HUMAN; LMNA_HUMAN; XRCC5_HUMAN; TSP1_HUMAN; KAPCA_HUMAN; CATZ_HUMAN; PSB7_HUMAN; PRS6B_HUMAN; YBOX1_HUMAN; DPYL2_HUMAN; CO1A1_HUMAN; DPYL1_HUMAN; PSB5_HUMAN; CO4A2_HUMAN; TRFL_HUMAN; AN…	2456	2456	121 (4.9%)
5.81128e-06	2.09662e-05	GO:0042383	c	3	sarcolemma	287; 301; 302; 682; 1291; 1674; 2318; 3856; 3880; 3916; 5962; 6717; 7414; 7430; 79026; 84033	K1C19_HUMAN; SORCN_HUMAN; VINC_HUMAN; ANXA1_HUMAN; AHNK_HUMAN; ANXA2_HUMAN; OBSCN_HUMAN; RADI_HUMAN; BASI_HUMAN; K2C8_HUMAN; FLNC_HUMAN; DESM_HUMAN; LAMP1_HUMAN; EZRI_HUMAN; ANK2_HUMAN; CO6A1_HUMAN	128	128	16 (12.5%)
5.99609e-06	2.12169e-05	GO:0030964	c	3	NADH dehydrogenase complex	4697; 4698; 4702; 4704; 4705; 4710; 4723; 4724; 4726; 4729	NDUA9_HUMAN; NDUA5_HUMAN; NDUA8_HUMAN; NDUA4_HUMAN; NDUS4_HUMAN; NDUAA_HUMAN; NDUS6_HUMAN; NDUV2_HUMAN; NDUB4_HUMAN; NDUV1_HUMAN	51	51	10 (19.6%)
6.0023e-06	2.56098e-05	GO:0044260	b	3	cellular macromolecule metabolic process	2; 48; 60; 88; 10939; 128; 142; 174; 178; 197; 213; 301; 302; 306; 307; 327; 328; 5516; 348; 378; 410; 567; 718; 720; 721; 727; 811; 813; 871; 908; 960; 1012; 1072; 1075; 1277; 1284; 1410; 1462; 1499; 1500; 1522; 1615; 1634; 1650; 1655; 1738; 1743; 1832; 1845; 1915; 1917; 1933; 1936; 1973; 1974; 1984; 2023; 2058; 2109; 2147; 2153; 2192; 2274; 2280; 2316; 2335; 2539; 2548; 2597; 2632; 2734; 2739; …	FHL2_HUMAN; RAN_HUMAN; EF1D_HUMAN; PDIA6_HUMAN; RS27A_HUMAN; CALR_HUMAN; HEXB_HUMAN; H2AY_HUMAN; MYPT1_HUMAN; TCPG_HUMAN; EHD3_HUMAN; PRDX5_HUMAN; PML_HUMAN; IF5A1_HUMAN; PSME1_HUMAN; ACPH_HUMAN; UBP14_HUMAN; CSRP3_HUMAN; ITIH2_HUMAN; SYRC_HUMAN; OST48_HUMAN; PGS2_HUMAN; GDE_HUMAN; NUCL_HUMAN; COF1_HUMAN; IF4A3_HUMAN; PDLI1_HUMAN; HSP7C_HUMAN; CO3_HUMAN; PSMD6_HUMAN; RUVB1_HUMAN; SKP1_HUMAN; NPTN…	8457	8444	337 (4.0%)
6.69042e-06	2.82765e-05	GO:0050878	b	3	regulation of body fluid levels	2; 18; 60; 87; 231; 302; 308; 310; 348; 829; 832; 1192; 1277; 1278; 1465; 2147; 2153; 2192; 2316; 2782; 2821; 3611; 3925; 5270; 5566; 5577; 7057; 7414; 7448; 7534; 8761; 10398; 10938; 462; 7094; 50808; 30845	KAP3_HUMAN; ANXA5_HUMAN; GABT_HUMAN; EHD3_HUMAN; CO1A2_HUMAN; THRB_HUMAN; EHD1_HUMAN; VTNC_HUMAN; ILK_HUMAN; A2MG_HUMAN; TLN1_HUMAN; APOE_HUMAN; GBB1_HUMAN; FBLN1_HUMAN; KAD3_HUMAN; STMN1_HUMAN; ANXA7_HUMAN; TSP1_HUMAN; CSRP1_HUMAN; CAPZB_HUMAN; GDN_HUMAN; KAPCA_HUMAN; ACTB_HUMAN; CLIC1_HUMAN; ALDR_HUMAN; VINC_HUMAN; FLNA_HUMAN; FA5_HUMAN; 1433Z_HUMAN; ACTN1_HUMAN; ANXA2_HUMAN; PABP4_HUMAN; CAZA1…	503	503	37 (7.4%)
7.56357e-06	3.1668e-05	GO:0072593	b	3	reactive oxygen species metabolic process	378; 1410; 2147; 2539; 2876; 2878; 3040; 3320; 3326; 3692; 4724; 5052; 6647; 7001; 7057; 7416; 7837; 8570; 8644; 10549; 10935; 3039; 25824	ARF4_HUMAN; THRB_HUMAN; G6PD_HUMAN; HS90A_HUMAN; GPX3_HUMAN; FUBP2_HUMAN; HBA_HUMAN; IF6_HUMAN; PRDX4_HUMAN; HS90B_HUMAN; VDAC1_HUMAN; CRYAB_HUMAN; GPX1_HUMAN; PXDN_HUMAN; TSP1_HUMAN; PRDX5_HUMAN; PRDX1_HUMAN; PRDX2_HUMAN; PRDX3_HUMAN; AK1C3_HUMAN; SODC_HUMAN; NDUS4_HUMAN	243	243	23 (9.5%)
8.54677e-06	3.54533e-05	GO:0031589	b	3	cell-substrate adhesion	81; 87; 88; 811; 960; 1012; 1277; 1499; 2192; 2316; 2335; 3611; 3675; 3911; 3912; 3915; 3956; 4811; 5861; 6281; 7057; 7414; 7448; 7791; 10631; 23499; 22795	CALR_HUMAN; POSTN_HUMAN; ILK_HUMAN; MACF1_HUMAN; VTNC_HUMAN; ACTN2_HUMAN; CTNB1_HUMAN; FBLN1_HUMAN; LAMC1_HUMAN; CAD13_HUMAN; LAMA5_HUMAN; TSP1_HUMAN; FLNA_HUMAN; NID2_HUMAN; NID1_HUMAN; RAB1A_HUMAN; CD44_HUMAN; VINC_HUMAN; ACTN1_HUMAN; LAMB1_HUMAN; LEG1_HUMAN; ZYX_HUMAN; S10AA_HUMAN; FINC_HUMAN; ACTN4_HUMAN; CO1A1_HUMAN; ITA3_HUMAN	316	316	27 (8.5%)
9.90312e-06	4.07027e-05	GO:0044770	b	3	cell cycle phase transition	301; 328; 2273; 3276; 3320; 4659; 4869; 5048; 5371; 5566; 5577; 5683; 5687; 5689; 5692; 5693; 5695; 5701; 5702; 5704; 5705; 5709; 5710; 5718; 5720; 5962; 6233; 6500; 7531; 7532; 9555; 9861; 10121; 10383; 10540; 10657; 10763; 11331; 5721; 128866	PSB5_HUMAN; PRS6A_HUMAN; ANXA1_HUMAN; ACTZ_HUMAN; PML_HUMAN; PSME1_HUMAN; HS90A_HUMAN; PSD12_HUMAN; LIS1_HUMAN; PSA6_HUMAN; ANM1_HUMAN; PHB2_HUMAN; PSMD4_HUMAN; SKP1_HUMAN; H2AY_HUMAN; RADI_HUMAN; APEX1_HUMAN; PSB4_HUMAN; PSB1_HUMAN; FHL1_HUMAN; PRS7_HUMAN; 1433E_HUMAN; PSA2_HUMAN; KAPCA_HUMAN; KHDR1_HUMAN; PSB7_HUMAN; PSMD3_HUMAN; RS27A_HUMAN; NEST_HUMAN; MYPT1_HUMAN; NPM_HUMAN; KAP3_HUMAN; PRS6…	573	573	40 (7.0%)
1.00052e-05	4.07483e-05	GO:0009725	b	3	response to hormone	38; 58; 88; 142; 178; 197; 231; 301; 302; 306; 328; 682; 811; 1277; 1410; 1499; 1537; 1655; 2170; 2274; 2720; 2771; 2782; 2805; 2821; 3030; 3033; 3148; 3192; 3490; 3675; 3692; 4151; 4478; 5019; 5315; 5566; 5577; 5901; 5962; 6678; 7057; 7076; 7386; 7532; 7533; 8644; 9114; 9131; 10135; 10424; 10432; 10631; 10890; 11331; 1508; 375790; 100526737; 5245	FHL2_HUMAN; RAN_HUMAN; CALR_HUMAN; ACTS_HUMAN; ANXA1_HUMAN; ECHA_HUMAN; TIMP1_HUMAN; AIFM1_HUMAN; CATB_HUMAN; BGAL_HUMAN; UCRI_HUMAN; SPRC_HUMAN; ITA3_HUMAN; RAB10_HUMAN; KPYM_HUMAN; GDE_HUMAN; CY1_HUMAN; MOES_HUMAN; PARP1_HUMAN; IF6_HUMAN; PHB_HUMAN; PHB2_HUMAN; HMGB2_HUMAN; TSP1_HUMAN; GBB1_HUMAN; ACTN2_HUMAN; RADI_HUMAN; BASI_HUMAN; APEX1_HUMAN; CRYAB_HUMAN; AGRIN_HUMAN; FABPH_HUMAN; RBM14_HUM…	985	984	59 (6.0%)
1.04603e-05	4.22182e-05	GO:0042493	b	3	response to drug	18; 60; 301; 328; 5516; 567; 811; 205; 1277; 1410; 1495; 1499; 2170; 2280; 2539; 2771; 2782; 2806; 2821; 2876; 3030; 3033; 3040; 3148; 3326; 3490; 3675; 3939; 3956; 4151; 4502; 4659; 4735; 4736; 4924; 5019; 5577; 5660; 6138; 6188; 6281; 6647; 6678; 7057; 7184; 7284; 7295; 7386; 7520; 9131; 10105; 10165; 10399; 10550; 10935; 80781; 375790; 3039	B2MG_HUMAN; MT2_HUMAN; RL15_HUMAN; FKB1A_HUMAN; CALR_HUMAN; G6PD_HUMAN; ANXA1_HUMAN; ECHA_HUMAN; AIFM1_HUMAN; NUCB1_HUMAN; MYG_HUMAN; UCRI_HUMAN; SPRC_HUMAN; COIA1_HUMAN; EFTU_HUMAN; RACK1_HUMAN; HBA_HUMAN; GABT_HUMAN; HMGB2_HUMAN; RS3_HUMAN; PP2AB_HUMAN; RL10A_HUMAN; GBB1_HUMAN; HS90B_HUMAN; KAD4_HUMAN; APEX1_HUMAN; CRYAB_HUMAN; AGRIN_HUMAN; PRAF3_HUMAN; GPX1_HUMAN; FABPH_HUMAN; XRCC5_HUMAN; CTN…	964	963	58 (6.0%)
1.50055e-05	6.00222e-05	GO:0006629	b	3	lipid metabolic process	30; 34; 35; 38; 47; 128; 174; 231; 301; 348; 377; 410; 427; 498; 506; 718; 873; 1200; 1632; 1666; 1727; 1737; 1738; 1891; 1917; 2108; 2109; 2147; 2170; 2171; 2194; 2224; 2274; 2539; 2638; 2720; 2876; 3030; 3032; 3033; 3073; 3074; 3490; 3612; 3692; 3712; 3837; 4048; 4282; 4594; 4726; 5048; 5160; 5162; 5163; 5577; 5660; 5901; 6342; 6647; 7296; 7533; 7879; 8050; 8644; 9555; 10399; 10434; 10577; 2378…	FHL2_HUMAN; GPX1_HUMAN; MIF_HUMAN; CBR1_HUMAN; APOM_HUMAN; G6PD_HUMAN; ANXA1_HUMAN; ECHA_HUMAN; ODPB_HUMAN; ODPA_HUMAN; 1433F_HUMAN; ETFA_HUMAN; ATPB_HUMAN; BGAL_HUMAN; FPPS_HUMAN; ATPA_HUMAN; THRB_HUMAN; APOE_HUMAN; VTDB_HUMAN; ECI1_HUMAN; IMPA1_HUMAN; RACK1_HUMAN; ARSA_HUMAN; CO3_HUMAN; ADHX_HUMAN; NPC2_HUMAN; HEXB_HUMAN; ASAH1_HUMAN; SAP_HUMAN; ACADS_HUMAN; TRXR1_HUMAN; HEXA_HUMAN; PDK1_HUMAN;…	1442	1440	78 (5.4%)
1.52157e-05	6.0324e-05	GO:0045087	b	3	innate immune response	2; 301; 567; 718; 720; 721; 727; 829; 960; 2058; 2319; 2597; 3146; 3148; 3326; 3916; 4057; 4282; 4502; 4684; 4841; 5052; 5094; 5371; 5566; 5683; 5687; 5689; 5692; 5693; 5695; 5701; 5702; 5704; 5705; 5709; 5710; 5718; 5720; 6223; 6233; 6421; 6472; 6500; 7184; 7431; 7520; 7791; 9861; 10096; 10155; 10383; 10432; 10492; 1508; 5721; 9097; 55269; 100526737	B2MG_HUMAN; MT2_HUMAN; PRS6A_HUMAN; TRFL_HUMAN; ANXA1_HUMAN; PRS6B_HUMAN; RBM14_HUMAN; CATB_HUMAN; PML_HUMAN; PSMD6_HUMAN; PSA6_HUMAN; UBP14_HUMAN; PSD12_HUMAN; ARP3_HUMAN; HMGB1_HUMAN; A2MG_HUMAN; HMGB2_HUMAN; MIF_HUMAN; HS90B_HUMAN; HNRPQ_HUMAN; NCAM1_HUMAN; TIF1B_HUMAN; G3P_HUMAN; PSB1_HUMAN; PRS7_HUMAN; VIME_HUMAN; NONO_HUMAN; XRCC5_HUMAN; PSMD3_HUMAN; PSB4_HUMAN; SKP1_HUMAN; PSA2_HUMAN; GLYM…	1013	998	59 (5.9%)
1.75607e-05	6.09654e-05	GO:0030062	c	3	mitochondrial tricarboxylic acid cycle enzyme complex	593; 1629; 8801; 92259	ODBA_HUMAN; ODB2_HUMAN; SUCB2_HUMAN; RT36_HUMAN	6	6	4 (66.7%)
1.79019e-05	7.03513e-05	GO:0046716	b	3	muscle cell cellular homeostasis	226; 1073; 2548; 3920; 5213; 6647	COF2_HUMAN; LYAG_HUMAN; PFKAM_HUMAN; ALDOA_HUMAN; SODC_HUMAN; LAMP2_HUMAN	18	18	6 (33.3%)
1.82293e-05	7.10149e-05	GO:1903047	b	3	mitotic cell cycle process	301; 328; 1072; 2273; 2316; 3192; 3276; 3320; 3837; 3925; 4000; 4659; 4735; 4869; 5048; 5371; 5566; 5577; 5683; 5687; 5689; 5692; 5693; 5695; 5701; 5702; 5704; 5705; 5709; 5710; 5718; 5720; 5901; 5962; 6233; 6500; 7273; 7531; 7532; 9555; 9861; 10121; 10383; 10540; 10657; 10763; 11021; 11331; 55752; 51429; 5721; 128866	PSB5_HUMAN; RAN_HUMAN; PRS6A_HUMAN; ANXA1_HUMAN; ACTZ_HUMAN; SEP11_HUMAN; PML_HUMAN; PSME1_HUMAN; PRS7_HUMAN; HS90A_HUMAN; PSD12_HUMAN; COF1_HUMAN; SNX9_HUMAN; PSA6_HUMAN; ANM1_HUMAN; PHB2_HUMAN; PSMD4_HUMAN; SKP1_HUMAN; RAB35_HUMAN; H2AY_HUMAN; RADI_HUMAN; IMB1_HUMAN; LMNA_HUMAN; APEX1_HUMAN; PSB4_HUMAN; PSB1_HUMAN; FHL1_HUMAN; STMN1_HUMAN; LIS1_HUMAN; 1433E_HUMAN; FLNA_HUMAN; PSA2_HUMAN; KAPCA_…	847	847	52 (6.1%)
2.23011e-05	8.61286e-05	GO:0002026	b	3	regulation of the force of heart contraction	488; 2548; 4625; 4633; 4634; 4635; 8048	MYH7_HUMAN; MLRV_HUMAN; LYAG_HUMAN; MYL3_HUMAN; CSRP3_HUMAN; AT2A2_HUMAN; MYL4_HUMAN	27	27	7 (25.9%)
2.44294e-05	9.35415e-05	GO:0030168	b	3	platelet activation	18; 60; 87; 348; 1192; 1277; 1278; 1465; 2147; 2316; 2782; 3611; 5270; 7414; 7534; 10398; 7094	GBB1_HUMAN; TLN1_HUMAN; THRB_HUMAN; ILK_HUMAN; GABT_HUMAN; MYL9_HUMAN; 1433Z_HUMAN; ACTN1_HUMAN; APOE_HUMAN; CSRP1_HUMAN; FLNA_HUMAN; GDN_HUMAN; CO1A2_HUMAN; ACTB_HUMAN; VINC_HUMAN; CLIC1_HUMAN; CO1A1_HUMAN	159	159	17 (10.7%)
2.50282e-05	0.000133744	GO:0043177	m	3	organic acid binding	128; 213; 960; 1462; 1629; 2170; 2171; 2746; 2805; 2806; 5033; 5351; 5352; 5660; 5917; 6342; 6472; 8644; 8974; 375790	PLOD2_HUMAN; CD44_HUMAN; FABPH_HUMAN; DHE3_HUMAN; ADHX_HUMAN; CSPG2_HUMAN; PLOD1_HUMAN; ODB2_HUMAN; SYRC_HUMAN; AK1C3_HUMAN; AATM_HUMAN; ALBU_HUMAN; GLYM_HUMAN; SAP_HUMAN; P4HA2_HUMAN; AATC_HUMAN; NLTP_HUMAN; P4HA1_HUMAN; AGRIN_HUMAN; FABP5_HUMAN	209	209	20 (9.6%)
3.25644e-05	0.000123634	GO:0071426	b	3	ribonucleoprotein complex export from nucleus	1984; 3181; 3692; 4869; 5901; 6426; 6427; 6432; 6741; 7307; 7919; 9775; 11338; 84324; 102724594	RAN_HUMAN; IF4A3_HUMAN; SRSF1_HUMAN; IF6_HUMAN; U2AF2_HUMAN; ROA2_HUMAN; LA_HUMAN; SRSF7_HUMAN; NPM_HUMAN; IF5A1_HUMAN; DX39B_HUMAN; SRSF2_HUMAN; U2AF5_HUMAN; SARNP_HUMAN	131	131	15 (11.5%)
3.2846e-05	0.000123655	GO:0051702	b	3	interaction with symbiont	302; 348; 1072; 2147; 2335; 2597; 2876; 3312; 4057; 5479; 5702	GPX1_HUMAN; COF1_HUMAN; TRFL_HUMAN; PRS6A_HUMAN; THRB_HUMAN; HSP7C_HUMAN; PPIB_HUMAN; APOE_HUMAN; FINC_HUMAN; G3P_HUMAN; ANXA2_HUMAN	74	74	11 (14.9%)
3.46026e-05	0.000129183	GO:0032535	b	3	regulation of cellular component size	88; 310; 348; 829; 832; 1072; 1073; 1808; 2335; 2664; 3326; 3611; 4131; 4478; 5048; 136319; 5499; 5962; 6709; 6710; 7111; 7430; 10094; 10096; 10552; 23499; 50809; 57175	SPTN1_HUMAN; LIS1_HUMAN; COF1_HUMAN; ARP3_HUMAN; ILK_HUMAN; COF2_HUMAN; MACF1_HUMAN; APOE_HUMAN; MOES_HUMAN; ACTN2_HUMAN; RADI_HUMAN; HS90B_HUMAN; HP1B3_HUMAN; SPTB1_HUMAN; ARC1A_HUMAN; ANXA7_HUMAN; TMOD1_HUMAN; GDIA_HUMAN; PP1A_HUMAN; MAP1B_HUMAN; CAPZB_HUMAN; COR1B_HUMAN; MTPN_HUMAN; ARPC3_HUMAN; EZRI_HUMAN; CAZA1_HUMAN; FINC_HUMAN; DPYL2_HUMAN	361	361	28 (7.8%)
3.5301e-05	0.000182923	GO:0023023	m	3	MHC protein complex binding	311; 3312; 3320; 3326; 5315; 7531	HSP7C_HUMAN; 1433E_HUMAN; HS90B_HUMAN; ANX11_HUMAN; KPYM_HUMAN; HS90A_HUMAN	20	20	6 (30.0%)
3.56282e-05	0.000131912	GO:0071166	b	3	ribonucleoprotein complex localization	1984; 3181; 3692; 4869; 5901; 6426; 6427; 6432; 6741; 7307; 7919; 9775; 11338; 84324; 102724594	RAN_HUMAN; IF4A3_HUMAN; SRSF1_HUMAN; IF6_HUMAN; U2AF2_HUMAN; ROA2_HUMAN; LA_HUMAN; SRSF7_HUMAN; NPM_HUMAN; IF5A1_HUMAN; DX39B_HUMAN; SRSF2_HUMAN; U2AF5_HUMAN; SARNP_HUMAN	132	132	15 (11.4%)
3.69813e-05	0.0001358	GO:0042026	b	3	protein refolding	567; 2280; 3312; 3313; 3320; 6625; 10525	B2MG_HUMAN; HSP7C_HUMAN; GRP75_HUMAN; FKB1A_HUMAN; RU17_HUMAN; HYOU1_HUMAN; HS90A_HUMAN	29	29	7 (24.1%)
3.71411e-05	0.000124254	GO:0043259	c	3	laminin-10 complex	3911; 3912; 3915	LAMB1_HUMAN; LAMA5_HUMAN; LAMC1_HUMAN	3	3	3 (100.0%)
3.71411e-05	0.000124254	GO:0043260	c	3	laminin-11 complex	3911; 3913; 3915	LAMC1_HUMAN; LAMA5_HUMAN; LAMB2_HUMAN	3	3	3 (100.0%)
4.2554e-05	0.000214022	GO:0016860	m	3	intramolecular oxidoreductase activity	1632; 1891; 2821; 4282; 5034; 7167; 9601; 10130; 10961	TPIS_HUMAN; PDIA1_HUMAN; PDIA4_HUMAN; PDIA6_HUMAN; MIF_HUMAN; ERP29_HUMAN; ECH1_HUMAN; G6PI_HUMAN; ECI1_HUMAN	51	51	9 (17.6%)
4.36228e-05	0.000158886	GO:0071495	b	3	cellular response to endogenous stimulus	58; 60; 88; 142; 197; 231; 301; 328; 811; 960; 1277; 1278; 1282; 1284; 1291; 1495; 1499; 1655; 1915; 2201; 2274; 2280; 2734; 2771; 2782; 2805; 3185; 3187; 3192; 3326; 3490; 3611; 3675; 4478; 4670; 4691; 5315; 5371; 5566; 5577; 5654; 5901; 5962; 6233; 6625; 6647; 7057; 7184; 7430; 7532; 7533; 7791; 8644; 9114; 9131; 9141; 9775; 10094; 10135; 10424; 10432; 10631; 10890; 10938; 11021; 11331; 1508; 3…	FHL2_HUMAN; HNRPM_HUMAN; CO4A2_HUMAN; PDCD5_HUMAN; ACTB_HUMAN; CALR_HUMAN; ACTS_HUMAN; ANXA1_HUMAN; NPTN_HUMAN; AIFM1_HUMAN; HNRH1_HUMAN; CATB_HUMAN; HNRPF_HUMAN; PML_HUMAN; CO1A2_HUMAN; RAN_HUMAN; RU17_HUMAN; RAB10_HUMAN; EHD1_HUMAN; KPYM_HUMAN; NUCL_HUMAN; CO4A1_HUMAN; MOES_HUMAN; IF4A3_HUMAN; FBN2_HUMAN; PARP1_HUMAN; PHB_HUMAN; PHB2_HUMAN; ENPL_HUMAN; TSP1_HUMAN; AK1C3_HUMAN; RAB35_HUMAN; GBB1…	1342	1341	72 (5.4%)
4.95882e-05	0.000179157	GO:0031647	b	3	regulation of protein stability	287; 811; 908; 1410; 2316; 2319; 2597; 3312; 3320; 3326; 3916; 3920; 5479; 6950; 7203; 10575; 10657; 10694; 11331; 51100; 22948; 5245	HSP7C_HUMAN; TCPD_HUMAN; TCPG_HUMAN; TCPE_HUMAN; HS90A_HUMAN; ANK2_HUMAN; CALR_HUMAN; PHB2_HUMAN; PPIB_HUMAN; TCPA_HUMAN; PHB_HUMAN; HS90B_HUMAN; G3P_HUMAN; CRYAB_HUMAN; TCPQ_HUMAN; SHLB1_HUMAN; FLNA_HUMAN; KHDR1_HUMAN; LAMP1_HUMAN; LAMP2_HUMAN; TCPZ_HUMAN; FLOT2_HUMAN	255	255	22 (8.6%)
5.01686e-05	0.000179804	GO:0003013	b	3	circulatory system process	18; 128; 287; 348; 488; 1278; 1522; 1674; 1727; 1832; 2153; 2316; 2548; 2876; 4607; 4625; 4633; 4634; 4635; 5566; 6426; 6647; 6717; 7134; 7135; 7139; 7168; 7273; 7531; 8048; 9446; 10059; 10631; 30845; 27129	GABT_HUMAN; MLRV_HUMAN; TNNI1_HUMAN; EHD3_HUMAN; GSTO1_HUMAN; MYPC3_HUMAN; CO1A2_HUMAN; CSRP3_HUMAN; DNM1L_HUMAN; TNNC1_HUMAN; ANK2_HUMAN; POSTN_HUMAN; DESP_HUMAN; ADHX_HUMAN; LYAG_HUMAN; APOE_HUMAN; MYL4_HUMAN; GPX1_HUMAN; NB5R3_HUMAN; TNNT2_HUMAN; FLNA_HUMAN; MYL3_HUMAN; CATZ_HUMAN; DESM_HUMAN; 1433E_HUMAN; TITIN_HUMAN; SRSF1_HUMAN; MYH7_HUMAN; HSPB7_HUMAN; FA5_HUMAN; TPM1_HUMAN; SODC_HUMAN; AT…	510	510	35 (6.9%)
5.26836e-05	0.00018732	GO:0045185	b	3	maintenance of protein location	1627; 2201; 2316; 3192; 5371; 6500; 23136; 6717; 7295; 7430; 7529; 9908; 7094	G3BP2_HUMAN; FBN2_HUMAN; EZRI_HUMAN; SKP1_HUMAN; PML_HUMAN; FLNA_HUMAN; TLN1_HUMAN; SORCN_HUMAN; DREB_HUMAN; HNRPU_HUMAN; 1433B_HUMAN; THIO_HUMAN; E41L3_HUMAN	106	106	13 (12.3%)
7.66766e-05	0.000270481	GO:0043170	b	3	macromolecule metabolic process	2; 48; 58; 59; 60; 81; 87; 88; 10939; 128; 142; 174; 178; 197; 213; 287; 301; 302; 306; 307; 310; 327; 328; 5516; 348; 378; 410; 567; 718; 720; 721; 727; 811; 813; 871; 908; 960; 1012; 1072; 1075; 1200; 1277; 1284; 1410; 1462; 1499; 1500; 1522; 1615; 1634; 1650; 1655; 1738; 1743; 1832; 1845; 1915; 1917; 1933; 1936; 1973; 1974; 1984; 2023; 2058; 2109; 2147; 2153; 2192; 2274; 2280; 2316; 2319; 2335…	FHL2_HUMAN; EF1D_HUMAN; TCPG_HUMAN; SYRC_HUMAN; OST48_HUMAN; COF1_HUMAN; IF4A3_HUMAN; SKP1_HUMAN; CPVL_HUMAN; NCAM1_HUMAN; AN32A_HUMAN; AGM1_HUMAN; HNRPR_HUMAN; XRCC5_HUMAN; TSP1_HUMAN; ETFB_HUMAN; SMD3_HUMAN; CATZ_HUMAN; PSME2_HUMAN; HNRPM_HUMAN; CO4A2_HUMAN; TRFL_HUMAN; SYWC_HUMAN; TCPE_HUMAN; RS8_HUMAN; CALU_HUMAN; ANM1_HUMAN; ARHL1_HUMAN; ITIH3_HUMAN; LAMC1_HUMAN; AGRIN_HUMAN; GPX1_HUMAN; PIM…	9557	9529	366 (3.8%)
8.1912e-05	0.000269139	GO:0044291	c	3	cell-cell contact zone	87; 287; 1495; 1499; 1674; 1832; 2319; 7414; 7533; 79026	DESP_HUMAN; VINC_HUMAN; CTNA1_HUMAN; 1433F_HUMAN; ACTN1_HUMAN; CTNB1_HUMAN; AHNK_HUMAN; DESM_HUMAN; FLOT2_HUMAN; ANK2_HUMAN	68	68	10 (14.7%)
8.98827e-05	0.000314589	GO:0051640	b	3	organelle localization	81; 213; 488; 1075; 1499; 1522; 2153; 3192; 3320; 3692; 3837; 3916; 4131; 4869; 5048; 5566; 5577; 5861; 5901; 7345; 7430; 7531; 7532; 7534; 8775; 9554; 9632; 10059; 10096; 10121; 10128; 10383; 10540; 10890; 54732; 55207; 22872; 23256; 22820; 259266; 128866	RAN_HUMAN; SNAA_HUMAN; TMED9_HUMAN; FA5_HUMAN; COPG1_HUMAN; UCHL1_HUMAN; ACTZ_HUMAN; RAB10_HUMAN; HS90A_HUMAN; ARL8B_HUMAN; LIS1_HUMAN; ARP3_HUMAN; LPPRC_HUMAN; IF6_HUMAN; SC24C_HUMAN; IMB1_HUMAN; SC22B_HUMAN; ASPM_HUMAN; SCFD1_HUMAN; MAP1B_HUMAN; 1433E_HUMAN; KAPCA_HUMAN; CATZ_HUMAN; DNM1L_HUMAN; LAMP1_HUMAN; RAB1A_HUMAN; EZRI_HUMAN; NPM_HUMAN; KAP3_HUMAN; 1433Z_HUMAN; CATC_HUMAN; DCTN2_HUMAN; 1…	655	654	41 (6.3%)
9.92264e-05	0.000484792	GO:0019904	m	3	protein domain specific binding	88; 392; 908; 1499; 1655; 1809; 2335; 2597; 2876; 3148; 3301; 3312; 3320; 3326; 3611; 3675; 3837; 3916; 3920; 4670; 5577; 5901; 5962; 6426; 6432; 6434; 6500; 7430; 7431; 7453; 7529; 7531; 7532; 7533; 7534; 10059; 10155; 10399; 10657; 10971; 11338; 7094; 28988	HNRPM_HUMAN; RAN_HUMAN; KHDR1_HUMAN; TLN1_HUMAN; HSP7C_HUMAN; TIF1B_HUMAN; SYWC_HUMAN; TRA2B_HUMAN; DNM1L_HUMAN; HS90A_HUMAN; RACK1_HUMAN; ILK_HUMAN; ACTN2_HUMAN; HMGB2_HUMAN; SKP1_HUMAN; SRSF7_HUMAN; RHG01_HUMAN; RADI_HUMAN; HS90B_HUMAN; IMB1_HUMAN; G3P_HUMAN; 1433T_HUMAN; GPX1_HUMAN; VIME_HUMAN; U2AF2_HUMAN; DPYL3_HUMAN; 1433E_HUMAN; 1433G_HUMAN; DBNL_HUMAN; 1433B_HUMAN; LAMP1_HUMAN; LAMP2_HUMA…	701	701	43 (6.1%)
0.000102273	0.000355182	GO:0044087	b	3	regulation of cellular component biogenesis	142; 348; 829; 832; 1410; 1499; 1809; 3146; 3192; 3312; 3320; 3925; 4478; 4869; 136319; 5566; 5701; 5702; 5704; 5705; 5962; 6188; 6281; 6624; 6709; 6710; 7057; 7111; 7168; 7417; 7430; 7453; 7520; 7879; 8775; 9554; 10059; 10094; 10096; 10399; 10432; 10552; 10611; 51100; 51429; 79933; 375790; 23499; 23256; 57175; 100526737; 128866	SNAA_HUMAN; PRS6A_HUMAN; HSP7C_HUMAN; RBM14_HUMAN; COR1B_HUMAN; SYWC_HUMAN; SPTN1_HUMAN; DNM1L_HUMAN; PRS7_HUMAN; HS90A_HUMAN; ARP3_HUMAN; RACK1_HUMAN; PARP1_HUMAN; HMGB1_HUMAN; MACF1_HUMAN; RAB7A_HUMAN; FSCN1_HUMAN; APOE_HUMAN; MOES_HUMAN; RADI_HUMAN; S10AA_HUMAN; PDLI5_HUMAN; SPTB1_HUMAN; ARC1A_HUMAN; CRYAB_HUMAN; SC22B_HUMAN; AGRIN_HUMAN; STMN1_HUMAN; SCFD1_HUMAN; SHLB1_HUMAN; DPYL3_HUMAN; XRC…	905	905	52 (5.7%)
0.000110244	0.000355875	GO:0016460	c	3	myosin II complex	4607; 4622; 4625; 4634; 7273; 8736; 10398	MYH7_HUMAN; MYOM1_HUMAN; MYPC3_HUMAN; MYL9_HUMAN; MYL3_HUMAN; MYH4_HUMAN; TITIN_HUMAN	34	34	7 (20.6%)
0.000119869	0.000413088	GO:0023014	b	3	signal transduction by protein phosphorylation	88; 348; 727; 960; 1410; 1499; 1845; 2192; 2335; 2771; 3146; 3276; 3301; 3611; 4282; 4684; 5037; 5048; 5052; 5660; 5683; 5687; 5689; 5692; 5693; 5695; 5701; 5702; 5704; 5705; 5709; 5710; 5718; 5720; 6188; 6233; 6500; 6647; 6709; 6710; 7057; 7345; 7430; 7529; 7531; 9861; 10550; 10961; 11331; 5721; 56005; 27020; 28988; 5245	PSB5_HUMAN; PRS6A_HUMAN; PRS6B_HUMAN; UCHL1_HUMAN; SPTB1_HUMAN; DUS3_HUMAN; SPTN1_HUMAN; PSD12_HUMAN; LIS1_HUMAN; ILK_HUMAN; PSA6_HUMAN; ANM1_HUMAN; PHB2_HUMAN; PSMD4_HUMAN; MIF_HUMAN; NPTN_HUMAN; PHB_HUMAN; APOE_HUMAN; ACTN2_HUMAN; PRAF3_HUMAN; MYDGF_HUMAN; NCAM1_HUMAN; FBLN1_HUMAN; PSB4_HUMAN; CRYAB_HUMAN; ERP29_HUMAN; PRS7_HUMAN; GNAI2_HUMAN; PSMD3_HUMAN; TSP1_HUMAN; 1433E_HUMAN; SKP1_HUMAN; P…	958	957	54 (5.6%)
0.000134023	0.000458338	GO:0048199	b	3	vesicle targeting, to, from or within Golgi	1075; 1522; 2153; 5861; 8775; 9554; 9632; 54732; 22872; 23256	RAB1A_HUMAN; SNAA_HUMAN; TMED9_HUMAN; SCFD1_HUMAN; SC24C_HUMAN; FA5_HUMAN; CATC_HUMAN; CATZ_HUMAN; SC31A_HUMAN; SC22B_HUMAN	72	72	10 (13.9%)
0.000136488	0.000463231	GO:0000278	b	3	mitotic cell cycle	301; 328; 1012; 1072; 1499; 1845; 2273; 2316; 3192; 3276; 3320; 3837; 3925; 4000; 4659; 4735; 4869; 5048; 5371; 5566; 5577; 5683; 5687; 5689; 5692; 5693; 5695; 5701; 5702; 5704; 5705; 5709; 5710; 5718; 5720; 5901; 5962; 6233; 6427; 6500; 7273; 7280; 7531; 7532; 9555; 9861; 10121; 10383; 10540; 10657; 10763; 11021; 11331; 55752; 51429; 5721; 128866	PSB5_HUMAN; RAN_HUMAN; PRS6A_HUMAN; ANXA1_HUMAN; ACTZ_HUMAN; SEP11_HUMAN; PML_HUMAN; DUS3_HUMAN; PRS7_HUMAN; HS90A_HUMAN; PSD12_HUMAN; COF1_HUMAN; SNX9_HUMAN; PSA6_HUMAN; ANM1_HUMAN; PHB2_HUMAN; PSMD4_HUMAN; SKP1_HUMAN; RAB35_HUMAN; H2AY_HUMAN; RADI_HUMAN; IMB1_HUMAN; LMNA_HUMAN; APEX1_HUMAN; CAD13_HUMAN; SRSF2_HUMAN; PSB1_HUMAN; FHL1_HUMAN; STMN1_HUMAN; LIS1_HUMAN; 1433E_HUMAN; FLNA_HUMAN; PSA2_…	1032	1032	57 (5.5%)
0.000142178	0.000675347	GO:0032553	m	3	ribonucleotide binding	47; 58; 59; 60; 10939; 203; 204; 377; 378; 439; 488; 498; 506; 908; 1152; 1160; 205; 1615; 1655; 1727; 1915; 1917; 1973; 1974; 2058; 8803; 2746; 2771; 3008; 513; 3192; 3301; 3312; 3313; 3320; 3326; 3336; 3611; 4522; 4622; 4625; 4723; 4735; 5037; 5163; 5213; 5214; 5230; 5315; 5566; 5577; 5701; 5702; 5704; 5705; 5832; 5861; 5901; 5917; 6301; 6950; 7184; 7203; 7273; 7280; 7284; 7317; 7360; 7453; 752…	RAN_HUMAN; HSP7C_HUMAN; TCPD_HUMAN; TCPG_HUMAN; DX39B_HUMAN; SYRC_HUMAN; KPYM_HUMAN; IF4A3_HUMAN; RUVB1_HUMAN; MYH4_HUMAN; C1TC_HUMAN; NB5R3_HUMAN; XRCC5_HUMAN; CH10_HUMAN; ASNA_HUMAN; KAPCA_HUMAN; PFKAP_HUMAN; UBA1_HUMAN; TITIN_HUMAN; RAB1A_HUMAN; H14_HUMAN; EF1A1_HUMAN; KAP3_HUMAN; PRS6B_HUMAN; KCRB_HUMAN; SUCB1_HUMAN; ACTS_HUMAN; EFGM_HUMAN; SYWC_HUMAN; ATPB_HUMAN; ATPA_HUMAN; RAB10_HUMAN; EHD…	1893	1890	92 (4.9%)
0.000144641	0.000487212	GO:0051098	b	3	regulation of binding	60; 142; 302; 5516; 348; 567; 1400; 1499; 1522; 2280; 3146; 3148; 3326; 3925; 4043; 5092; 5499; 5566; 5901; 6281; 6717; 7295; 7448; 9775; 10155; 10763	B2MG_HUMAN; RAN_HUMAN; ACTB_HUMAN; TIF1B_HUMAN; AMRP_HUMAN; VTNC_HUMAN; IF4A3_HUMAN; PARP1_HUMAN; HMGB1_HUMAN; HMGB2_HUMAN; CTNB1_HUMAN; PP2AB_HUMAN; APOE_HUMAN; HS90B_HUMAN; STMN1_HUMAN; PP1A_HUMAN; PHS_HUMAN; KAPCA_HUMAN; FKB1A_HUMAN; CATZ_HUMAN; NEST_HUMAN; ANXA2_HUMAN; S10AA_HUMAN; THIO_HUMAN; DPYL1_HUMAN; SORCN_HUMAN	352	352	26 (7.4%)
0.000144858	0.00045955	GO:0005862	c	3	muscle thin filament tropomyosin	7168; 7169; 7171	TPM1_HUMAN; TPM2_HUMAN; TPM4_HUMAN	4	4	3 (75.0%)
0.000181668	0.000566559	GO:0033178	c	3	proton-transporting two-sector ATPase complex, catalytic domain	498; 506; 509; 514; 513	ATPB_HUMAN; ATP5E_HUMAN; ATPD_HUMAN; ATPG_HUMAN; ATPA_HUMAN	17	17	5 (29.4%)
0.000189382	0.000875251	GO:0043021	m	3	ribonucleoprotein complex binding	1655; 1984; 3192; 3692; 4057; 4869; 5499; 6625; 6634; 6726; 9775; 10399; 23107	IF4A3_HUMAN; RACK1_HUMAN; TRFL_HUMAN; IF6_HUMAN; RT27_HUMAN; NPM_HUMAN; PP1A_HUMAN; IF5A1_HUMAN; SMD3_HUMAN; RU17_HUMAN; HNRPU_HUMAN; DDX5_HUMAN; SRP09_HUMAN	120	120	13 (10.8%)
0.000225226	0.00101352	GO:0008022	m	3	protein C-terminus binding	5516; 1499; 2192; 2335; 4691; 5213; 7430; 7431; 7520; 7529; 10935; 10963; 10971; 11331; 27129; 28988; 5245	1433B_HUMAN; FBLN1_HUMAN; EZRI_HUMAN; PHB_HUMAN; PHB2_HUMAN; DBNL_HUMAN; PFKAM_HUMAN; STIP1_HUMAN; XRCC5_HUMAN; PP2AB_HUMAN; HSPB7_HUMAN; CTNB1_HUMAN; 1433T_HUMAN; FINC_HUMAN; PRDX3_HUMAN; NUCL_HUMAN; VIME_HUMAN	190	190	17 (8.9%)
0.00026192	0.000875673	GO:0048857	b	3	neural nucleus development	60; 515; 1152; 1340; 2539; 2746; 7531; 7533; 10971	DHE3_HUMAN; ACTB_HUMAN; G6PD_HUMAN; 1433F_HUMAN; 1433E_HUMAN; KCRB_HUMAN; AT5F1_HUMAN; 1433T_HUMAN; CX6B1_HUMAN	64	64	9 (14.1%)
0.00026192	0.00114842	GO:0051536	m	3	iron-sulfur cluster binding	18; 48; 50; 4723; 4729; 6188; 6390; 7386; 100128525	GABT_HUMAN; ACOC_HUMAN; ACON_HUMAN; UCRIL_HUMAN; UCRI_HUMAN; SDHB_HUMAN; NDUV2_HUMAN; RS3_HUMAN; NDUV1_HUMAN	65	64	9 (14.1%)
0.000272715	0.000905011	GO:0007339	b	3	binding of sperm to zona pellucida	226; 6950; 7203; 7417; 10575; 10694; 22948	TCPD_HUMAN; TCPG_HUMAN; TCPA_HUMAN; ALDOA_HUMAN; VDAC2_HUMAN; TCPE_HUMAN; TCPQ_HUMAN	39	39	7 (17.9%)
0.00028524	0.000939614	GO:0051701	b	3	interaction with host	213; 1499; 1500; 2597; 3837; 3916; 3956; 4684; 5034; 5371; 5478; 6233; 6950; 7879; 7919; 10155; 1508; 128866	PDIA1_HUMAN; CHM4B_HUMAN; RS27A_HUMAN; RAB7A_HUMAN; TIF1B_HUMAN; DX39B_HUMAN; PPIA_HUMAN; TCPA_HUMAN; PML_HUMAN; LEG1_HUMAN; CTNB1_HUMAN; ALBU_HUMAN; IMB1_HUMAN; G3P_HUMAN; CTND1_HUMAN; LAMP1_HUMAN; CATB_HUMAN; NCAM1_HUMAN	212	212	18 (8.5%)
0.000294257	0.00125795	GO:0019842	m	3	vitamin binding	18; 213; 2194; 2638; 2805; 2806; 4594; 5033; 5351; 5352; 5834; 6472; 8974; 55753	PLOD2_HUMAN; GABT_HUMAN; PLOD1_HUMAN; MUTA_HUMAN; FAS_HUMAN; AATM_HUMAN; ALBU_HUMAN; GLYM_HUMAN; OGDHL_HUMAN; P4HA2_HUMAN; AATC_HUMAN; VTDB_HUMAN; PYGB_HUMAN; P4HA1_HUMAN	142	142	14 (9.9%)
0.000305683	0.000937426	GO:0012506	c	3	vesicle membrane	301; 306; 307; 310; 348; 488; 567; 682; 811; 960; 1212; 1315; 1650; 1832; 2171; 2319; 2548; 3312; 3916; 3920; 5269; 5660; 5861; 6233; 6678; 6717; 7529; 7531; 7532; 7533; 7534; 7879; 9114; 9276; 9554; 9632; 10059; 10890; 10970; 10971; 11021; 51429; 22872; 22820; 28988	B2MG_HUMAN; HSP7C_HUMAN; ANXA1_HUMAN; DBNL_HUMAN; COPB2_HUMAN; DNM1L_HUMAN; COPB_HUMAN; SPRC_HUMAN; VA0D1_HUMAN; RAB10_HUMAN; OST48_HUMAN; SC31A_HUMAN; DESP_HUMAN; CALR_HUMAN; SNX9_HUMAN; RAB7A_HUMAN; LYAG_HUMAN; SC24C_HUMAN; RAB35_HUMAN; APOE_HUMAN; SPB6_HUMAN; BASI_HUMAN; SC22B_HUMAN; 1433T_HUMAN; FABP5_HUMAN; COPG1_HUMAN; ANXA7_HUMAN; ANXA4_HUMAN; ANXA3_HUMAN; 1433E_HUMAN; CKAP4_HUMAN; CLCB_HU…	784	784	45 (5.7%)
0.000309404	0.00129044	GO:0001882	m	3	nucleoside binding	81; 377; 378; 205; 1915; 1917; 2746; 2771; 3008; 3326; 4735; 5861; 5901; 7280; 7284; 7879; 8801; 10059; 10383; 10890; 10938; 11021; 55752; 50808; 85476; 55207; 30845	RAN_HUMAN; ARF4_HUMAN; DHE3_HUMAN; EHD3_HUMAN; EFGM_HUMAN; SEP11_HUMAN; EFTU_HUMAN; RAB10_HUMAN; EHD1_HUMAN; ARL8B_HUMAN; RAB35_HUMAN; HS90B_HUMAN; KAD4_HUMAN; KAD3_HUMAN; SUCB2_HUMAN; ARF3_HUMAN; GNAI2_HUMAN; RAB7A_HUMAN; DNM1L_HUMAN; RAB1A_HUMAN; SEPT2_HUMAN; H14_HUMAN; EF1A2_HUMAN; TBB2A_HUMAN; EF1A1_HUMAN; ACTN4_HUMAN; TBB4B_HUMAN	391	390	27 (6.9%)
0.000322952	0.000974149	GO:0045277	c	3	respiratory chain complex IV	1327; 1329; 4697; 7385; 7386	QCR2_HUMAN; COX5B_HUMAN; UCRI_HUMAN; NDUA4_HUMAN; COX41_HUMAN	19	19	5 (26.3%)
0.000334806	0.00134362	GO:0005504	m	3	fatty acid binding	128; 213; 1629; 2170; 2171; 6342	FABPH_HUMAN; ADHX_HUMAN; ODB2_HUMAN; ALBU_HUMAN; NLTP_HUMAN; FABP5_HUMAN	29	29	6 (20.7%)
0.000337869	0.00134362	GO:0016679	m	3	oxidoreductase activity, acting on diphenols and related substances as donors	7384; 7386; 7388; 100128525	UCRIL_HUMAN; UCRI_HUMAN; QCR6_HUMAN; QCR1_HUMAN	11	11	4 (36.4%)
0.000357302	0.00138861	GO:0051087	m	3	chaperone binding	213; 811; 1075; 2335; 3301; 3336; 6647; 10525; 10961; 10963; 80273	STIP1_HUMAN; CALR_HUMAN; ERP29_HUMAN; CH10_HUMAN; CATC_HUMAN; ALBU_HUMAN; SODC_HUMAN; FINC_HUMAN; DNJA1_HUMAN; GRPE1_HUMAN; HYOU1_HUMAN	96	96	11 (11.5%)
0.000357698	0.0011697	GO:0044093	b	3	positive regulation of molecular function	2; 81; 88; 142; 287; 302; 306; 5516; 348; 378; 392; 396; 567; 727; 1499; 1917; 2147; 2192; 2280; 2335; 2631; 2664; 2771; 3146; 3148; 3181; 3192; 3301; 3320; 3326; 3336; 3611; 3925; 4057; 4282; 4594; 4607; 4634; 4635; 4659; 4869; 136319; 5371; 5566; 5577; 5660; 5687; 5720; 5861; 5901; 6187; 6188; 6233; 6281; 6647; 6950; 7057; 7139; 7168; 7295; 7448; 7520; 7529; 6742; 8775; 9131; 9141; 9446; 10059;…	B2MG_HUMAN; RAN_HUMAN; ARF4_HUMAN; THRB_HUMAN; SNAA_HUMAN; BAP31_HUMAN; TIF1B_HUMAN; AIFM1_HUMAN; EHD3_HUMAN; ARHL1_HUMAN; DNM1L_HUMAN; GSTO1_HUMAN; PML_HUMAN; MYPC3_HUMAN; PSA6_HUMAN; TCPA_HUMAN; PDCD5_HUMAN; TRFL_HUMAN; VTNC_HUMAN; HS90A_HUMAN; ANK2_HUMAN; SSBP_HUMAN; NIPS2_HUMAN; PARP1_HUMAN; HMGB1_HUMAN; ACTN2_HUMAN; PHB2_HUMAN; HMGB2_HUMAN; MIF_HUMAN; TSP1_HUMAN; TPM1_HUMAN; PP2AB_HUMAN; APO…	1740	1738	84 (4.8%)
0.00036325	0.00117925	GO:0051656	b	3	establishment of organelle localization	81; 488; 1075; 1499; 1522; 2153; 3192; 3692; 3837; 3916; 4131; 4869; 5048; 5861; 5901; 7345; 7430; 7534; 8775; 9554; 9632; 10059; 10096; 10128; 10540; 54732; 22872; 23256; 22820; 128866	RAN_HUMAN; SNAA_HUMAN; TMED9_HUMAN; COPG1_HUMAN; UCHL1_HUMAN; LIS1_HUMAN; ARP3_HUMAN; LPPRC_HUMAN; IF6_HUMAN; SC24C_HUMAN; IMB1_HUMAN; SC22B_HUMAN; SCFD1_HUMAN; MAP1B_HUMAN; CATZ_HUMAN; DNM1L_HUMAN; LAMP1_HUMAN; RAB1A_HUMAN; EZRI_HUMAN; NPM_HUMAN; FA5_HUMAN; 1433Z_HUMAN; CATC_HUMAN; DCTN2_HUMAN; CTNB1_HUMAN; CHM4B_HUMAN; AT2A2_HUMAN; HNRPU_HUMAN; SC31A_HUMAN; ACTN4_HUMAN	457	457	30 (6.6%)
0.000419624	0.00124534	GO:0031253	c	3	cell projection membrane	378; 960; 1072; 1212; 1499; 1915; 2782; 2821; 3320; 3326; 3675; 4478; 4735; 6188; 6624; 23136; 7168; 7430; 10552; 10938; 11021; 7094; 23499; 30845	ARF4_HUMAN; EHD3_HUMAN; TLN1_HUMAN; EHD1_HUMAN; MOES_HUMAN; HS90A_HUMAN; E41L3_HUMAN; COF1_HUMAN; MACF1_HUMAN; RAB35_HUMAN; GBB1_HUMAN; FSCN1_HUMAN; HS90B_HUMAN; ARC1A_HUMAN; CLCB_HUMAN; CD44_HUMAN; SEPT2_HUMAN; EZRI_HUMAN; EF1A1_HUMAN; TPM1_HUMAN; CTNB1_HUMAN; G6PI_HUMAN; RS3_HUMAN; ITA3_HUMAN	336	336	24 (7.1%)
0.000438627	0.0014137	GO:0045104	b	3	intermediate filament cytoskeleton organization	1674; 1832; 3875; 6647; 7431; 10763; 83481	DESP_HUMAN; VIME_HUMAN; NEST_HUMAN; K1C18_HUMAN; SODC_HUMAN; DESM_HUMAN; EPIPL_HUMAN	42	42	7 (16.7%)
0.000509009	0.00162883	GO:0002437	b	3	inflammatory response to antigenic stimulus	191; 718; 2876; 3146; 3148; 5692; 462	GPX1_HUMAN; SAHH_HUMAN; CO3_HUMAN; HMGB1_HUMAN; HMGB2_HUMAN; ANT3_HUMAN; PSB4_HUMAN	43	43	7 (16.3%)
0.000522679	0.00166071	GO:0007166	b	3	cell surface receptor signaling pathway	18; 60; 142; 174; 197; 301; 302; 307; 348; 378; 396; 567; 682; 727; 821; 829; 960; 1012; 1072; 1277; 1278; 1282; 1284; 1495; 1499; 1500; 1634; 1655; 1845; 2147; 2192; 2201; 2280; 2316; 2335; 2734; 2771; 2782; 2805; 2876; 3148; 3181; 3185; 3187; 3276; 3312; 3313; 3320; 3326; 3611; 3675; 3856; 3875; 3880; 3911; 3925; 4000; 4001; 4057; 4282; 4478; 4502; 4670; 4684; 4735; 4904; 5034; 5048; 5270; 5371…	K1C19_HUMAN; CO4A1_HUMAN; CTNA1_HUMAN; RBM14_HUMAN; LMNB1_HUMAN; PML_HUMAN; CO1A2_HUMAN; PHP14_HUMAN; PGS2_HUMAN; TALDO_HUMAN; COF1_HUMAN; IF4A3_HUMAN; RACK1_HUMAN; HSP7C_HUMAN; PSMD6_HUMAN; RUVB1_HUMAN; SKP1_HUMAN; TLN1_HUMAN; APOE_HUMAN; CALX_HUMAN; HS90B_HUMAN; NCAM1_HUMAN; PSB4_HUMAN; ASPM_HUMAN; PXDN_HUMAN; LMNA_HUMAN; MVP_HUMAN; FETA_HUMAN; TSP1_HUMAN; STML2_HUMAN; KAPCA_HUMAN; GSTO1_HUMAN;…	3032	3017	132 (4.4%)
0.000524592	0.00199345	GO:0005539	m	3	glycosaminoglycan binding	348; 960; 1462; 1634; 1809; 2147; 2335; 3068; 4043; 4057; 5048; 5270; 7057; 7448; 9141; 10631; 462; 375790	CD44_HUMAN; THRB_HUMAN; LIS1_HUMAN; CSPG2_HUMAN; DPYL3_HUMAN; ANT3_HUMAN; TSP1_HUMAN; APOE_HUMAN; PDCD5_HUMAN; GDN_HUMAN; AMRP_HUMAN; FINC_HUMAN; HDGF_HUMAN; TRFL_HUMAN; VTNC_HUMAN; PGS2_HUMAN; POSTN_HUMAN; AGRIN_HUMAN	223	223	18 (8.1%)
0.000552264	0.00161296	GO:0120038	c	3	plasma membrane bounded cell projection part	88; 204; 231; 306; 348; 378; 720; 721; 821; 960; 1072; 1152; 1212; 1410; 1499; 1500; 1522; 1627; 1809; 1915; 2280; 2316; 2771; 2782; 2805; 2821; 3312; 3320; 3326; 3611; 3675; 3916; 4076; 4131; 4478; 4735; 5048; 5213; 5499; 5566; 5577; 5701; 6188; 6624; 6647; 23136; 6717; 7168; 7345; 7430; 7531; 7879; 8775; 9114; 9775; 10094; 10236; 10399; 10540; 10552; 10938; 11021; 55752; 7094; 23499; 30845; 584…	SNAA_HUMAN; ARF4_HUMAN; CATZ_HUMAN; HSP7C_HUMAN; UCHL1_HUMAN; SEP11_HUMAN; CAPR1_HUMAN; TLN1_HUMAN; MLRA_HUMAN; RAB35_HUMAN; EHD1_HUMAN; MOES_HUMAN; HS90A_HUMAN; E41L3_HUMAN; COF1_HUMAN; IF4A3_HUMAN; RACK1_HUMAN; ILK_HUMAN; MACF1_HUMAN; RAB7A_HUMAN; NPTN_HUMAN; RS3_HUMAN; GBB1_HUMAN; APOE_HUMAN; CALX_HUMAN; ACTN2_HUMAN; FSCN1_HUMAN; HS90B_HUMAN; ARC1A_HUMAN; CRYAB_HUMAN; HNRPR_HUMAN; PRS7_HUMAN; …	1385	1385	69 (5.0%)
0.000559049	0.00176376	GO:0030968	b	3	endoplasmic reticulum unfolded protein response	439; 811; 1200; 3068; 4000; 7184; 9114; 10130; 10399; 10525; 7094; 56005; 22872	TPP1_HUMAN; RACK1_HUMAN; CALR_HUMAN; PDIA6_HUMAN; TLN1_HUMAN; VA0D1_HUMAN; ASNA_HUMAN; MYDGF_HUMAN; LMNA_HUMAN; HDGF_HUMAN; ENPL_HUMAN; SC31A_HUMAN; HYOU1_HUMAN	134	134	13 (9.7%)
0.000580093	0.00181735	GO:1901698	b	3	response to nitrogen compound	18; 58; 60; 88; 142; 197; 231; 301; 328; 348; 682; 1012; 1072; 1277; 1278; 1282; 1291; 1495; 1499; 1537; 1655; 2170; 2280; 2771; 2782; 2805; 2821; 3030; 3033; 3181; 3326; 3692; 3939; 4724; 4869; 5315; 5566; 5577; 5701; 5702; 5704; 5705; 6647; 6678; 7076; 7184; 7384; 7430; 7532; 9114; 9131; 10134; 10135; 10890; 375790; 9097	PRS6A_HUMAN; CO4A1_HUMAN; GABT_HUMAN; ACTS_HUMAN; ANXA1_HUMAN; ECHA_HUMAN; TIMP1_HUMAN; AIFM1_HUMAN; CO1A2_HUMAN; SPRC_HUMAN; UBP14_HUMAN; RAB10_HUMAN; KPYM_HUMAN; CY1_HUMAN; COF1_HUMAN; BAP31_HUMAN; PARP1_HUMAN; IF6_HUMAN; 1433G_HUMAN; FKB1A_HUMAN; ENPL_HUMAN; APOE_HUMAN; GBB1_HUMAN; ACTN2_HUMAN; BASI_HUMAN; APEX1_HUMAN; CAD13_HUMAN; AGRIN_HUMAN; QCR1_HUMAN; FABPH_HUMAN; PRS7_HUMAN; G6PI_HUMAN; …	1070	1069	56 (5.2%)
0.000805825	0.00250701	GO:0030030	b	3	cell projection organization	88; 10939; 348; 378; 396; 567; 832; 960; 1012; 1072; 1400; 1495; 1499; 1522; 1627; 1808; 1809; 2316; 2335; 2664; 3146; 3276; 3320; 3611; 3675; 3842; 3911; 3912; 3913; 3925; 3956; 3983; 4076; 4131; 4684; 4735; 5048; 5566; 5577; 5861; 5962; 6624; 6647; 23136; 6709; 6710; 6738; 7168; 7345; 7414; 7430; 7431; 7531; 7532; 7533; 9114; 10059; 10096; 10121; 10383; 10540; 10611; 10631; 10890; 10938; 11021;…	B2MG_HUMAN; ARF4_HUMAN; CTNA1_HUMAN; UCHL1_HUMAN; ACTZ_HUMAN; SEP11_HUMAN; CAPR1_HUMAN; SPTN1_HUMAN; DNM1L_HUMAN; RAB10_HUMAN; EHD1_HUMAN; HS90A_HUMAN; LIS1_HUMAN; E41L3_HUMAN; COF1_HUMAN; ARP3_HUMAN; ILK_HUMAN; HMGB1_HUMAN; ANM1_HUMAN; NPTN_HUMAN; FSCN1_HUMAN; RAB35_HUMAN; APOE_HUMAN; ACTN2_HUMAN; RADI_HUMAN; NCAM1_HUMAN; DCTN2_HUMAN; CAD13_HUMAN; AFG32_HUMAN; LAMB2_HUMAN; AGRIN_HUMAN; PDLI5_HUM…	1505	1505	73 (4.9%)
0.00109342	0.0033783	GO:0048588	b	3	developmental cell growth	348; 1499; 1808; 2335; 2539; 2664; 3611; 3913; 4131; 5048; 7414; 7919; 8470; 10611; 10631; 23499	LIS1_HUMAN; ILK_HUMAN; VINC_HUMAN; G6PD_HUMAN; MACF1_HUMAN; GDIA_HUMAN; PDLI5_HUMAN; MAP1B_HUMAN; APOE_HUMAN; CTNB1_HUMAN; FINC_HUMAN; LAMB2_HUMAN; DX39B_HUMAN; SRBS2_HUMAN; DPYL2_HUMAN; POSTN_HUMAN	199	199	16 (8.0%)
0.00111487	0.0034176	GO:0032972	b	3	regulation of muscle filament sliding speed	7134; 7139	TNNC1_HUMAN; TNNT2_HUMAN	2	2	2 (100.0%)
0.0011214	0.0034176	GO:0090066	b	3	regulation of anatomical structure size	88; 310; 348; 829; 832; 1072; 1073; 1808; 2335; 2664; 2876; 3326; 3611; 4131; 4478; 5048; 136319; 5499; 5962; 6647; 6709; 6710; 7111; 7430; 10094; 10096; 10552; 23499; 50809; 57175	SPTN1_HUMAN; LIS1_HUMAN; COF1_HUMAN; ARP3_HUMAN; ILK_HUMAN; COF2_HUMAN; MACF1_HUMAN; APOE_HUMAN; MOES_HUMAN; ACTN2_HUMAN; RADI_HUMAN; HS90B_HUMAN; HP1B3_HUMAN; SPTB1_HUMAN; ARC1A_HUMAN; PP1A_HUMAN; GPX1_HUMAN; TMOD1_HUMAN; GDIA_HUMAN; ANXA7_HUMAN; MAP1B_HUMAN; CAPZB_HUMAN; COR1B_HUMAN; MTPN_HUMAN; ARPC3_HUMAN; EZRI_HUMAN; CAZA1_HUMAN; SODC_HUMAN; FINC_HUMAN; DPYL2_HUMAN	490	490	30 (6.1%)
0.00127954	0.00367866	GO:0035770	c	3	ribonucleoprotein granule	60; 3191; 3192; 4076; 4691; 4904; 5093; 5683; 5687; 5701; 5702; 6128; 8570; 8761; 10970; 84324	FUBP2_HUMAN; PABP4_HUMAN; PRS6A_HUMAN; PRS7_HUMAN; PSA6_HUMAN; CAPR1_HUMAN; HNRPL_HUMAN; PCBP1_HUMAN; CKAP4_HUMAN; YBOX1_HUMAN; PSA2_HUMAN; ACTB_HUMAN; RL6_HUMAN; HNRPU_HUMAN; SARNP_HUMAN; NUCL_HUMAN	202	202	16 (7.9%)
0.00128773	0.00387772	GO:0040012	b	3	regulation of locomotion	81; 301; 306; 328; 348; 498; 506; 727; 811; 1012; 1277; 1495; 1634; 1809; 2192; 2316; 2335; 3146; 3418; 3611; 3675; 3910; 3911; 3912; 4000; 4282; 4478; 5270; 5371; 5962; 6678; 7057; 7076; 7168; 7414; 7448; 10155; 10399; 10631; 80781; 23499; 83481; 9097; 57175; 91624; 29085; 128866	LAMA4_HUMAN; PHP14_HUMAN; CTNA1_HUMAN; ANXA1_HUMAN; TIF1B_HUMAN; TIMP1_HUMAN; PML_HUMAN; ATPB_HUMAN; SPRC_HUMAN; UBP14_HUMAN; ATPA_HUMAN; COIA1_HUMAN; VTNC_HUMAN; PGS2_HUMAN; POSTN_HUMAN; RACK1_HUMAN; CALR_HUMAN; HMGB1_HUMAN; MACF1_HUMAN; MIF_HUMAN; APOE_HUMAN; MOES_HUMAN; RADI_HUMAN; FBLN1_HUMAN; APEX1_HUMAN; CAD13_HUMAN; CHM4B_HUMAN; LMNA_HUMAN; IDHP_HUMAN; DPYL3_HUMAN; LAMA5_HUMAN; ANXA3_HUMAN…	888	888	47 (5.3%)
0.00128969	0.00387772	GO:0050881	b	3	musculoskeletal movement	2548; 4151; 4625; 7134; 7135; 7139; 9446	MYH7_HUMAN; LYAG_HUMAN; TNNI1_HUMAN; TNNT2_HUMAN; MYG_HUMAN; GSTO1_HUMAN; TNNC1_HUMAN	50	50	7 (14.0%)
0.00137919	0.00411917	GO:0030901	b	3	midbrain development	60; 515; 1152; 1340; 1499; 2539; 2746; 7531; 7533; 10971	DHE3_HUMAN; ACTB_HUMAN; G6PD_HUMAN; 1433F_HUMAN; 1433E_HUMAN; CTNB1_HUMAN; KCRB_HUMAN; AT5F1_HUMAN; 1433T_HUMAN; CX6B1_HUMAN	96	96	10 (10.4%)
0.00139192	0.00412967	GO:0071559	b	3	response to transforming growth factor beta	142; 1277; 1278; 1284; 2201; 2280; 2734; 3326; 3675; 5371; 5654; 6233; 6625; 7057; 7791; 9141; 10631	POSTN_HUMAN; CO4A2_HUMAN; FBN2_HUMAN; PARP1_HUMAN; PDCD5_HUMAN; TSP1_HUMAN; GSLG1_HUMAN; PML_HUMAN; HS90B_HUMAN; ZYX_HUMAN; CO1A2_HUMAN; HTRA1_HUMAN; FKB1A_HUMAN; RU17_HUMAN; RS27A_HUMAN; CO1A1_HUMAN; ITA3_HUMAN	223	223	17 (7.6%)
0.00145252	0.00539959	GO:0051018	m	3	protein kinase A binding	5566; 5577; 5962; 6188; 7430; 11217; 445815	EZRI_HUMAN; AKAP2_HUMAN; KAP3_HUMAN; RADI_HUMAN; KAPCA_HUMAN; RS3_HUMAN	51	51	7 (13.7%)
0.00152069	0.00448203	GO:0034101	b	3	erythrocyte homeostasis	567; 2539; 2821; 3148; 3276; 3313; 4151; 5052; 6208; 6218; 6223	B2MG_HUMAN; RS17_HUMAN; PRDX1_HUMAN; RS19_HUMAN; RS14_HUMAN; ANM1_HUMAN; HMGB2_HUMAN; G6PD_HUMAN; GRP75_HUMAN; MYG_HUMAN; G6PI_HUMAN	114	114	11 (9.6%)
0.00156505	0.00458263	GO:0002757	b	3	immune response-activating signal transduction	60; 1845; 2319; 3146; 3320; 3326; 4057; 5566; 5683; 5687; 5689; 5692; 5693; 5695; 5701; 5702; 5704; 5705; 5709; 5710; 5718; 5720; 6188; 6233; 6500; 7184; 7430; 9861; 10094; 10096; 10552; 30968; 1508; 5721; 29085	PSB5_HUMAN; PRS6A_HUMAN; TRFL_HUMAN; CATB_HUMAN; PSME1_HUMAN; PHP14_HUMAN; HS90A_HUMAN; PSD12_HUMAN; ARP3_HUMAN; PSA6_HUMAN; PSMD6_HUMAN; PSMD4_HUMAN; SKP1_HUMAN; HS90B_HUMAN; PSB4_HUMAN; ARC1A_HUMAN; PSB1_HUMAN; PRS7_HUMAN; STML2_HUMAN; PSA2_HUMAN; KAPCA_HUMAN; ACTB_HUMAN; PSB7_HUMAN; ARPC3_HUMAN; PSMD3_HUMAN; RS27A_HUMAN; HMGB1_HUMAN; EZRI_HUMAN; PRS6B_HUMAN; PRS8_HUMAN; DUS3_HUMAN; ENPL_HUMAN;…	628	614	35 (5.7%)
0.00162895	0.00473877	GO:0198738	b	3	cell-cell signaling by wnt	348; 1277; 1499; 1500; 2782; 3611; 3675; 5499; 5683; 5687; 5689; 5692; 5693; 5695; 5701; 5702; 5704; 5705; 5709; 5710; 5718; 5720; 6233; 6500; 8607; 9861; 10399; 5721; 23499; 259266	PSB5_HUMAN; PRS6A_HUMAN; PSME1_HUMAN; PSD12_HUMAN; RACK1_HUMAN; ILK_HUMAN; PSA6_HUMAN; PSMD6_HUMAN; PSMD4_HUMAN; SKP1_HUMAN; APOE_HUMAN; GBB1_HUMAN; PSB4_HUMAN; PSB1_HUMAN; ASPM_HUMAN; PRS7_HUMAN; PP1A_HUMAN; PSA2_HUMAN; PSB7_HUMAN; PSMD3_HUMAN; RS27A_HUMAN; PSME2_HUMAN; MACF1_HUMAN; PRS6B_HUMAN; PRS8_HUMAN; CTNB1_HUMAN; RUVB1_HUMAN; CTND1_HUMAN; CO1A1_HUMAN; ITA3_HUMAN	502	502	30 (6.0%)
0.0016309	0.00593368	GO:0001846	m	3	opsonin binding	720; 721; 811; 5245	PHB_HUMAN; CO4A_HUMAN; CALR_HUMAN	16	16	4 (25.0%)
0.00164899	0.0047661	GO:0007584	b	3	response to nutrient	178; 191; 1277; 1327; 2771; 3939; 5019; 5315; 6427; 6647; 6678; 7184; 8644; 9131; 10631; 462	SCOT1_HUMAN; ANT3_HUMAN; SRSF2_HUMAN; SAHH_HUMAN; COX41_HUMAN; POSTN_HUMAN; GNAI2_HUMAN; LDHA_HUMAN; AK1C3_HUMAN; SPRC_HUMAN; SODC_HUMAN; AIFM1_HUMAN; ENPL_HUMAN; KPYM_HUMAN; CO1A1_HUMAN; GDE_HUMAN	207	207	16 (7.7%)
0.00168149	0.00479976	GO:0006066	b	3	alcohol metabolic process	38; 47; 128; 217; 219; 231; 348; 1727; 2194; 2224; 2539; 2805; 3612; 3837; 5092; 5901; 6647; 7167; 8644; 10577; 23780; 51477	RAN_HUMAN; G6PD_HUMAN; FPPS_HUMAN; IMPA1_HUMAN; INO1_HUMAN; ADHX_HUMAN; APOE_HUMAN; IMB1_HUMAN; NPC2_HUMAN; TPIS_HUMAN; ALDH2_HUMAN; NB5R3_HUMAN; PHS_HUMAN; ACLY_HUMAN; APOL2_HUMAN; ALDR_HUMAN; FAS_HUMAN; AK1C3_HUMAN; SODC_HUMAN; AATC_HUMAN; AL1B1_HUMAN; THIL_HUMAN	329	329	22 (6.7%)
0.00168206	0.00479976	GO:0044262	b	3	cellular carbohydrate metabolic process	178; 231; 2548; 2632; 2720; 2805; 2997; 3418; 3612; 5163; 5213; 5226; 5236; 5499; 5834; 6233; 7167; 7360; 51477	GYS1_HUMAN; IMPA1_HUMAN; PGM1_HUMAN; RS27A_HUMAN; IDHP_HUMAN; TPIS_HUMAN; LYAG_HUMAN; PFKAM_HUMAN; GLGB_HUMAN; ALDR_HUMAN; UGPA_HUMAN; BGAL_HUMAN; PDK1_HUMAN; PP1A_HUMAN; AATC_HUMAN; INO1_HUMAN; GDE_HUMAN; PYGB_HUMAN; 6PGD_HUMAN	267	267	19 (7.1%)
0.00178884	0.00507217	GO:0044255	b	3	cellular lipid metabolic process	30; 34; 35; 38; 47; 128; 301; 348; 377; 410; 427; 718; 873; 1632; 1666; 1737; 1738; 1891; 2108; 2109; 2170; 2171; 2194; 2224; 2720; 2876; 3030; 3032; 3033; 3073; 3074; 3612; 3692; 3712; 4048; 4282; 4594; 4726; 5048; 5160; 5162; 5163; 5577; 5660; 6342; 8050; 8644; 10399; 10434; 10577; 51477; 30968; 375790; 641371; 55937	LYPA1_HUMAN; GPX1_HUMAN; CBR1_HUMAN; APOM_HUMAN; HEXB_HUMAN; ANXA1_HUMAN; ECHA_HUMAN; ODPB_HUMAN; ODPA_HUMAN; ETFA_HUMAN; BGAL_HUMAN; FPPS_HUMAN; APOE_HUMAN; ECI1_HUMAN; IMPA1_HUMAN; RACK1_HUMAN; ARSA_HUMAN; CO3_HUMAN; ADHX_HUMAN; NPC2_HUMAN; MIF_HUMAN; ASAH1_HUMAN; ACADS_HUMAN; HEXA_HUMAN; PDK1_HUMAN; ACADM_HUMAN; ECH1_HUMAN; NLTP_HUMAN; AGRIN_HUMAN; FABP5_HUMAN; THIK_HUMAN; FABPH_HUMAN; LIS1_HU…	1099	1098	55 (5.0%)
0.00180408	0.00642704	GO:0019838	m	3	growth factor binding	2; 1277; 1278; 1282; 1291; 2734; 3490; 5654; 6187; 6223; 7057; 7837	PXDN_HUMAN; CO4A1_HUMAN; RS19_HUMAN; TSP1_HUMAN; IBP7_HUMAN; GSLG1_HUMAN; A2MG_HUMAN; RS2_HUMAN; CO1A2_HUMAN; HTRA1_HUMAN; CO1A1_HUMAN; CO6A1_HUMAN	134	134	12 (9.0%)
0.0018812	0.00529301	GO:0030574	b	3	collagen catabolic process	1277; 1278; 1282; 1284; 1291; 9902; 1508; 80781	CO4A2_HUMAN; COIA1_HUMAN; CO4A1_HUMAN; MRC2_HUMAN; CO1A2_HUMAN; CATB_HUMAN; CO1A1_HUMAN; CO6A1_HUMAN	68	68	8 (11.8%)
0.00189036	0.00529301	GO:0006952	b	3	defense response	2; 191; 197; 301; 306; 348; 567; 718; 720; 721; 727; 829; 960; 2058; 2147; 2319; 2335; 2597; 2876; 3146; 3148; 3326; 3700; 3916; 3959; 4057; 4282; 4502; 4684; 4841; 4907; 5052; 5094; 5371; 5566; 5654; 5683; 5687; 5689; 5692; 5693; 5695; 5701; 5702; 5704; 5705; 5709; 5710; 5718; 5720; 5861; 6223; 6233; 6421; 6472; 6500; 7057; 7184; 7416; 7431; 7448; 7520; 7791; 9861; 10096; 10155; 10383; 10432; 10…	B2MG_HUMAN; MT2_HUMAN; TRFL_HUMAN; PRS6A_HUMAN; SAHH_HUMAN; ANXA1_HUMAN; PRS6B_HUMAN; RBM14_HUMAN; CATB_HUMAN; PML_HUMAN; PSMD6_HUMAN; PSA6_HUMAN; UBP14_HUMAN; THRB_HUMAN; VTNC_HUMAN; PSD12_HUMAN; ARP3_HUMAN; HMGB1_HUMAN; A2MG_HUMAN; PHB2_HUMAN; HMGB2_HUMAN; MIF_HUMAN; TSP1_HUMAN; ANT3_HUMAN; APOL2_HUMAN; APOE_HUMAN; PHB_HUMAN; HS90B_HUMAN; HNRPQ_HUMAN; ITIH4_HUMAN; VDAC1_HUMAN; TIF1B_HUMAN; G3P_…	1749	1734	80 (4.6%)
0.00194097	0.00540095	GO:0097006	b	3	regulation of plasma lipoprotein particle levels	213; 302; 348; 4043; 5034; 5566; 10577; 10938; 55937	PDIA1_HUMAN; APOM_HUMAN; APOE_HUMAN; AMRP_HUMAN; KAPCA_HUMAN; NPC2_HUMAN; ALBU_HUMAN; EHD1_HUMAN; ANXA2_HUMAN	84	84	9 (10.7%)
0.00212901	0.0072812	GO:0015002	m	3	heme-copper terminal oxidase activity	1327; 1329; 1340; 1345; 4697	COX5B_HUMAN; NDUA4_HUMAN; COX6C_HUMAN; COX41_HUMAN; CX6B1_HUMAN	28	28	5 (17.9%)
0.00212901	0.0072812	GO:0043236	m	3	laminin binding	3675; 3956; 4811; 7057; 375790	LEG1_HUMAN; AGRIN_HUMAN; TSP1_HUMAN; NID1_HUMAN; ITA3_HUMAN	28	28	5 (17.9%)
0.00233843	0.00784062	GO:0005524	m	3	ATP binding	47; 58; 59; 60; 10939; 203; 204; 439; 488; 498; 506; 908; 1152; 1160; 205; 1615; 1655; 1973; 1974; 2058; 8803; 2746; 3008; 513; 3192; 3301; 3312; 3313; 3320; 3326; 3336; 3611; 4522; 4622; 4625; 5037; 5163; 5213; 5214; 5230; 5315; 5566; 5701; 5702; 5704; 5705; 5832; 5917; 6301; 6950; 7184; 7203; 7273; 7317; 7453; 7520; 7919; 8607; 8801; 9775; 10096; 10121; 10525; 10575; 10694; 10938; 50808; 84033;…	ACTZ_HUMAN; SUCB1_HUMAN; PRS6A_HUMAN; DHE3_HUMAN; HSP7C_HUMAN; ACTS_HUMAN; PFKAP_HUMAN; TCPG_HUMAN; SYWC_HUMAN; ENPL_HUMAN; ATPB_HUMAN; IF4A2_HUMAN; TCPA_HUMAN; ATPA_HUMAN; DX39B_HUMAN; SYRC_HUMAN; ARP3_HUMAN; KPYM_HUMAN; HS90A_HUMAN; EHD1_HUMAN; TCPE_HUMAN; SYSC_HUMAN; ILK_HUMAN; KCRS_HUMAN; RUVB1_HUMAN; SYDC_HUMAN; PRS8_HUMAN; HS90B_HUMAN; KAD4_HUMAN; KAD3_HUMAN; AFG32_HUMAN; HYOU1_HUMAN; SUCB2…	1492	1490	70 (4.7%)
0.00244861	0.00677147	GO:0003206	b	3	cardiac chamber morphogenesis	1832; 2274; 2280; 4607; 4625; 4633; 4634; 7134; 7135; 7139; 7168	FHL2_HUMAN; DESP_HUMAN; MYH7_HUMAN; MLRV_HUMAN; TNNI1_HUMAN; TNNT2_HUMAN; MYPC3_HUMAN; TPM1_HUMAN; MYL3_HUMAN; FKB1A_HUMAN; TNNC1_HUMAN	121	121	11 (9.1%)
0.0025028	0.00816952	GO:0016675	m	3	oxidoreductase activity, acting on a heme group of donors	1327; 1329; 1340; 1345; 4697	COX5B_HUMAN; NDUA4_HUMAN; COX6C_HUMAN; COX41_HUMAN; CX6B1_HUMAN	29	29	5 (17.2%)
0.00253207	0.00816952	GO:0008201	m	3	heparin binding	348; 2147; 2335; 3068; 4043; 4057; 5048; 5270; 7057; 7448; 9141; 10631; 462	LIS1_HUMAN; TRFL_HUMAN; POSTN_HUMAN; PDCD5_HUMAN; ANT3_HUMAN; TSP1_HUMAN; APOE_HUMAN; GDN_HUMAN; AMRP_HUMAN; FINC_HUMAN; HDGF_HUMAN; THRB_HUMAN; VTNC_HUMAN	158	158	13 (8.2%)
0.00260029	0.00736081	GO:0046930	c	3	pore complex	727; 7416; 7417; 10105	VDAC2_HUMAN; CO5_HUMAN; VDAC1_HUMAN; PPIF_HUMAN	18	18	4 (22.2%)
0.00261225	0.00827214	GO:0031072	m	3	heat shock protein binding	2280; 3301; 3312; 3313; 3326; 3837; 6188; 10525; 10960; 10963; 146862	HYOU1_HUMAN; STIP1_HUMAN; HSP7C_HUMAN; LMAN2_HUMAN; GRP75_HUMAN; HS90B_HUMAN; IMB1_HUMAN; FKB1A_HUMAN; DNJA1_HUMAN; UN45B_HUMAN; RS3_HUMAN	122	122	11 (9.0%)
0.00268275	0.00737346	GO:0022417	b	3	protein maturation by protein folding	811; 2280; 10549	FKB1A_HUMAN; CALR_HUMAN; PRDX4_HUMAN	9	9	3 (33.3%)
0.00306977	0.00838571	GO:1901615	b	3	organic hydroxy compound metabolic process	18; 30; 38; 47; 128; 217; 219; 231; 348; 1727; 2194; 2224; 2539; 2638; 2805; 3029; 3612; 3837; 3939; 5092; 136319; 5901; 6342; 6647; 7167; 8644; 10577; 23780; 51477	RAN_HUMAN; TPIS_HUMAN; GABT_HUMAN; G6PD_HUMAN; FPPS_HUMAN; GLO2_HUMAN; VTDB_HUMAN; IMPA1_HUMAN; INO1_HUMAN; ADHX_HUMAN; APOE_HUMAN; IMB1_HUMAN; NPC2_HUMAN; NLTP_HUMAN; THIK_HUMAN; ALDH2_HUMAN; NB5R3_HUMAN; PHS_HUMAN; ACLY_HUMAN; APOL2_HUMAN; MTPN_HUMAN; ALDR_HUMAN; LDHA_HUMAN; FAS_HUMAN; AK1C3_HUMAN; SODC_HUMAN; AATC_HUMAN; AL1B1_HUMAN; THIL_HUMAN	501	501	29 (5.8%)
0.00308633	0.00959567	GO:0016830	m	3	carbon-carbon lyase activity	38; 226; 230; 593; 2805; 4200; 6472	MAOM_HUMAN; ALDOA_HUMAN; ODBA_HUMAN; GLYM_HUMAN; ALDOC_HUMAN; AATC_HUMAN; THIL_HUMAN	58	58	7 (12.1%)
0.00322234	0.0087209	GO:0009988	b	3	cell-cell recognition	226; 4478; 6950; 7203; 7417; 10575; 10694; 22948	MOES_HUMAN; TCPD_HUMAN; TCPG_HUMAN; TCPA_HUMAN; ALDOA_HUMAN; VDAC2_HUMAN; TCPE_HUMAN; TCPQ_HUMAN	74	74	8 (10.8%)
0.00325669	0.0087209	GO:0014888	b	3	striated muscle adaptation	58; 488; 4000; 4625; 7134; 7135	MYH7_HUMAN; ACTS_HUMAN; TNNI1_HUMAN; LMNA_HUMAN; AT2A2_HUMAN; TNNC1_HUMAN	44	44	6 (13.6%)
0.00327034	0.0087209	GO:0110095	b	3	cellular detoxification of aldehyde	128; 2098	ESTD_HUMAN; ADHX_HUMAN	3	3	2 (66.7%)
0.00327034	0.0087209	GO:0046292	b	3	formaldehyde metabolic process	128; 2098	ESTD_HUMAN; ADHX_HUMAN	3	3	2 (66.7%)
0.00327034	0.00964185	GO:0070051	m	3	fibrinogen binding	2192; 7057	TSP1_HUMAN; FBLN1_HUMAN	3	3	2 (66.7%)
0.00327034	0.00964185	GO:0031720	m	3	haptoglobin binding	3040; 3039	HBA_HUMAN	3	3	2 (66.7%)
0.00327034	0.00964185	GO:0033823	m	3	procollagen glucosyltransferase activity	5351; 5352	PLOD2_HUMAN; PLOD1_HUMAN	3	3	2 (66.7%)
0.00327034	0.00859631	GO:0005589	c	3	collagen type VI trimer	1291; 1634	PGS2_HUMAN; CO6A1_HUMAN	3	3	2 (66.7%)
0.00327034	0.00859631	GO:0005967	c	3	mitochondrial pyruvate dehydrogenase complex	1737; 5163	PDK1_HUMAN; ODP2_HUMAN	3	3	2 (66.7%)
0.00327034	0.00859631	GO:0005606	c	3	laminin-1 complex	3912; 3915	LAMB1_HUMAN; LAMC1_HUMAN	3	3	2 (66.7%)
0.00327034	0.00859631	GO:1990584	c	3	cardiac Troponin complex	7134; 7139	TNNC1_HUMAN; TNNT2_HUMAN	3	3	2 (66.7%)
0.00327034	0.00859631	GO:0020016	c	3	ciliary pocket	10938; 30845	EHD1_HUMAN; EHD3_HUMAN	3	3	2 (66.7%)
0.00338253	0.0089667	GO:0035556	b	3	intracellular signal transduction	2; 81; 88; 142; 231; 287; 5516; 348; 392; 396; 488; 727; 811; 960; 1012; 1072; 1278; 1410; 1499; 1634; 1655; 1845; 1936; 2023; 2147; 2192; 2280; 2316; 2335; 2664; 2771; 2782; 2876; 3146; 3276; 3301; 3611; 3675; 3837; 3925; 3956; 4057; 4282; 4684; 4724; 4841; 4869; 5034; 5037; 5048; 5052; 5163; 5270; 5371; 5566; 5577; 5589; 5660; 5683; 5687; 5689; 5692; 5693; 5695; 5701; 5702; 5704; 5705; 5709; 57…	EF1D_HUMAN; CALR_HUMAN; AIFM1_HUMAN; UCHL1_HUMAN; GSTO1_HUMAN; PML_HUMAN; PSME1_HUMAN; PGS2_HUMAN; COF1_HUMAN; RACK1_HUMAN; PSMD6_HUMAN; SKP1_HUMAN; NPTN_HUMAN; PP2AB_HUMAN; APOE_HUMAN; ACTN2_HUMAN; NCAM1_HUMAN; CYC_HUMAN; CAD13_HUMAN; CRYAB_HUMAN; 1433T_HUMAN; AN32A_HUMAN; PRDX1_HUMAN; TSP1_HUMAN; KAPCA_HUMAN; PSB7_HUMAN; TITIN_HUMAN; RAB1A_HUMAN; KAP3_HUMAN; PRS6B_HUMAN; CO1A2_HUMAN; VDAC2_HUMA…	2841	2840	120 (4.2%)
0.00349038	0.0090455	GO:0098562	c	3	cytoplasmic side of membrane	488; 1915; 1917; 2280; 2539; 2771; 2782; 3301; 6155; 6234; 6235; 6710; 7430; 51429; 128866	RL27_HUMAN; RS29_HUMAN; EF1A2_HUMAN; G6PD_HUMAN; EF1A1_HUMAN; DNJA1_HUMAN; GNAI2_HUMAN; SNX9_HUMAN; GBB1_HUMAN; RS28_HUMAN; CHM4B_HUMAN; FKB1A_HUMAN; AT2A2_HUMAN; SPTB1_HUMAN; EZRI_HUMAN	203	203	15 (7.4%)
0.00350405	0.0092342	GO:0032507	b	3	maintenance of protein location in cell	1627; 3192; 5371; 6500; 23136; 7295; 7430; 7094	TLN1_HUMAN; EZRI_HUMAN; SKP1_HUMAN; PML_HUMAN; DREB_HUMAN; HNRPU_HUMAN; THIO_HUMAN; E41L3_HUMAN	75	75	8 (10.7%)

## Sheet: ORA-Pathways
Over-representation analysis of dynamic response proteins with pathways (Q<0.01)
pathway	size	effective_size	overlap	p-value	q-value	source	external_id	members_input_overlap	members_input_overlap_geneids
proteasome complex	24	24	11 (45.8%)	3.57607e-09	2.44945e-08	BioCarta	proteasomepathway	PSB5_HUMAN; PSMD3_HUMAN; PSA6_HUMAN; PSMD4_HUMAN; PSA2_HUMAN; RPN1_HUMAN; PSB4_HUMAN; UBA1_HUMAN; PSB1_HUMAN; PSD12_HUMAN; PSB7_HUMAN	5695; 5710; 7317; 5718; 6184; 5709; 5689; 5693; 5683; 5692; 5687
ucalpain and friends in cell spread	17	17	7 (41.2%)	6.7259e-06	2.73992e-05	BioCarta	ucalpainpathway	TLN1_HUMAN; EZRI_HUMAN; ACTS_HUMAN; ACTN1_HUMAN; ACTN2_HUMAN; SPTN1_HUMAN; ACTN4_HUMAN	6709; 88; 7430; 81; 87; 7094; 58
spliceosomal assembly	9	9	5 (55.6%)	2.5482e-05	9.39194e-05	BioCarta	smpathway	SRSF2_HUMAN; U2AF5_HUMAN; U2AF2_HUMAN; RU17_HUMAN	6625; 6427; 102724594; 11338; 7307
integrin signaling pathway	33	33	8 (24.2%)	0.00011897	0.000373571	BioCarta	integrinpathway	TLN1_HUMAN; VINC_HUMAN; ACTS_HUMAN; ACTN1_HUMAN; ACTN2_HUMAN; ZYX_HUMAN; AMRP_HUMAN; ACTN4_HUMAN	7094; 87; 7791; 88; 81; 7414; 58; 4043
erk and pi-3 kinase are necessary for collagen binding in corneal epithelia	31	31	7 (22.6%)	0.000508828	0.00125825	BioCarta	ecmpathway	TLN1_HUMAN; VINC_HUMAN; ACTS_HUMAN; ACTN1_HUMAN; ACTN2_HUMAN; ZYX_HUMAN; ACTN4_HUMAN	7094; 7414; 7791; 87; 58; 88; 81
prion pathway	19	17	5 (29.4%)	0.000911016	0.00215635	BioCarta	prionpathway	LAMB1_HUMAN; LAMB2_HUMAN; LAMA4_HUMAN; LAMA5_HUMAN; LAMC1_HUMAN	3910; 3911; 3915; 3912; 3913
agrin in postsynaptic differentiation	48	48	7 (14.6%)	0.00709841	0.0137012	BioCarta	agrpathway	LAMA4_HUMAN; ACTS_HUMAN; LAMC1_HUMAN; LAMA5_HUMAN; LAMB1_HUMAN; LAMB2_HUMAN; AGRIN_HUMAN	3910; 375790; 3913; 3912; 58; 3911; 3915
TCA cycle	30	30	16 (53.3%)	4.2757e-14	6.89457e-13	EHMN	TCA cycle	SUCA_HUMAN; SUCB1_HUMAN; SDHB_HUMAN; MDHM_HUMAN; ODO2_HUMAN; IDHP_HUMAN; IDH3A_HUMAN; MDHC_HUMAN; ACON_HUMAN; FUMH_HUMAN; DLDH_HUMAN; OGDHL_HUMAN; SDHA_HUMAN; ACOC_HUMAN; CISY_HUMAN; SUCB2_HUMAN	8803; 6389; 1743; 50; 1738; 8802; 3419; 2271; 55753; 3418; 8801; 4190; 6390; 1431; 4191; 48
Glycolysis and Gluconeogenesis	67	66	17 (25.8%)	7.20362e-09	4.72508e-08	EHMN	Glycolysis and Gluconeogenesis	ALDH2_HUMAN; KPYM_HUMAN; ODPB_HUMAN; ENOA_HUMAN; PFKAM_HUMAN; ENOG_HUMAN; ODPA_HUMAN; ODPX_HUMAN; AL9A1_HUMAN; DLDH_HUMAN; CISY_HUMAN; PFKAP_HUMAN; MAOM_HUMAN; AL7A1_HUMAN; AL1B1_HUMAN; ODP2_HUMAN; G6PI_HUMAN	501; 2023; 1738; 217; 219; 223; 2026; 5160; 1737; 5315; 5214; 1431; 8050; 2821; 5162; 5213; 4200
Valine, leucine and isoleucine degradation	49	49	14 (28.6%)	3.6684e-08	2.30841e-07	EHMN	Valine, leucine and isoleucine degradation	ALDH2_HUMAN; GABT_HUMAN; MMSA_HUMAN; IVD_HUMAN; ECHA_HUMAN; ECHB_HUMAN; AL9A1_HUMAN; DLDH_HUMAN; ODBA_HUMAN; ACADM_HUMAN; AL7A1_HUMAN; AL1B1_HUMAN; ACADS_HUMAN; HCDH_HUMAN	501; 3712; 1738; 3032; 217; 593; 219; 223; 35; 3030; 34; 4329; 18; 3033
Propanoate metabolism	18	18	8 (44.4%)	7.0586e-07	3.52475e-06	EHMN	Propanoate metabolism	ALDH2_HUMAN; MMSA_HUMAN; ECHA_HUMAN; ECHB_HUMAN; MUTA_HUMAN; ACADM_HUMAN; AL7A1_HUMAN; AL1B1_HUMAN	501; 219; 3032; 4594; 217; 3030; 34; 4329
Butanoate metabolism	23	23	7 (30.4%)	6.60583e-05	0.000217571	EHMN	Butanoate metabolism	SCOT1_HUMAN; ALDH2_HUMAN; ECHA_HUMAN; ECHB_HUMAN; ACADS_HUMAN; AL7A1_HUMAN; AL1B1_HUMAN	501; 3032; 219; 3030; 35; 5019; 217
Urea cycle and metabolism of arginine, proline, glutamate, aspartate and asparagine	105	103	15 (14.6%)	9.92881e-05	0.000314955	EHMN	Urea cycle and metabolism of arginine, proline, glutamate, aspartate and asparagine	GPX1_HUMAN; PDIA1_HUMAN; GSTK1_HUMAN; DHE3_HUMAN; GABT_HUMAN; GLSK_HUMAN; ALDH2_HUMAN; AL9A1_HUMAN; P4HA2_HUMAN; AATM_HUMAN; GSHR_HUMAN; AL7A1_HUMAN; AL1B1_HUMAN; P5CS_HUMAN; P4HA1_HUMAN	2746; 373156; 501; 219; 2744; 5034; 5033; 2936; 223; 2806; 8974; 217; 5832; 18; 2876
Saturated fatty acids beta-oxidation	25	25	7 (28.0%)	0.000119214	0.000373571	EHMN	Saturated fatty acids beta-oxidation	THIK_HUMAN; ECHA_HUMAN; ECHB_HUMAN; ACADS_HUMAN; ACADM_HUMAN; THIL_HUMAN; HCDH_HUMAN	3032; 30; 35; 3030; 34; 38; 3033
Omega-6 fatty acid metabolism	28	28	7 (25.0%)	0.000259344	0.000711816	EHMN	Omega-6 fatty acid metabolism	THIK_HUMAN; DECR_HUMAN; ECHA_HUMAN; ECHB_HUMAN; ECH1_HUMAN; ECI1_HUMAN; HCDH_HUMAN	1891; 3032; 30; 1666; 3030; 1632; 3033
Glycosphingolipid biosynthesis - ganglioseries	21	21	6 (28.6%)	0.000328393	0.000853426	EHMN	Glycosphingolipid biosynthesis - ganglioseries	HEXB_HUMAN; HEXA_HUMAN; COPG1_HUMAN; COPB_HUMAN; BGAL_HUMAN; COPB2_HUMAN	1315; 2720; 3073; 22820; 9276; 3074
Purine metabolism	223	223	23 (10.3%)	0.000387136	0.000985669	EHMN	Purine metabolism	COPG1_HUMAN; EFGM_HUMAN; COPB_HUMAN; ATPB_HUMAN; ATPD_HUMAN; EFTU_HUMAN; ATPA_HUMAN; KPYM_HUMAN; KAD4_HUMAN; 5NTD_HUMAN; KAD3_HUMAN; ATPO_HUMAN; ATP5H_HUMAN; AT2A2_HUMAN; ATPG_HUMAN; COPB2_HUMAN; EF1A2_HUMAN; ATP5L_HUMAN; KAD1_HUMAN; ATP5E_HUMAN; KAD2_HUMAN; CMC2_HUMAN; AT5F1_HUMAN	1917; 10632; 22820; 50808; 539; 203; 488; 7284; 205; 498; 4907; 85476; 9276; 10476; 515; 5315; 509; 514; 1315; 10165; 204; 506; 513
Di-unsaturated fatty acid beta-oxidation	23	23	6 (26.1%)	0.00056329	0.00138849	EHMN	Di-unsaturated fatty acid beta-oxidation	THIK_HUMAN; DECR_HUMAN; ECHA_HUMAN; ECHB_HUMAN; ECI1_HUMAN; HCDH_HUMAN	3032; 30; 1666; 3030; 1632; 3033
Galactose metabolism	44	44	8 (18.2%)	0.000958339	0.00225457	EHMN	Galactose metabolism	LYAG_HUMAN; PFKAM_HUMAN; COPG1_HUMAN; COPB_HUMAN; BGAL_HUMAN; PFKAP_HUMAN; ALDR_HUMAN; COPB2_HUMAN	1315; 231; 2720; 22820; 2548; 5214; 9276; 5213
Vitamin B9 (folate) metabolism	26	26	6 (23.1%)	0.00113779	0.0026288	EHMN	Vitamin B9 (folate) metabolism	CMC2_HUMAN; COPG1_HUMAN; COPB_HUMAN; GLYM_HUMAN; COPB2_HUMAN; C1TC_HUMAN	22820; 1315; 10165; 6472; 4522; 9276
Glycosphingolipid biosynthesis - globoseries	18	18	5 (27.8%)	0.00121259	0.00276043	EHMN	Glycosphingolipid biosynthesis - globoseries	COPB_HUMAN; HEXA_HUMAN; HEXB_HUMAN; COPG1_HUMAN; COPB2_HUMAN	1315; 3073; 9276; 22820; 3074
Mono-unsaturated fatty acid beta-oxidation	21	21	5 (23.8%)	0.00255909	0.00554827	EHMN	Mono-unsaturated fatty acid beta-oxidation	THIK_HUMAN; ECHA_HUMAN; ACADM_HUMAN; ECHB_HUMAN; HCDH_HUMAN	3030; 3032; 3033; 30; 34
superpathway of conversion of glucose to acetyl CoA and entry into the TCA cycle	48	47	28 (59.6%)	1.4021e-25	3.61742e-23	HumanCyc	PWY66-407	SUCB1_HUMAN; ENOG_HUMAN; MDHM_HUMAN; ODPB_HUMAN; FUMH_HUMAN; PGK1_HUMAN; SDHB_HUMAN; KPYM_HUMAN; ODO2_HUMAN; ACON_HUMAN; CISY_HUMAN; ALDOA_HUMAN; G3P_HUMAN; SUCB2_HUMAN; TPIS_HUMAN; ACOC_HUMAN; ODPA_HUMAN; DLDH_HUMAN; PFKAP_HUMAN; SDHA_HUMAN; SUCA_HUMAN; IDH3A_HUMAN; ENOA_HUMAN; PFKAM_HUMAN; MDHC_HUMAN; ALDOC_HUMAN; G6PI_HUMAN; ODP2_HUMAN	8803; 6389; 1743; 50; 2597; 1738; 5315; 226; 1737; 2023; 3419; 230; 8802; 2026; 5160; 2271; 5230; 8801; 4190; 48; 7167; 6390; 1431; 4191; 5213; 5214; 2821; 5162
TCA cycle	18	18	13 (72.2%)	3.76906e-14	6.20692e-13	HumanCyc	PWY66-398	SUCA_HUMAN; SUCB1_HUMAN; FUMH_HUMAN; ACOC_HUMAN; ODO2_HUMAN; IDH3A_HUMAN; MDHC_HUMAN; MDHM_HUMAN; ACON_HUMAN; CISY_HUMAN; SDHB_HUMAN; SDHA_HUMAN; SUCB2_HUMAN	8803; 6389; 1743; 8801; 3419; 50; 1431; 4190; 48; 2271; 6390; 8802; 4191
glycolysis	25	24	11 (45.8%)	3.57607e-09	2.44945e-08	HumanCyc	PWY66-400	TPIS_HUMAN; ENOA_HUMAN; PFKAM_HUMAN; ENOG_HUMAN; ALDOA_HUMAN; PGK1_HUMAN; ALDOC_HUMAN; PFKAP_HUMAN; G3P_HUMAN; G6PI_HUMAN; KPYM_HUMAN	2023; 2597; 226; 230; 2026; 5230; 5214; 7167; 5315; 2821; 5213
adenosine ribonucleotides <i>de novo</i> biosynthesis	36	36	13 (36.1%)	4.60257e-09	3.07102e-08	HumanCyc	PWY-7219	KAD2_HUMAN; KAD1_HUMAN; KAD4_HUMAN; ATP5L_HUMAN; ATPB_HUMAN; ATP5E_HUMAN; ATPD_HUMAN; ATPG_HUMAN; ATPA_HUMAN; KAD3_HUMAN; VA0D1_HUMAN; AT5F1_HUMAN; ATP5H_HUMAN	9114; 10476; 509; 10632; 515; 50808; 514; 205; 498; 506; 513; 204; 203
gluconeogenesis	26	25	10 (40.0%)	9.23279e-08	5.25454e-07	HumanCyc	PWY66-399	TPIS_HUMAN; MDHM_HUMAN; ENOA_HUMAN; ENOG_HUMAN; MDHC_HUMAN; ALDOA_HUMAN; PGK1_HUMAN; ALDOC_HUMAN; G3P_HUMAN; G6PI_HUMAN	2023; 2597; 226; 230; 4191; 5230; 2026; 4190; 7167; 2821
valine degradation	13	13	7 (53.8%)	7.01294e-07	3.52468e-06	HumanCyc	VALDEG-PWY	ACAD8_HUMAN; GABT_HUMAN; ECHA_HUMAN; ODB2_HUMAN; MMSA_HUMAN; DLDH_HUMAN; ODBA_HUMAN	1738; 27034; 18; 593; 3030; 1629; 4329
superpathway of purine nucleotide salvage	57	57	13 (22.8%)	1.94158e-06	8.8922e-06	HumanCyc	PWY66-409	KAD2_HUMAN; KAD1_HUMAN; KAD4_HUMAN; ATP5L_HUMAN; ATPB_HUMAN; ATP5E_HUMAN; ATPD_HUMAN; ATPG_HUMAN; ATPA_HUMAN; KAD3_HUMAN; VA0D1_HUMAN; AT5F1_HUMAN; ATP5H_HUMAN	9114; 10476; 509; 10632; 515; 50808; 514; 205; 498; 506; 204; 513; 203
purine nucleotides <i>de novo</i> biosynthesis	57	57	13 (22.8%)	1.94158e-06	8.8922e-06	HumanCyc	PWY-841	KAD2_HUMAN; KAD1_HUMAN; KAD4_HUMAN; ATP5L_HUMAN; ATPB_HUMAN; ATP5E_HUMAN; ATPD_HUMAN; ATPG_HUMAN; ATPA_HUMAN; KAD3_HUMAN; VA0D1_HUMAN; AT5F1_HUMAN; ATP5H_HUMAN	9114; 10476; 509; 10632; 515; 50808; 514; 205; 498; 506; 204; 513; 203
pentose phosphate pathway	10	10	5 (50.0%)	4.89729e-05	0.000163384	HumanCyc	PENTOSE-P-PWY	G6PD_HUMAN; 6PGD_HUMAN; TALDO_HUMAN; TKT_HUMAN; 6PGL_HUMAN	7086; 25796; 6888; 5226; 2539
isoleucine degradation	12	12	5 (41.7%)	0.000142143	0.000426429	HumanCyc	ILEUDEG-PWY	DLDH_HUMAN; ECHA_HUMAN; ODBA_HUMAN; THIL_HUMAN; ODB2_HUMAN	1738; 38; 593; 3030; 1629
superpathway of methionine degradation	20	20	6 (30.0%)	0.000244294	0.000672895	HumanCyc	PWY-5328	SAHH_HUMAN; ODB2_HUMAN; MUTA_HUMAN; DLDH_HUMAN; ODBA_HUMAN; AATC_HUMAN	191; 4594; 1738; 593; 1629; 2805
fatty acid &beta;-oxidation	19	19	5 (26.3%)	0.00158205	0.0035187	HumanCyc	FAO-PWY	THIK_HUMAN; NLTP_HUMAN; ECHB_HUMAN; ECI1_HUMAN; HCDH_HUMAN	1632; 6342; 3032; 3033; 30
Citrate cycle	32	32	19 (59.4%)	1.04842e-17	3.68854e-16	INOH	None	SUCA_HUMAN; SUCB1_HUMAN; ENOG_HUMAN; SDHB_HUMAN; MDHM_HUMAN; ODO2_HUMAN; THIL_HUMAN; IDH3A_HUMAN; ENOA_HUMAN; ACON_HUMAN; FUMH_HUMAN; KPYM_HUMAN; DLDH_HUMAN; ACLY_HUMAN; MDHC_HUMAN; SDHA_HUMAN; ACOC_HUMAN; CISY_HUMAN; SUCB2_HUMAN	8803; 6389; 1743; 50; 1738; 8802; 3419; 2271; 2026; 4191; 8801; 2023; 4190; 48; 6390; 1431; 5315; 47; 38
Pyruvate metabolism	34	34	14 (41.2%)	1.46539e-10	1.5753e-09	INOH	None	ALDH2_HUMAN; ODP2_HUMAN; THIL_HUMAN; ODPB_HUMAN; ODPA_HUMAN; LDHA_HUMAN; AL9A1_HUMAN; DLDH_HUMAN; LGUL_HUMAN; GLO2_HUMAN; MAOM_HUMAN; AL7A1_HUMAN; AL1B1_HUMAN; KPYM_HUMAN	3939; 501; 1738; 5315; 219; 223; 5160; 1737; 3029; 38; 217; 2739; 5162; 4200
Arginine Proline metabolism	55	54	17 (31.5%)	2.3011e-10	2.40682e-09	INOH	None	ALDH2_HUMAN; SDHB_HUMAN; GABT_HUMAN; DHE3_HUMAN; KCRS_HUMAN; SYEP_HUMAN; FUMH_HUMAN; AL9A1_HUMAN; P4HA2_HUMAN; AATM_HUMAN; SYRC_HUMAN; KCRB_HUMAN; AL7A1_HUMAN; SDHA_HUMAN; AATC_HUMAN; AL1B1_HUMAN; P4HA1_HUMAN	2805; 501; 1152; 1160; 2806; 5033; 219; 2271; 5917; 223; 6389; 2058; 6390; 8974; 2746; 18; 217
Valine Leucine Isoleucine degradation	32	32	13 (40.6%)	8.24916e-10	6.58232e-09	INOH	None	THIK_HUMAN; SCOT1_HUMAN; ALDH2_HUMAN; MMSA_HUMAN; IVD_HUMAN; ECHA_HUMAN; ECHB_HUMAN; AL9A1_HUMAN; ACADM_HUMAN; AL7A1_HUMAN; AL1B1_HUMAN; ACADS_HUMAN; HCDH_HUMAN	501; 3712; 30; 3033; 219; 223; 3030; 35; 3032; 34; 4329; 5019; 217
Glycolysis Gluconeogenesis	46	45	15 (33.3%)	1.07906e-09	8.20608e-09	INOH	None	MAOM_HUMAN; ENOA_HUMAN; PFKAM_HUMAN; ENOG_HUMAN; LDHA_HUMAN; UGPA_HUMAN; ALDOA_HUMAN; BGAL_HUMAN; PGK1_HUMAN; ALDOC_HUMAN; PFKAP_HUMAN; G3P_HUMAN; G6PI_HUMAN; KPYM_HUMAN; PGM1_HUMAN	3939; 2023; 4200; 2597; 5236; 2720; 230; 2821; 226; 2026; 5230; 7360; 5214; 5315; 5213
Pentose phosphate cycle	24	24	11 (45.8%)	3.57607e-09	2.44945e-08	INOH	None	TKT_HUMAN; G6PD_HUMAN; PFKAM_HUMAN; PFKAP_HUMAN; TALDO_HUMAN; ALDOA_HUMAN; ALDOC_HUMAN; 6PGL_HUMAN; G6PI_HUMAN; PGM1_HUMAN; 6PGD_HUMAN	7086; 2539; 226; 5236; 230; 5226; 25796; 5214; 2821; 5213; 6888
Propanoate metabolism	25	25	11 (44.0%)	6.11374e-09	4.04447e-08	INOH	None	THIK_HUMAN; ALDH2_HUMAN; ECHA_HUMAN; LDHA_HUMAN; ECHB_HUMAN; AL9A1_HUMAN; MMSA_HUMAN; AL7A1_HUMAN; AL1B1_HUMAN; MUTA_HUMAN; ACADM_HUMAN	3939; 501; 3032; 30; 219; 223; 3030; 4329; 4594; 34; 217
Hedgehog	72	72	17 (23.6%)	2.97452e-08	1.91857e-07	INOH	None	PSB5_HUMAN; PSMD3_HUMAN; PRS6A_HUMAN; PRS7_HUMAN; PSA6_HUMAN; PSMD6_HUMAN; PSMD4_HUMAN; KAP3_HUMAN; PRS6B_HUMAN; PRS8_HUMAN; SKP1_HUMAN; PSA2_HUMAN; KAPCA_HUMAN; PSB4_HUMAN; PSB1_HUMAN; PSD12_HUMAN; PSB7_HUMAN	9861; 5702; 5710; 5704; 5566; 5718; 5577; 5701; 5689; 5692; 5693; 5705; 5709; 6500; 5683; 5687; 5695
IL-1 NFkB	64	64	15 (23.4%)	2.15565e-07	1.18331e-06	INOH	None	PSB5_HUMAN; PSMD3_HUMAN; PRS6A_HUMAN; PRS7_HUMAN; PSA6_HUMAN; PSMD6_HUMAN; PSMD4_HUMAN; SKP1_HUMAN; PRS6B_HUMAN; PRS8_HUMAN; PSA2_HUMAN; PSB4_HUMAN; PSB1_HUMAN; PSD12_HUMAN; PSB7_HUMAN	6500; 5702; 5705; 5701; 5689; 5709; 5710; 5693; 5704; 5718; 5683; 9861; 5692; 5687; 5695
DroToll-like	65	65	15 (23.1%)	2.68138e-07	1.44124e-06	INOH	None	PSB5_HUMAN; PSMD3_HUMAN; PRS6A_HUMAN; PRS7_HUMAN; PSA6_HUMAN; PSMD6_HUMAN; PSMD4_HUMAN; PRS6B_HUMAN; PRS8_HUMAN; PSA2_HUMAN; PSB4_HUMAN; THRB_HUMAN; PSB1_HUMAN; PSD12_HUMAN; PSB7_HUMAN	2147; 5702; 5695; 5710; 5718; 5701; 5709; 5689; 5693; 5704; 5683; 9861; 5692; 5705; 5687
Lysine degradation	22	22	9 (40.9%)	3.29065e-07	1.7445e-06	INOH	None	ALDH2_HUMAN; ECHA_HUMAN; CISY_HUMAN; AL9A1_HUMAN; ACLY_HUMAN; GLYM_HUMAN; AL7A1_HUMAN; AL1B1_HUMAN; THIL_HUMAN	501; 219; 223; 3030; 6472; 1431; 47; 38; 217
TNF	67	67	15 (22.4%)	4.09344e-07	2.15532e-06	INOH	None	PSB5_HUMAN; PSMD3_HUMAN; PRS6A_HUMAN; PRS7_HUMAN; PSA6_HUMAN; PSMD6_HUMAN; PSMD4_HUMAN; PRS6B_HUMAN; PRS8_HUMAN; PSA2_HUMAN; CYC_HUMAN; PSB4_HUMAN; PSB1_HUMAN; PSD12_HUMAN; PSB7_HUMAN	5702; 5695; 5710; 5693; 5701; 5718; 5705; 5709; 5689; 5704; 5683; 54205; 9861; 5692; 5687
TLR NFkB	69	69	15 (21.7%)	6.14433e-07	3.14948e-06	INOH	None	PSB5_HUMAN; PSMD3_HUMAN; PRS6A_HUMAN; PRS7_HUMAN; PSA6_HUMAN; PSMD6_HUMAN; PSMD4_HUMAN; SKP1_HUMAN; PRS6B_HUMAN; PRS8_HUMAN; PSA2_HUMAN; PSB4_HUMAN; PSB1_HUMAN; PSD12_HUMAN; PSB7_HUMAN	6500; 5702; 5701; 5689; 5709; 5710; 5693; 5704; 5718; 5683; 9861; 5692; 5705; 5687; 5695
TLR JNK	62	62	14 (22.6%)	8.9164e-07	4.39573e-06	INOH	None	PSB5_HUMAN; PSMD3_HUMAN; PRS6A_HUMAN; PRS7_HUMAN; PSA6_HUMAN; PSMD6_HUMAN; PSMD4_HUMAN; PRS6B_HUMAN; PRS8_HUMAN; PSA2_HUMAN; PSB4_HUMAN; PSB1_HUMAN; PSD12_HUMAN; PSB7_HUMAN	5695; 5710; 5701; 5718; 5702; 5705; 5709; 5689; 5693; 5704; 5683; 9861; 5692; 5687
IL-1 JNK	62	62	14 (22.6%)	8.9164e-07	4.39573e-06	INOH	None	PSB5_HUMAN; PSMD3_HUMAN; PRS6A_HUMAN; PRS7_HUMAN; PSA6_HUMAN; PSMD6_HUMAN; PSMD4_HUMAN; PRS6B_HUMAN; PRS8_HUMAN; PSA2_HUMAN; PSB4_HUMAN; PSB1_HUMAN; PSD12_HUMAN; PSB7_HUMAN	5695; 5710; 5701; 5718; 5702; 5705; 5709; 5689; 5693; 5704; 5683; 9861; 5692; 5687
TLR p38	63	63	14 (22.2%)	1.09711e-06	5.37446e-06	INOH	None	PSB5_HUMAN; PSMD3_HUMAN; PRS6A_HUMAN; PRS7_HUMAN; PSA6_HUMAN; PSMD6_HUMAN; PSMD4_HUMAN; PRS6B_HUMAN; PRS8_HUMAN; PSA2_HUMAN; PSB4_HUMAN; PSB1_HUMAN; PSD12_HUMAN; PSB7_HUMAN	5701; 5702; 5705; 5709; 5710; 5689; 5693; 5704; 5718; 5683; 9861; 5692; 5687; 5695
Glutamate Glutamine metabolism	27	26	9 (34.6%)	1.74199e-06	8.07367e-06	INOH	None	ALDH2_HUMAN; DHE3_HUMAN; GABT_HUMAN; GLSK_HUMAN; AL9A1_HUMAN; SYEP_HUMAN; GSHR_HUMAN; AL7A1_HUMAN; AL1B1_HUMAN	501; 2746; 219; 2936; 223; 2058; 2744; 18; 217
IL-1 p38	66	66	14 (21.2%)	1.99121e-06	9.06587e-06	INOH	None	PSB5_HUMAN; PSMD3_HUMAN; PRS6A_HUMAN; PRS7_HUMAN; PSA6_HUMAN; PSMD6_HUMAN; PSMD4_HUMAN; PRS6B_HUMAN; PRS8_HUMAN; PSA2_HUMAN; PSB4_HUMAN; PSB1_HUMAN; PSD12_HUMAN; PSB7_HUMAN	5702; 5710; 5701; 5718; 5705; 5709; 5689; 5693; 5704; 5683; 9861; 5692; 5687; 5695
Notch	79	78	15 (19.2%)	3.1846e-06	1.4085e-05	INOH	None	PSB5_HUMAN; PSMD3_HUMAN; PRS6A_HUMAN; PRS7_HUMAN; PSA6_HUMAN; PSMD6_HUMAN; PSMD4_HUMAN; SKP1_HUMAN; PRS6B_HUMAN; PRS8_HUMAN; PSA2_HUMAN; PSB4_HUMAN; PSB1_HUMAN; PSD12_HUMAN; PSB7_HUMAN	5702; 5695; 5710; 5701; 5718; 5705; 5709; 5689; 5693; 5704; 6500; 5683; 9861; 5692; 5687
Wnt Mammals	119	119	18 (15.1%)	1.20903e-05	4.67893e-05	INOH	None	PSB5_HUMAN; CD44_HUMAN; PSMD3_HUMAN; PRS6A_HUMAN; PRS7_HUMAN; PSA6_HUMAN; PSMD6_HUMAN; PSMD4_HUMAN; SKP1_HUMAN; PRS6B_HUMAN; PRS8_HUMAN; PSA2_HUMAN; CTNB1_HUMAN; PSB7_HUMAN; PSB4_HUMAN; PSB1_HUMAN; PSD12_HUMAN; AGRIN_HUMAN	5702; 5701; 5718; 5693; 5704; 5687; 5689; 5683; 5692; 5710; 375790; 5709; 6500; 5695; 1499; 9861; 5705; 960
Wnt Canonical	119	119	18 (15.1%)	1.20903e-05	4.67893e-05	INOH	None	PSB5_HUMAN; CD44_HUMAN; PSMD3_HUMAN; PRS6A_HUMAN; PRS7_HUMAN; PSA6_HUMAN; PSMD6_HUMAN; PSMD4_HUMAN; SKP1_HUMAN; PRS6B_HUMAN; PRS8_HUMAN; PSA2_HUMAN; CTNB1_HUMAN; PSB7_HUMAN; PSB4_HUMAN; PSB1_HUMAN; PSD12_HUMAN; AGRIN_HUMAN	5702; 5701; 5718; 5693; 5704; 5687; 5689; 5683; 5692; 5710; 375790; 5709; 6500; 5695; 1499; 9861; 5705; 960
Butanoate metabolism	17	17	6 (35.3%)	8.81349e-05	0.000281886	INOH	None	SCOT1_HUMAN; ODP2_HUMAN; ECHA_HUMAN; ACADS_HUMAN; THIL_HUMAN; HCDH_HUMAN	35; 5019; 38; 3033; 3030; 1737
Fas	24	24	7 (29.2%)	8.94683e-05	0.000284973	INOH	None	1433B_HUMAN; 1433F_HUMAN; 1433Z_HUMAN; 1433E_HUMAN; 1433G_HUMAN; CYC_HUMAN; 1433T_HUMAN	7532; 7531; 54205; 10971; 7529; 7534; 7533
CD4 T cell receptor signaling-NFkB cascade	97	97	14 (14.4%)	0.000185238	0.000543663	INOH	None	PSB5_HUMAN; PSMD3_HUMAN; PRS6A_HUMAN; PRS7_HUMAN; PSA6_HUMAN; PSMD6_HUMAN; PSMD4_HUMAN; PRS6B_HUMAN; PRS8_HUMAN; PSA2_HUMAN; PSB4_HUMAN; PSB1_HUMAN; PSD12_HUMAN; PSB7_HUMAN	5702; 5701; 5718; 5693; 5704; 5687; 5710; 5689; 5683; 9861; 5692; 5709; 5695; 5705
Integrin	124	124	15 (12.1%)	0.000774812	0.00186824	INOH	None	CD44_HUMAN; CO4A2_HUMAN; TLN1_HUMAN; COIA1_HUMAN; CO4A1_HUMAN; VINC_HUMAN; CSPG2_HUMAN; PGS2_HUMAN; ACTB_HUMAN; CO1A2_HUMAN; FINC_HUMAN; CO6A1_HUMAN; CO1A1_HUMAN; AGRIN_HUMAN; ITA3_HUMAN	960; 1278; 1282; 1277; 1634; 2335; 60; 80781; 1284; 3675; 375790; 1291; 7414; 1462; 7094
TGF-beta super family signaling pathway canonical	115	115	14 (12.2%)	0.00107756	0.00251215	INOH	None	PSB5_HUMAN; PSMD3_HUMAN; PRS6A_HUMAN; PRS7_HUMAN; PSA6_HUMAN; PSMD6_HUMAN; PSMD4_HUMAN; PRS6B_HUMAN; PRS8_HUMAN; PSA2_HUMAN; PSB4_HUMAN; PSB1_HUMAN; PSD12_HUMAN; PSB7_HUMAN	5702; 5693; 5701; 5718; 5704; 5687; 5689; 5683; 9861; 5692; 5710; 5709; 5695; 5705
EGF	28	28	6 (21.4%)	0.00171739	0.00379788	INOH	None	1433B_HUMAN; 1433F_HUMAN; 1433Z_HUMAN; 1433E_HUMAN; 1433G_HUMAN; 1433T_HUMAN	7532; 7531; 10971; 7534; 7529; 7533
CD4 T cell receptor signaling	130	130	14 (10.8%)	0.0034569	0.00733053	INOH	None	PSB5_HUMAN; PSMD3_HUMAN; PRS6A_HUMAN; PRS7_HUMAN; PSA6_HUMAN; PSMD6_HUMAN; PSMD4_HUMAN; PRS6B_HUMAN; PRS8_HUMAN; PSA2_HUMAN; PSB4_HUMAN; PSB1_HUMAN; PSD12_HUMAN; PSB7_HUMAN	5702; 5701; 5718; 5693; 5704; 5687; 5689; 5683; 9861; 5692; 5710; 5709; 5695; 5705
insulin	78	78	10 (12.8%)	0.00368942	0.00780221	INOH	None	GYS1_HUMAN; 1433B_HUMAN; 1433F_HUMAN; 1433Z_HUMAN; 1433E_HUMAN; 1433G_HUMAN; IF4A2_HUMAN; FKB1A_HUMAN; IF4A1_HUMAN; 1433T_HUMAN	7532; 1973; 7531; 1974; 10971; 7534; 2997; 7529; 7533; 2280
B cell receptor signaling	134	134	14 (10.4%)	0.00454685	0.00931022	INOH	None	PSB5_HUMAN; PSMD3_HUMAN; PRS6A_HUMAN; PRS7_HUMAN; PSA6_HUMAN; PSMD6_HUMAN; PSMD4_HUMAN; PRS6B_HUMAN; PRS8_HUMAN; PSA2_HUMAN; PSB4_HUMAN; PSB1_HUMAN; PSD12_HUMAN; PSB7_HUMAN	5702; 5701; 5718; 5693; 5704; 5687; 5689; 5683; 9861; 5692; 5710; 5709; 5695; 5705
Tryptophan degradation	69	69	9 (13.0%)	0.00512861	0.0102308	INOH	None	ALDH2_HUMAN; NADC_HUMAN; ECHA_HUMAN; SYWC_HUMAN; AL9A1_HUMAN; AL7A1_HUMAN; AL1B1_HUMAN; THIL_HUMAN; HCDH_HUMAN	501; 217; 219; 223; 3030; 7453; 38; 3033; 23475
insulin Mam	82	82	10 (12.2%)	0.00529866	0.0105428	INOH	None	GYS1_HUMAN; 1433B_HUMAN; 1433F_HUMAN; 1433Z_HUMAN; 1433E_HUMAN; 1433G_HUMAN; IF4A2_HUMAN; FKB1A_HUMAN; IF4A1_HUMAN; 1433T_HUMAN	7532; 2997; 7531; 1974; 1973; 10971; 7534; 7529; 7533; 2280
Alanine Aspartate Asparagine metabolism	25	25	5 (20.0%)	0.00571219	0.01125	INOH	None	KPYM_HUMAN; AATC_HUMAN; AATM_HUMAN; GABT_HUMAN; SYDC_HUMAN	2805; 1615; 2806; 5315; 18
Citrate cycle (TCA cycle) - Homo sapiens (human)	30	30	20 (66.7%)	4.77015e-20	4.61512e-18	KEGG	path:hsa00020	SUCA_HUMAN; MDHC_HUMAN; FUMH_HUMAN; ACON_HUMAN; SDHB_HUMAN; MDHM_HUMAN; ACOC_HUMAN; IDHP_HUMAN; ODO2_HUMAN; CISY_HUMAN; ODPB_HUMAN; ODPA_HUMAN; DLDH_HUMAN; ACLY_HUMAN; SUCB1_HUMAN; IDH3A_HUMAN; OGDHL_HUMAN; SDHA_HUMAN; ODP2_HUMAN; SUCB2_HUMAN	1431; 5160; 5162; 47; 48; 50; 1737; 4191; 55753; 1738; 1743; 3418; 3419; 4190; 2271; 8801; 8802; 8803; 6389; 6390
Parkinson,s disease - Homo sapiens (human)	142	142	37 (26.1%)	6.03343e-18	2.44902e-16	KEGG	path:hsa05012	NDUA9_HUMAN; QCR2_HUMAN; CY1_HUMAN; NDUA8_HUMAN; COX5B_HUMAN; UCHL1_HUMAN; ATPB_HUMAN; COX6C_HUMAN; UCRI_HUMAN; ATPA_HUMAN; SDHB_HUMAN; NDUAA_HUMAN; NDUA5_HUMAN; VDAC1_HUMAN; CYC_HUMAN; ATPO_HUMAN; QCR1_HUMAN; GNAI2_HUMAN; PPIF_HUMAN; ATPG_HUMAN; KAPCA_HUMAN; VDAC2_HUMAN; SDHA_HUMAN; NDUV2_HUMAN; UBA1_HUMAN; NDUB4_HUMAN; NDUV1_HUMAN; COX41_HUMAN; QCR6_HUMAN; NDUA4_HUMAN; ATP5E_HUMAN; ATPD_HUMAN; …	1537; 514; 515; 513; 539; 4697; 4698; 4702; 4704; 4705; 4710; 4723; 4724; 4726; 4729; 7317; 7345; 54205; 2771; 7384; 7385; 7386; 7388; 10476; 6389; 6390; 7417; 1327; 1329; 1340; 1345; 10105; 5566; 498; 7416; 506; 509
Valine, leucine and isoleucine degradation - Homo sapiens (human)	48	48	20 (41.7%)	1.18803e-14	2.48524e-13	KEGG	path:hsa00280	ACAD8_HUMAN; SCOT1_HUMAN; ALDH2_HUMAN; MMSA_HUMAN; GABT_HUMAN; IVD_HUMAN; ECHA_HUMAN; HCDH_HUMAN; ODB2_HUMAN; ECHB_HUMAN; ACADS_HUMAN; DLDH_HUMAN; AL9A1_HUMAN; ODBA_HUMAN; THIK_HUMAN; AL7A1_HUMAN; AL1B1_HUMAN; THIL_HUMAN; MUTA_HUMAN; ACADM_HUMAN	3712; 18; 593; 217; 27034; 5019; 30; 34; 35; 38; 1738; 3030; 3032; 3033; 219; 1629; 223; 4329; 4594; 501
Oxidative phosphorylation - Homo sapiens (human)	133	133	32 (24.1%)	1.2896e-14	2.62671e-13	KEGG	path:hsa00190	NDUA9_HUMAN; QCR2_HUMAN; IPYR_HUMAN; CY1_HUMAN; NDUA8_HUMAN; COX5B_HUMAN; ATPB_HUMAN; COX6C_HUMAN; UCRI_HUMAN; ATPA_HUMAN; SDHB_HUMAN; NDUAA_HUMAN; NDUA5_HUMAN; QCR6_HUMAN; ATP5H_HUMAN; ATPG_HUMAN; SDHA_HUMAN; VA0D1_HUMAN; NDUV2_HUMAN; NDUB4_HUMAN; NDUV1_HUMAN; COX41_HUMAN; ATPO_HUMAN; ATP5L_HUMAN; NDUA4_HUMAN; ATP5E_HUMAN; ATPD_HUMAN; NDUS4_HUMAN; NDUS6_HUMAN; AT5F1_HUMAN; QCR1_HUMAN; CX6B1_HUMAN	1537; 514; 515; 513; 539; 4697; 4698; 4702; 4704; 4705; 4710; 4723; 4724; 4726; 4729; 7384; 7385; 7386; 7388; 10476; 6389; 6390; 1327; 1329; 1340; 1345; 5464; 10632; 9114; 498; 506; 509
Ribosome - Homo sapiens (human)	154	136	32 (23.5%)	2.53874e-14	4.2717e-13	KEGG	path:hsa03010	RL23A_HUMAN; RL27_HUMAN; RL15_HUMAN; RL27A_HUMAN; RS14_HUMAN; RS17_HUMAN; RL10A_HUMAN; RS8_HUMAN; RL12_HUMAN; RL21_HUMAN; RS28_HUMAN; RL17_HUMAN; RS20_HUMAN; RS10_HUMAN; RL6_HUMAN; RS25_HUMAN; RL8_HUMAN; RS12_HUMAN; RS29_HUMAN; RL38_HUMAN; RM12_HUMAN; RS21_HUMAN; RLA2_HUMAN; RL14_HUMAN; RS27A_HUMAN; RL32_HUMAN; RS19_HUMAN; RL24_HUMAN; RS23_HUMAN; RS2_HUMAN; RL18_HUMAN; RS3_HUMAN	6144; 6147; 6152; 6157; 6155; 6161; 6169; 6181; 6182; 6187; 6188; 6202; 6204; 6206; 6208; 6218; 6223; 6224; 6227; 6228; 6230; 6233; 6234; 6235; 4736; 9045; 6128; 6132; 6136; 6138; 6139; 6141
Huntington,s disease - Homo sapiens (human)	193	193	37 (19.2%)	2.27305e-13	3.31951e-12	KEGG	path:hsa05016	NDUA9_HUMAN; QCR2_HUMAN; CY1_HUMAN; NDUA8_HUMAN; COX5B_HUMAN; ATPB_HUMAN; COX6C_HUMAN; ATPD_HUMAN; ATPA_HUMAN; SDHB_HUMAN; NDUAA_HUMAN; NDUA5_HUMAN; VDAC1_HUMAN; CYC_HUMAN; QCR6_HUMAN; ATP5H_HUMAN; GPX1_HUMAN; CLCB_HUMAN; PPIF_HUMAN; ATPG_HUMAN; VDAC2_HUMAN; SDHA_HUMAN; NDUV2_HUMAN; NDUB4_HUMAN; NDUV1_HUMAN; COX41_HUMAN; ATPO_HUMAN; NDUA4_HUMAN; DCTN2_HUMAN; ATP5E_HUMAN; UCRI_HUMAN; SODC_HUMAN; N…	1537; 514; 515; 513; 1340; 539; 4697; 4698; 4702; 4704; 4705; 4710; 4724; 4726; 4729; 4723; 1212; 7385; 7388; 506; 10476; 6389; 6390; 7417; 2876; 7384; 1327; 7386; 10540; 1329; 10105; 54205; 1345; 7416; 509; 498; 6647
Glycolysis / Gluconeogenesis - Homo sapiens (human)	68	68	22 (32.4%)	2.67587e-13	3.83541e-12	KEGG	path:hsa00010	ODPB_HUMAN; ODPA_HUMAN; PGK1_HUMAN; G3P_HUMAN; KPYM_HUMAN; ADHX_HUMAN; ENOG_HUMAN; AL9A1_HUMAN; ALDOA_HUMAN; AL7A1_HUMAN; TPIS_HUMAN; ALDH2_HUMAN; DLDH_HUMAN; PFKAP_HUMAN; AL1B1_HUMAN; ENOA_HUMAN; PFKAM_HUMAN; LDHA_HUMAN; ALDOC_HUMAN; G6PI_HUMAN; ODP2_HUMAN; PGM1_HUMAN	128; 2821; 2597; 5160; 5162; 219; 1737; 5315; 1738; 2023; 217; 5213; 5214; 223; 226; 3939; 230; 2026; 5230; 5236; 501; 7167
Pyruvate metabolism - Homo sapiens (human)	39	39	17 (43.6%)	4.85291e-13	6.82937e-12	KEGG	path:hsa00620	AL7A1_HUMAN; ALDH2_HUMAN; KPYM_HUMAN; MDHM_HUMAN; MDHC_HUMAN; ODPB_HUMAN; ODPA_HUMAN; LDHA_HUMAN; AL9A1_HUMAN; DLDH_HUMAN; LGUL_HUMAN; GLO2_HUMAN; ODP2_HUMAN; MAOM_HUMAN; FUMH_HUMAN; AL1B1_HUMAN; THIL_HUMAN	38; 5160; 5162; 2739; 4190; 5315; 1737; 1738; 3029; 4191; 217; 219; 223; 3939; 4200; 2271; 501
Alzheimer,s disease - Homo sapiens (human)	171	171	33 (19.3%)	3.82752e-12	4.9375e-11	KEGG	path:hsa05010	NDUA9_HUMAN; QCR2_HUMAN; CY1_HUMAN; NDUA8_HUMAN; COX5B_HUMAN; ATPB_HUMAN; COX6C_HUMAN; UCRI_HUMAN; ATPA_HUMAN; SDHB_HUMAN; NDUAA_HUMAN; NDUA5_HUMAN; APOE_HUMAN; CYC_HUMAN; G3P_HUMAN; QCR6_HUMAN; ATP5H_HUMAN; AT2A2_HUMAN; ATPG_HUMAN; SDHA_HUMAN; NDUV2_HUMAN; NDUB4_HUMAN; NDUV1_HUMAN; COX41_HUMAN; ATPO_HUMAN; NDUA4_HUMAN; ATP5E_HUMAN; ATPD_HUMAN; NDUS4_HUMAN; NDUS6_HUMAN; AT5F1_HUMAN; QCR1_HUMAN; C…	1537; 514; 515; 513; 539; 2597; 4697; 4698; 4702; 4704; 4705; 4710; 4723; 4724; 4726; 4729; 7384; 7385; 7386; 7388; 10476; 6389; 6390; 1327; 1329; 1340; 1345; 348; 54205; 488; 509; 498; 506
Proteasome - Homo sapiens (human)	45	45	16 (35.6%)	9.76457e-11	1.07146e-09	KEGG	path:hsa03050	PSB5_HUMAN; PSMD3_HUMAN; PRS6A_HUMAN; PRS7_HUMAN; PSA6_HUMAN; PSMD6_HUMAN; PSMD4_HUMAN; PRS6B_HUMAN; PRS8_HUMAN; PSME2_HUMAN; PSA2_HUMAN; PSME1_HUMAN; PSB4_HUMAN; PSB1_HUMAN; PSD12_HUMAN; PSB7_HUMAN	9861; 5683; 5687; 5689; 5692; 5693; 5695; 5701; 5702; 5704; 5705; 5709; 5710; 5718; 5720; 5721
Propanoate metabolism - Homo sapiens (human)	32	32	13 (40.6%)	8.24916e-10	6.58232e-09	KEGG	path:hsa00640	SUCA_HUMAN; SUCB1_HUMAN; GABT_HUMAN; ECHA_HUMAN; MUTA_HUMAN; LDHA_HUMAN; MMSA_HUMAN; ODB2_HUMAN; DLDH_HUMAN; ODBA_HUMAN; ACADM_HUMAN; THIL_HUMAN; SUCB2_HUMAN	18; 34; 38; 1738; 593; 3939; 3030; 1629; 8801; 8802; 8803; 4329; 4594
Cardiac muscle contraction - Homo sapiens (human)	78	78	19 (24.4%)	2.6007e-09	1.86384e-08	KEGG	path:hsa04260	QCR2_HUMAN; MYH7_HUMAN; CY1_HUMAN; COX41_HUMAN; MLRV_HUMAN; COX5B_HUMAN; TPM4_HUMAN; TPM1_HUMAN; TNNC1_HUMAN; COX6C_HUMAN; UCRI_HUMAN; MYL3_HUMAN; TNNT2_HUMAN; AT2A2_HUMAN; QCR1_HUMAN; QCR6_HUMAN; TPM2_HUMAN; MYL4_HUMAN; CX6B1_HUMAN	7171; 7169; 4633; 4634; 4635; 1327; 1329; 1340; 1537; 1345; 7384; 7385; 7386; 7388; 7134; 7139; 7168; 4625; 488
Thermogenesis - Homo sapiens (human)	229	229	32 (14.0%)	3.73017e-08	2.32835e-07	KEGG	path:hsa04714	NDUA9_HUMAN; QCR2_HUMAN; CY1_HUMAN; NDUA8_HUMAN; COX5B_HUMAN; ATPB_HUMAN; COX6C_HUMAN; ATPD_HUMAN; ATPA_HUMAN; SDHB_HUMAN; NDUAA_HUMAN; NDUA5_HUMAN; QCR6_HUMAN; QCR1_HUMAN; ATPG_HUMAN; KAPCA_HUMAN; ACTB_HUMAN; SDHA_HUMAN; NDUV2_HUMAN; NDUB4_HUMAN; NDUV1_HUMAN; COX41_HUMAN; ATPO_HUMAN; ATP5L_HUMAN; NDUA4_HUMAN; ATP5E_HUMAN; UCRI_HUMAN; NDUS4_HUMAN; NDUS6_HUMAN; AT5F1_HUMAN; ATP5H_HUMAN; CX6B1_HUMAN	514; 1537; 515; 60; 4697; 4698; 4702; 4704; 4723; 4710; 4724; 4726; 539; 4729; 7384; 7385; 6389; 6390; 513; 7388; 1327; 1329; 4705; 1340; 1345; 10632; 10476; 5566; 7386; 498; 506; 509
Pentose phosphate pathway - Homo sapiens (human)	30	30	11 (36.7%)	6.02781e-08	3.61668e-07	KEGG	path:hsa00030	ALDOC_HUMAN; G6PD_HUMAN; PFKAM_HUMAN; 6PGL_HUMAN; PGM1_HUMAN; ALDOA_HUMAN; TKT_HUMAN; PFKAP_HUMAN; G6PI_HUMAN; TALDO_HUMAN; 6PGD_HUMAN	2821; 7086; 25796; 5213; 5214; 226; 230; 5226; 2539; 6888; 5236
Focal adhesion - Homo sapiens (human)	199	199	29 (14.6%)	6.46093e-08	3.84674e-07	KEGG	path:hsa04510	CO4A2_HUMAN; TLN1_HUMAN; LAMA4_HUMAN; CO4A1_HUMAN; MLRV_HUMAN; CO1A2_HUMAN; MLRA_HUMAN; FLNC_HUMAN; ILK_HUMAN; VTNC_HUMAN; CTNB1_HUMAN; LAMC1_HUMAN; PP1A_HUMAN; LAMA5_HUMAN; TSP1_HUMAN; FLNA_HUMAN; ACTB_HUMAN; CO6A1_HUMAN; VINC_HUMAN; MYPT1_HUMAN; ACTN1_HUMAN; LAMB1_HUMAN; ZYX_HUMAN; MYL9_HUMAN; FINC_HUMAN; LAMB2_HUMAN; ACTN4_HUMAN; CO1A1_HUMAN; ITA3_HUMAN	4633; 3611; 4659; 60; 7094; 2316; 81; 2318; 87; 3675; 58498; 7791; 10398; 2335; 7414; 1277; 1282; 1284; 1291; 7448; 3910; 3911; 3912; 3913; 3915; 5499; 7057; 1499; 1278
Fatty acid degradation - Homo sapiens (human)	44	44	13 (29.5%)	7.27729e-08	4.29971e-07	KEGG	path:hsa00071	THIK_HUMAN; ALDH2_HUMAN; ADHX_HUMAN; ECHA_HUMAN; ECHB_HUMAN; ACADS_HUMAN; AL9A1_HUMAN; ACADM_HUMAN; AL7A1_HUMAN; AL1B1_HUMAN; THIL_HUMAN; ECI1_HUMAN; HCDH_HUMAN	128; 217; 30; 34; 35; 38; 223; 1632; 3030; 3032; 3033; 219; 501
ECM-receptor interaction - Homo sapiens (human)	82	82	16 (19.5%)	1.2243e-06	5.92257e-06	KEGG	path:hsa04512	CD44_HUMAN; CO4A2_HUMAN; LAMA4_HUMAN; CO4A1_HUMAN; LAMC1_HUMAN; LAMA5_HUMAN; TSP1_HUMAN; VTNC_HUMAN; LAMB1_HUMAN; CO1A2_HUMAN; FINC_HUMAN; LAMB2_HUMAN; ITA3_HUMAN; CO1A1_HUMAN; AGRIN_HUMAN; CO6A1_HUMAN	1282; 1284; 1291; 7448; 2335; 960; 3910; 3911; 3912; 3913; 3915; 3675; 7057; 375790; 1277; 1278
Non-alcoholic fatty liver disease (NAFLD) - Homo sapiens (human)	149	149	22 (14.8%)	2.01223e-06	9.10799e-06	KEGG	path:hsa04932	NDUA9_HUMAN; QCR2_HUMAN; CY1_HUMAN; NDUA8_HUMAN; COX5B_HUMAN; COX6C_HUMAN; UCRI_HUMAN; SDHB_HUMAN; NDUAA_HUMAN; NDUA5_HUMAN; CYC_HUMAN; QCR6_HUMAN; QCR1_HUMAN; SDHA_HUMAN; NDUV2_HUMAN; NDUB4_HUMAN; NDUV1_HUMAN; COX41_HUMAN; NDUA4_HUMAN; NDUS4_HUMAN; NDUS6_HUMAN; CX6B1_HUMAN	1537; 4697; 4698; 4702; 4704; 4705; 4710; 4723; 4724; 4726; 4729; 7384; 7385; 7386; 7388; 6389; 6390; 1327; 1329; 1340; 1345; 54205
Glyoxylate and dicarboxylate metabolism - Homo sapiens (human)	28	28	9 (32.1%)	3.53541e-06	1.54599e-05	KEGG	path:hsa00630	ACOC_HUMAN; MDHM_HUMAN; MDHC_HUMAN; ACON_HUMAN; CISY_HUMAN; MUTA_HUMAN; DLDH_HUMAN; GLYM_HUMAN; THIL_HUMAN	1431; 38; 48; 50; 4191; 6472; 1738; 4190; 4594
Dilated cardiomyopathy (DCM) - Homo sapiens (human)	90	89	16 (18.0%)	3.80085e-06	1.63437e-05	KEGG	path:hsa05414	MYH7_HUMAN; MLRV_HUMAN; TPM4_HUMAN; TNNC1_HUMAN; MYPC3_HUMAN; AT2A2_HUMAN; TPM1_HUMAN; MYL3_HUMAN; ACTB_HUMAN; LMNA_HUMAN; DESM_HUMAN; TITIN_HUMAN; TNNT2_HUMAN; TPM2_HUMAN; KAPCA_HUMAN; ITA3_HUMAN	7168; 7169; 7171; 4625; 4633; 4634; 60; 3675; 7273; 1674; 4000; 5566; 7134; 7139; 488; 4607
Hypertrophic cardiomyopathy (HCM) - Homo sapiens (human)	83	83	15 (18.1%)	7.11831e-06	2.86957e-05	KEGG	path:hsa05410	MYH7_HUMAN; ACTB_HUMAN; MLRV_HUMAN; TITIN_HUMAN; TPM4_HUMAN; TNNC1_HUMAN; MYPC3_HUMAN; TPM1_HUMAN; MYL3_HUMAN; LMNA_HUMAN; AT2A2_HUMAN; DESM_HUMAN; TNNT2_HUMAN; TPM2_HUMAN; ITA3_HUMAN	7168; 7169; 7171; 1674; 4633; 4634; 4000; 488; 7134; 60; 3675; 7139; 7273; 4625; 4607
Amoebiasis - Homo sapiens (human)	96	95	16 (16.8%)	9.12074e-06	3.60176e-05	KEGG	path:hsa05146	CO4A2_HUMAN; LAMA4_HUMAN; CO4A1_HUMAN; VINC_HUMAN; LAMC1_HUMAN; LAMA5_HUMAN; RAB7A_HUMAN; LAMB1_HUMAN; SPB6_HUMAN; CO1A2_HUMAN; ACTN1_HUMAN; FINC_HUMAN; LAMB2_HUMAN; ACTN4_HUMAN; CO1A1_HUMAN; KAPCA_HUMAN	81; 87; 5269; 7879; 7414; 1277; 1278; 1282; 1284; 2335; 3910; 3911; 3912; 3913; 3915; 5566
Protein processing in endoplasmic reticulum - Homo sapiens (human)	165	165	22 (13.3%)	1.09798e-05	4.31387e-05	KEGG	path:hsa04141	SKP1_HUMAN; CALR_HUMAN; BAP31_HUMAN; OST48_HUMAN; HS90A_HUMAN; PDIA1_HUMAN; HSP7C_HUMAN; SC24C_HUMAN; LMAN2_HUMAN; CALX_HUMAN; HS90B_HUMAN; HYOU1_HUMAN; CRYAB_HUMAN; GLU2B_HUMAN; RPN1_HUMAN; CKAP4_HUMAN; PDIA6_HUMAN; PDIA4_HUMAN; ERP29_HUMAN; DNJA1_HUMAN; ENPL_HUMAN; SC31A_HUMAN	7184; 6184; 1650; 6500; 10960; 10961; 10970; 3301; 3312; 3320; 3326; 9601; 10525; 811; 821; 22872; 1410; 10130; 10134; 9632; 5034; 5589
Arginine and proline metabolism - Homo sapiens (human)	50	49	11 (22.4%)	1.4107e-05	5.40535e-05	KEGG	path:hsa00330	ALDH2_HUMAN; KCRS_HUMAN; AL9A1_HUMAN; AATM_HUMAN; KCRB_HUMAN; AL7A1_HUMAN; P4HA2_HUMAN; AATC_HUMAN; AL1B1_HUMAN; P5CS_HUMAN; P4HA1_HUMAN	1152; 1160; 5033; 2805; 5832; 8974; 217; 219; 223; 501; 2806
Pathogenic Escherichia coli infection - Homo sapiens (human)	55	55	11 (20.0%)	4.47106e-05	0.000155883	KEGG	path:hsa05130	ARPC3_HUMAN; TBB2A_HUMAN; EZRI_HUMAN; 1433Z_HUMAN; K1C18_HUMAN; CTNB1_HUMAN; NUCL_HUMAN; ACTB_HUMAN; ARC1A_HUMAN; 1433T_HUMAN; TBB4B_HUMAN	3875; 7430; 10383; 10094; 1499; 10971; 10552; 60; 4691; 7280; 7534
Lysosome - Homo sapiens (human)	123	123	17 (13.8%)	6.84693e-05	0.000224556	KEGG	path:hsa04142	TPP1_HUMAN; ARSA_HUMAN; HEXB_HUMAN; HEXA_HUMAN; ASAH1_HUMAN; VA0D1_HUMAN; NPC2_HUMAN; CLCB_HUMAN; CATC_HUMAN; BGAL_HUMAN; CATB_HUMAN; CATZ_HUMAN; SAP_HUMAN; GNS_HUMAN; LAMP1_HUMAN; LYAG_HUMAN; LAMP2_HUMAN	3073; 3074; 1075; 2799; 2720; 5660; 1200; 1212; 3916; 3920; 10577; 9114; 410; 427; 1508; 1522; 2548
beta-Alanine metabolism - Homo sapiens (human)	31	31	8 (25.8%)	7.35229e-05	0.000239389	KEGG	path:hsa00410	ALDH2_HUMAN; GABT_HUMAN; ECHA_HUMAN; MMSA_HUMAN; AL9A1_HUMAN; ACADM_HUMAN; AL7A1_HUMAN; AL1B1_HUMAN	18; 34; 3030; 217; 219; 223; 4329; 501
Lysine degradation - Homo sapiens (human)	59	59	11 (18.6%)	8.80154e-05	0.000281886	KEGG	path:hsa00310	PLOD2_HUMAN; ALDH2_HUMAN; ODO2_HUMAN; PLOD1_HUMAN; ECHA_HUMAN; AL9A1_HUMAN; OGDHL_HUMAN; AL7A1_HUMAN; AL1B1_HUMAN; THIL_HUMAN; HCDH_HUMAN	217; 219; 38; 5351; 55753; 1743; 3030; 3033; 223; 5352; 501
Spliceosome - Homo sapiens (human)	134	133	17 (12.8%)	0.000182351	0.0005387	KEGG	path:hsa03040	HNRPM_HUMAN; IF4A3_HUMAN; SRSF1_HUMAN; HSP7C_HUMAN; U2AF2_HUMAN; HNRPC_HUMAN; PCBP1_HUMAN; SRSF7_HUMAN; RU17_HUMAN; TRA2B_HUMAN; SMD3_HUMAN; DX39B_HUMAN; HNRPU_HUMAN; DDX5_HUMAN; SRSF2_HUMAN; U2AF5_HUMAN	9775; 4670; 11338; 3183; 1655; 3192; 7307; 7919; 3312; 6426; 6432; 6434; 5093; 6634; 6625; 102724594; 6427
Starch and sucrose metabolism - Homo sapiens (human)	36	36	8 (22.2%)	0.000228627	0.000634254	KEGG	path:hsa00500	GYS1_HUMAN; PGM1_HUMAN; LYAG_HUMAN; GLGB_HUMAN; GDE_HUMAN; G6PI_HUMAN; UGPA_HUMAN; PYGB_HUMAN	2821; 178; 2997; 5236; 7360; 2632; 5834; 2548
Amino sugar and nucleotide sugar metabolism - Homo sapiens (human)	48	48	9 (18.8%)	0.000366942	0.000937337	KEGG	path:hsa00520	HEXB_HUMAN; HEXA_HUMAN; NB5R3_HUMAN; AGM1_HUMAN; SIAS_HUMAN; UGPA_HUMAN; UGDH_HUMAN; G6PI_HUMAN; PGM1_HUMAN	3073; 3074; 2821; 54187; 5236; 7358; 1727; 7360; 5238
Tryptophan metabolism - Homo sapiens (human)	40	40	8 (20.0%)	0.000491445	0.001231	KEGG	path:hsa00380	ALDH2_HUMAN; ECHA_HUMAN; AL9A1_HUMAN; OGDHL_HUMAN; AL7A1_HUMAN; AL1B1_HUMAN; THIL_HUMAN; HCDH_HUMAN	217; 38; 55753; 3030; 3033; 219; 223; 501
Galactose metabolism - Homo sapiens (human)	31	31	7 (22.6%)	0.000508828	0.00125825	KEGG	path:hsa00052	PGM1_HUMAN; LYAG_HUMAN; PFKAM_HUMAN; UGPA_HUMAN; BGAL_HUMAN; PFKAP_HUMAN; ALDR_HUMAN	2548; 7360; 2720; 5213; 5214; 231; 5236
Bacterial invasion of epithelial cells - Homo sapiens (human)	74	74	11 (14.9%)	0.000690118	0.00167972	KEGG	path:hsa05100	ARPC3_HUMAN; SEPT2_HUMAN; CTNA1_HUMAN; VINC_HUMAN; CLCB_HUMAN; SEP11_HUMAN; CTNB1_HUMAN; FINC_HUMAN; ACTB_HUMAN; ARC1A_HUMAN; ILK_HUMAN	3611; 10552; 60; 7414; 55752; 1495; 1499; 1212; 10094; 2335; 4735
Epstein-Barr virus infection - Homo sapiens (human)	203	201	20 (10.0%)	0.00141538	0.00319389	KEGG	path:hsa05169	RAN_HUMAN; CD44_HUMAN; PSMD3_HUMAN; PRS6A_HUMAN; PRS7_HUMAN; VIME_HUMAN; HSP7C_HUMAN; PSMD6_HUMAN; 1433F_HUMAN; PSMD4_HUMAN; SND1_HUMAN; PRS6B_HUMAN; PRS8_HUMAN; 1433G_HUMAN; KAPCA_HUMAN; 1433Z_HUMAN; 1433B_HUMAN; 1433E_HUMAN; PSD12_HUMAN; 1433T_HUMAN	5701; 5702; 5704; 5705; 5709; 5710; 5718; 960; 7531; 9861; 10971; 3312; 7431; 5901; 7529; 7532; 7533; 7534; 27044; 5566
Butanoate metabolism - Homo sapiens (human)	28	28	6 (21.4%)	0.00171739	0.00379788	KEGG	path:hsa00650	SCOT1_HUMAN; GABT_HUMAN; ECHA_HUMAN; ACADS_HUMAN; THIL_HUMAN; HCDH_HUMAN	3030; 18; 3033; 5019; 35; 38
Leukocyte transendothelial migration - Homo sapiens (human)	112	112	13 (11.6%)	0.00247132	0.00538818	KEGG	path:hsa04670	EZRI_HUMAN; VINC_HUMAN; MLRV_HUMAN; CTNA1_HUMAN; CTNB1_HUMAN; GNAI2_HUMAN; ACTN1_HUMAN; MOES_HUMAN; MYL9_HUMAN; MLRA_HUMAN; ACTB_HUMAN; CTND1_HUMAN; ACTN4_HUMAN	4633; 60; 87; 58498; 10398; 2771; 7414; 7430; 4478; 1495; 1499; 1500; 81
Central carbon metabolism in cancer - Homo sapiens (human)	65	65	9 (13.8%)	0.00341977	0.0072717	KEGG	path:hsa05230	PDK1_HUMAN; ODPB_HUMAN; G6PD_HUMAN; PFKAM_HUMAN; GLSK_HUMAN; ODPA_HUMAN; LDHA_HUMAN; PFKAP_HUMAN; KPYM_HUMAN	5160; 5162; 5163; 5214; 2744; 5315; 3939; 5213; 2539
Glutathione metabolism - Homo sapiens (human)	54	54	8 (14.8%)	0.00371263	0.00782991	KEGG	path:hsa00480	GPX1_HUMAN; GSTK1_HUMAN; IDHP_HUMAN; G6PD_HUMAN; GSTO1_HUMAN; GSHR_HUMAN; GPX3_HUMAN; 6PGD_HUMAN	373156; 2876; 2878; 3418; 9446; 5226; 2539; 2936
Fructose and mannose metabolism - Homo sapiens (human)	33	33	6 (18.2%)	0.00412881	0.00852187	KEGG	path:hsa00051	TPIS_HUMAN; PFKAM_HUMAN; ALDOA_HUMAN; ALDOC_HUMAN; PFKAP_HUMAN; ALDR_HUMAN	230; 5213; 5214; 226; 231; 7167
Regulation of actin cytoskeleton - Homo sapiens (human)	208	208	19 (9.1%)	0.00479172	0.00973348	KEGG	path:hsa04810	ARPC3_HUMAN; COF1_HUMAN; ARC1A_HUMAN; THRB_HUMAN; EZRI_HUMAN; MYPT1_HUMAN; MLRV_HUMAN; PP1A_HUMAN; ACTN1_HUMAN; COF2_HUMAN; MOES_HUMAN; RADI_HUMAN; MYL9_HUMAN; MLRA_HUMAN; FINC_HUMAN; ACTB_HUMAN; VINC_HUMAN; ACTN4_HUMAN; ITA3_HUMAN	4633; 1072; 1073; 7430; 4659; 60; 81; 2147; 87; 3675; 58498; 10398; 4478; 2335; 5962; 10552; 10094; 5499; 7414
Necroptosis - Homo sapiens (human)	164	164	16 (9.8%)	0.00495067	0.00995278	KEGG	path:hsa04217	PPIA_HUMAN; DHE3_HUMAN; PARP1_HUMAN; HMGB1_HUMAN; AIFM1_HUMAN; H2A1B_HUMAN; H2AY_HUMAN; HS90B_HUMAN; CHM4B_HUMAN; VDAC1_HUMAN; DNM1L_HUMAN; VDAC2_HUMAN; HS90A_HUMAN; PYGB_HUMAN; FRIL_HUMAN	3146; 3320; 142; 3012; 2746; 5834; 7416; 7417; 3326; 10059; 9555; 128866; 5478; 9131; 8335; 2512
Prion diseases - Homo sapiens (human)	35	35	6 (17.1%)	0.00558463	0.011055	KEGG	path:hsa05020	CO5_HUMAN; SODC_HUMAN; STIP1_HUMAN; LAMC1_HUMAN; NCAM1_HUMAN; KAPCA_HUMAN	5566; 3915; 4684; 10963; 727; 6647
Arrhythmogenic right ventricular cardiomyopathy (ARVC) - Homo sapiens (human)	72	72	9 (12.5%)	0.00679588	0.01315	KEGG	path:hsa05412	DESP_HUMAN; LMNA_HUMAN; CTNA1_HUMAN; ACTN2_HUMAN; CTNB1_HUMAN; ACTB_HUMAN; AT2A2_HUMAN; DESM_HUMAN; ITA3_HUMAN	1674; 4000; 1499; 1832; 88; 60; 488; 1495; 3675
HIF-1 signaling pathway - Homo sapiens (human)	100	100	11 (11.0%)	0.00772706	0.0148352	KEGG	path:hsa04066	PDK1_HUMAN; ENOG_HUMAN; ENOA_HUMAN; TIMP1_HUMAN; ODPB_HUMAN; ODPA_HUMAN; LDHA_HUMAN; ALDOA_HUMAN; PGK1_HUMAN; ELOC_HUMAN; G3P_HUMAN	2597; 5160; 5162; 5163; 5230; 226; 6921; 3939; 7076; 2023; 2026
Ascorbate and aldarate metabolism - Homo sapiens (human)	27	27	5 (18.5%)	0.00802779	0.0150085	KEGG	path:hsa00053	UGDH_HUMAN; AL7A1_HUMAN; ALDH2_HUMAN; AL1B1_HUMAN; AL9A1_HUMAN	7358; 217; 219; 223; 501
Adrenergic signaling in cardiomyocytes - Homo sapiens (human)	144	144	14 (9.7%)	0.00851582	0.0157309	KEGG	path:hsa04261	MYH7_HUMAN; MLRV_HUMAN; PP1A_HUMAN; TPM4_HUMAN; GNAI2_HUMAN; PP2AB_HUMAN; TNNC1_HUMAN; TPM1_HUMAN; MYL3_HUMAN; AT2A2_HUMAN; TNNT2_HUMAN; TPM2_HUMAN; MYL4_HUMAN; KAPCA_HUMAN	7168; 7169; 7171; 4625; 4633; 4634; 4635; 2771; 7134; 7139; 5499; 5516; 5566; 488
EGFR1	455	453	50 (11.0%)	2.00128e-08	1.30167e-07	NetPath	Pathway_EGFR1	TLN1_HUMAN; ANXA1_HUMAN; ANXA4_HUMAN; CALD1_HUMAN; ARF4_HUMAN; ACTN1_HUMAN; PHP14_HUMAN; KPYM_HUMAN; HNRDL_HUMAN; COF1_HUMAN; ARP3_HUMAN; PDLI1_HUMAN; DESP_HUMAN; ALDOA_HUMAN; RS10_HUMAN; STIP1_HUMAN; K2C8_HUMAN; VIME_HUMAN; MVP_HUMAN; HNRPR_HUMAN; K2C7_HUMAN; CH10_HUMAN; TAGL2_HUMAN; ACTA_HUMAN; ATPG_HUMAN; K1C18_HUMAN; ACTB_HUMAN; KHDR1_HUMAN; S10AB_HUMAN; PYGB_HUMAN; EPIPL_HUMAN; EF1A2_HUMAN; …	9987; 6717; 6281; 5037; 3855; 79026; 29085; 10236; 7094; 87; 3856; 6204; 213; 59; 1917; 9124; 1832; 1500; 2319; 81; 9961; 60; 302; 8407; 800; 83481; 5315; 2023; 7431; 3875; 6187; 378; 3939; 3336; 6421; 5834; 3675; 301; 509; 1915; 10657; 10096; 1072; 6282; 7086; 7414; 10963; 226; 307; 7534
TNFalpha	234	234	28 (12.0%)	6.14037e-06	2.54152e-05	NetPath	Pathway_TNFalpha	PSB5_HUMAN; PRS6A_HUMAN; PML_HUMAN; BGAL_HUMAN; HS90A_HUMAN; PSD12_HUMAN; RACK1_HUMAN; LPPRC_HUMAN; PSMD6_HUMAN; SKP1_HUMAN; HS90B_HUMAN; RL6_HUMAN; RL8_HUMAN; 1433T_HUMAN; PDK1_HUMAN; PRS7_HUMAN; G3BP2_HUMAN; GSLG1_HUMAN; FLNA_HUMAN; COPB2_HUMAN; 1433E_HUMAN; PSMD3_HUMAN; 1433B_HUMAN; MYPT1_HUMAN; 1433F_HUMAN; 1433Z_HUMAN; 1433G_HUMAN; THIO_HUMAN	5702; 5693; 2316; 5701; 5718; 7295; 7529; 3326; 7532; 10971; 4659; 9861; 9276; 6132; 10128; 5709; 9908; 6500; 10399; 2734; 6128; 5371; 7531; 2720; 3320; 7534; 5163; 7533
Alpha6Beta4Integrin	71	70	12 (17.1%)	9.9724e-05	0.000315047	NetPath	Pathway_Alpha6Beta4Integrin	DESP_HUMAN; VIME_HUMAN; IF6_HUMAN; 1433F_HUMAN; LAMC1_HUMAN; 1433Z_HUMAN; LAMA5_HUMAN; 1433E_HUMAN; LAMB1_HUMAN; LAMB2_HUMAN; 1433B_HUMAN; 1433T_HUMAN	3692; 7531; 10971; 7431; 1832; 3913; 7534; 3912; 7529; 7533; 3915; 3911
AndrogenReceptor	143	143	18 (12.6%)	0.000144924	0.000433093	NetPath	Pathway_AndrogenReceptor	RAN_HUMAN; FHL2_HUMAN; PRDX1_HUMAN; RACK1_HUMAN; PARP1_HUMAN; HSP7C_HUMAN; ANM1_HUMAN; NONO_HUMAN; XRCC5_HUMAN; COX5B_HUMAN; SVIL_HUMAN; ODB2_HUMAN; FLNA_HUMAN; CTNB1_HUMAN; DDX5_HUMAN; ENPL_HUMAN; HS90A_HUMAN; PP1A_HUMAN	2316; 3312; 7184; 1329; 4841; 6840; 1655; 5901; 3276; 10399; 5052; 1629; 2274; 1499; 3320; 5499; 142; 7520
TCR	244	240	25 (10.4%)	0.000187956	0.000548974	NetPath	Pathway_TCR	RAN_HUMAN; ENOG_HUMAN; SAHH_HUMAN; G6PD_HUMAN; DBNL_HUMAN; DUS3_HUMAN; RU17_HUMAN; ANX11_HUMAN; KPYM_HUMAN; NUCL_HUMAN; ACTS_HUMAN; TRXR1_HUMAN; HNRH3_HUMAN; HS90B_HUMAN; TCPQ_HUMAN; ACLY_HUMAN; SYEP_HUMAN; KHDR1_HUMAN; 1433Z_HUMAN; LDHA_HUMAN; ANXA2_HUMAN; CTNB1_HUMAN; 1433T_HUMAN; DPYL2_HUMAN; PGM1_HUMAN	7296; 10657; 6625; 1845; 4691; 3326; 10694; 5236; 58; 10971; 2058; 302; 3939; 191; 2539; 3189; 5315; 47; 311; 5901; 1499; 1808; 2026; 7534; 28988
Doxorubicin Pathway (Cardiomyocyte Cell), Pharmacodynamics	24	23	12 (52.2%)	9.82866e-11	1.07146e-09	PharmGKB	PA165292164	CBR1_HUMAN; ACOC_HUMAN; ATP5E_HUMAN; ATPB_HUMAN; AK1C3_HUMAN; ATPD_HUMAN; ATPG_HUMAN; ATPA_HUMAN; AT2A2_HUMAN; CYC_HUMAN; AT5F1_HUMAN; ATP5H_HUMAN	513; 514; 515; 48; 54205; 8644; 488; 873; 10476; 509; 498; 506
Oxidative Stress Regulatory Pathway (Erythrocyte)	7	7	6 (85.7%)	7.50724e-08	4.40197e-07	PharmGKB	PA165980399	GPX1_HUMAN; PRDX2_HUMAN; TRXR1_HUMAN; SODC_HUMAN; GSHR_HUMAN; THIO_HUMAN	7296; 6647; 2936; 7001; 2876; 7295
Pathway_PA165964473	17	15	6 (40.0%)	3.86733e-05	0.00013606	PharmGKB	PA165964473	SUCA_HUMAN; SUCB1_HUMAN; GABT_HUMAN; AATM_HUMAN; AATC_HUMAN; SUCB2_HUMAN	8801; 8802; 18; 8803; 2805; 2806
Valproic Acid Pathway, Pharmacodynamics	17	15	6 (40.0%)	3.86733e-05	0.00013606	PharmGKB	PA165959313	SUCA_HUMAN; SUCB1_HUMAN; GABT_HUMAN; AATM_HUMAN; AATC_HUMAN; SUCB2_HUMAN	8801; 8802; 8803; 18; 2805; 2806
Beta1 integrin cell surface interactions	66	66	16 (24.2%)	5.09166e-08	3.1031e-07	PID	integrin1_pathway	LAMA4_HUMAN; CO4A1_HUMAN; BGH3_HUMAN; LAMC1_HUMAN; LAMA5_HUMAN; TSP1_HUMAN; VTNC_HUMAN; LAMB1_HUMAN; CO1A2_HUMAN; FINC_HUMAN; LAMB2_HUMAN; COIA1_HUMAN; CO6A1_HUMAN; CO1A1_HUMAN; NID1_HUMAN; ITA3_HUMAN	3910; 7057; 3911; 1277; 7448; 3675; 7045; 1291; 1282; 3913; 1278; 80781; 3915; 3912; 2335; 4811
Beta3 integrin cell surface interactions	43	43	11 (25.6%)	3.61052e-06	1.56403e-05	PID	integrin3_pathway	LAMA4_HUMAN; CO4A1_HUMAN; HMGB1_HUMAN; BGH3_HUMAN; TSP1_HUMAN; VTNC_HUMAN; LAMB1_HUMAN; CO1A2_HUMAN; FINC_HUMAN; LAMC1_HUMAN; CO1A1_HUMAN	3910; 7045; 3146; 7057; 1277; 1282; 1278; 7448; 3912; 2335; 3915
a6b1 and a6b4 Integrin signaling	45	45	11 (24.4%)	5.84301e-06	2.43145e-05	PID	a6b1_a6b4_integrin_pathway	LAMA4_HUMAN; 1433F_HUMAN; LAMC1_HUMAN; 1433Z_HUMAN; LAMA5_HUMAN; 1433E_HUMAN; LAMB1_HUMAN; 1433G_HUMAN; LAMB2_HUMAN; 1433B_HUMAN; 1433T_HUMAN	7532; 3910; 3911; 10971; 3913; 7534; 3912; 7529; 7531; 7533; 3915
LKB1 signaling events	43	43	9 (20.9%)	0.000152475	0.000453905	PID	lkb1_pathway	1433B_HUMAN; EZRI_HUMAN; 1433F_HUMAN; 1433Z_HUMAN; 1433E_HUMAN; 1433G_HUMAN; KAPCA_HUMAN; HS90A_HUMAN; 1433T_HUMAN	7532; 7531; 10971; 3320; 5566; 7529; 7534; 7430; 7533
Integrins in angiogenesis	63	63	11 (17.5%)	0.000163025	0.000483454	PID	avb3_integrin_pathway	TLN1_HUMAN; CO4A1_HUMAN; VINC_HUMAN; CO1A1_HUMAN; VTNC_HUMAN; CO1A2_HUMAN; FINC_HUMAN; ILK_HUMAN; CO6A1_HUMAN; HS90A_HUMAN; MFGM_HUMAN	7094; 1277; 3320; 4240; 1291; 1282; 1278; 7448; 7414; 3611; 2335
Class I PI3K signaling events mediated by Akt	35	35	8 (22.9%)	0.000185435	0.000543663	PID	pi3kciaktpathway	1433B_HUMAN; 1433F_HUMAN; 1433Z_HUMAN; 1433E_HUMAN; 1433G_HUMAN; KAPCA_HUMAN; HS90A_HUMAN; 1433T_HUMAN	7532; 7531; 10971; 3320; 5566; 7534; 7529; 7533
Integrin-linked kinase signaling	45	45	9 (20.0%)	0.000220134	0.000622535	PID	ilk_pathway	PARP1_HUMAN; MYPT1_HUMAN; RUVB1_HUMAN; CTNB1_HUMAN; ACTN1_HUMAN; ZYX_HUMAN; MYL9_HUMAN; HS90A_HUMAN; ILK_HUMAN	3320; 10398; 7791; 1499; 87; 142; 3611; 4659; 8607
RhoA signaling pathway	45	45	9 (20.0%)	0.000220134	0.000622535	PID	rhoa_pathway	COF1_HUMAN; TLN1_HUMAN; VINC_HUMAN; EZRI_HUMAN; MLRV_HUMAN; ACTS_HUMAN; MOES_HUMAN; RADI_HUMAN; MYPT1_HUMAN	5962; 7094; 58; 4633; 7430; 1072; 7414; 4659; 4478
Role of Calcineurin-dependent NFAT signaling in lymphocytes	56	55	10 (18.2%)	0.000227742	0.000634073	PID	nfat_3pathway	RAN_HUMAN; 1433B_HUMAN; 1433F_HUMAN; 1433Z_HUMAN; 1433E_HUMAN; 1433G_HUMAN; KAPCA_HUMAN; FKB1A_HUMAN; 1433T_HUMAN; IMB1_HUMAN	7532; 5901; 7531; 3837; 10971; 5566; 7534; 7529; 7533; 2280
Caspase Cascade in Apoptosis	57	57	10 (17.5%)	0.000308734	0.000844382	PID	caspase_pathway	VIME_HUMAN; COF2_HUMAN; ACTS_HUMAN; LMNB2_HUMAN; K1C18_HUMAN; LMNB1_HUMAN; SPTN1_HUMAN; LMNA_HUMAN; CYC_HUMAN; PARP1_HUMAN	4001; 84823; 54205; 58; 7431; 1073; 3875; 6709; 4000; 142
Insulin-mediated glucose transport	29	29	7 (24.1%)	0.000328017	0.000853426	PID	insulin_glucose_pathway	GYS1_HUMAN; 1433B_HUMAN; 1433F_HUMAN; 1433Z_HUMAN; 1433E_HUMAN; 1433G_HUMAN; 1433T_HUMAN	7532; 7531; 10971; 7534; 2997; 7529; 7533
p38 signaling mediated by MAPKAP kinases	21	21	6 (28.6%)	0.000328393	0.000853426	PID	p38_mk2pathway	1433B_HUMAN; 1433F_HUMAN; 1433Z_HUMAN; 1433E_HUMAN; 1433G_HUMAN; 1433T_HUMAN	7533; 7532; 7534; 10971; 7531; 7529
Syndecan-1-mediated signaling events	43	43	8 (18.6%)	0.000817501	0.00194691	PID	syndecan_1_pathway	CO4A1_HUMAN; BASI_HUMAN; PPIB_HUMAN; LAMA5_HUMAN; CO1A2_HUMAN; KAPCA_HUMAN; CO1A1_HUMAN; CO6A1_HUMAN	5479; 1277; 5566; 1291; 1282; 3911; 1278; 682
FoxO family signaling	50	49	8 (16.3%)	0.00198023	0.00434192	PID	foxopathway	RAN_HUMAN; 1433B_HUMAN; 1433F_HUMAN; 1433Z_HUMAN; 1433E_HUMAN; 1433G_HUMAN; CTNB1_HUMAN; 1433T_HUMAN	7532; 5901; 7531; 1499; 7534; 7529; 7533; 10971
Stabilization and expansion of the E-cadherin adherens junction	42	42	7 (16.7%)	0.00332221	0.00712297	PID	ecadherin_stabilization_pathway	VINC_HUMAN; CTNA1_HUMAN; MLRV_HUMAN; ACTN1_HUMAN; ZYX_HUMAN; CTNB1_HUMAN; CTND1_HUMAN	1500; 4633; 1495; 7791; 1499; 87; 7414
mTOR signaling pathway	65	65	9 (13.8%)	0.00341977	0.0072717	PID	mtor_4pathway	1433B_HUMAN; 1433F_HUMAN; 1433Z_HUMAN; 1433E_HUMAN; PML_HUMAN; 1433G_HUMAN; CYC_HUMAN; IF4A1_HUMAN; 1433T_HUMAN	7532; 7531; 10971; 7534; 1973; 5371; 54205; 7529; 7533
Validated targets of C-MYC transcriptional activation	87	81	10 (12.3%)	0.00485274	0.00978131	PID	myc_activpathway	IF4A1_HUMAN; NPM_HUMAN; RUVB1_HUMAN; PFKAM_HUMAN; LDHA_HUMAN; ENOA_HUMAN; G3P_HUMAN; HS90A_HUMAN; NUCL_HUMAN; PRDX3_HUMAN	4691; 4869; 8607; 3939; 2597; 5213; 2023; 3320; 1973; 10935
Trk receptor signaling mediated by PI3K and PLC-gamma	36	36	6 (16.7%)	0.00643862	0.0125213	PID	pi3kplctrkpathway	1433B_HUMAN; 1433F_HUMAN; 1433Z_HUMAN; 1433E_HUMAN; 1433G_HUMAN; 1433T_HUMAN	7532; 7531; 10971; 7534; 7529; 7533
Signaling events mediated by HDAC Class II	38	38	6 (15.8%)	0.00842476	0.0155999	PID	hdac_classii_pathway	RAN_HUMAN; 1433B_HUMAN; TBB2A_HUMAN; 1433E_HUMAN; GBB1_HUMAN; HS90A_HUMAN	7280; 7531; 3320; 5901; 2782; 7529
Metabolism	1966	1948	211 (10.8%)	9.46443e-35	7.32547e-32	Reactome	R-HSA-1430728	QCR2_HUMAN; RAN_HUMAN; ACON_HUMAN; MDHM_HUMAN; HEXB_HUMAN; GLSK_HUMAN; GSTO1_HUMAN; NNRE_HUMAN; NDUAA_HUMAN; DHE3_HUMAN; KPYM_HUMAN; PGS2_HUMAN; GDE_HUMAN; GBB1_HUMAN; NADC_HUMAN; C1TC_HUMAN; ACOT9_HUMAN; ASAH1_HUMAN; PP2AB_HUMAN; APOE_HUMAN; HS90B_HUMAN; 5NTD_HUMAN; RL6_HUMAN; CYC_HUMAN; NLTP_HUMAN; IMB1_HUMAN; THIK_HUMAN; FABPH_HUMAN; RL12_HUMAN; NB5R3_HUMAN; ETFB_HUMAN; ESTD_HUMAN; AATM_HUMAN;…	2806; 6155; 57017; 6144; 128240; 35; 2744; 2194; 6342; 7358; 873; 501; 4724; 498; 4907; 1632; 2108; 3032; 2023; 2098; 5516; 10434; 4736; 7295; 5162; 6157; 1738; 6132; 6147; 5660; 4698; 6233; 7296; 6230; 191; 6223; 9446; 204; 2597; 515; 375790; 2805; 5901; 6472; 373156; 219; 641371; 1160; 47; 1629; 960; 2746; 5577; 8801; 427; 2739; 3326; 5230; 2539; 1615; 6390; 7385; 4729; 1462; 514; 2997; 5499; 5…
The citric acid (TCA) cycle and respiratory electron transport	173	173	55 (31.8%)	4.9409e-31	1.91213e-28	Reactome	R-HSA-1428517	NDUA9_HUMAN; QCR2_HUMAN; ATPA_HUMAN; MDHM_HUMAN; SUCB1_HUMAN; NDUA8_HUMAN; COX5B_HUMAN; ODPB_HUMAN; FUMH_HUMAN; NDUA4_HUMAN; ETFA_HUMAN; ATPB_HUMAN; COX6C_HUMAN; UCRI_HUMAN; GLO2_HUMAN; SDHB_HUMAN; NDUAA_HUMAN; LPPRC_HUMAN; CY1_HUMAN; ACON_HUMAN; CISY_HUMAN; BASI_HUMAN; CYC_HUMAN; ATPO_HUMAN; SUCB2_HUMAN; QCR1_HUMAN; PDK1_HUMAN; MAOM_HUMAN; ODO2_HUMAN; IDHP_HUMAN; ODPA_HUMAN; ODPX_HUMAN; ETFB_HUM…	1743; 7384; 10632; 3419; 2271; 4191; 8801; 8802; 2109; 1327; 539; 2739; 5162; 3939; 4724; 1329; 3418; 498; 54205; 3029; 4704; 2108; 10476; 1738; 515; 10128; 5160; 1737; 8050; 4702; 6390; 4729; 1431; 1537; 7385; 8803; 6389; 50; 7388; 509; 7386; 1345; 4710; 4705; 4723; 514; 4698; 5163; 4726; 506; 513; 4697; 682; 1340; 4200
Eukaryotic Translation Elongation	106	97	35 (36.1%)	3.33197e-22	5.15788e-20	Reactome	R-HSA-156842	RL23A_HUMAN; EF1D_HUMAN; RL27_HUMAN; RL15_HUMAN; RL27A_HUMAN; RS14_HUMAN; RS17_HUMAN; EF1B_HUMAN; RS20_HUMAN; RS8_HUMAN; RL21_HUMAN; RL38_HUMAN; RS2_HUMAN; RL10A_HUMAN; RS10_HUMAN; RS28_HUMAN; RL6_HUMAN; RS25_HUMAN; RL8_HUMAN; RS12_HUMAN; RS29_HUMAN; RL12_HUMAN; RS21_HUMAN; RLA2_HUMAN; RL14_HUMAN; EF1A1_HUMAN; RS27A_HUMAN; EF1A2_HUMAN; RL32_HUMAN; RS19_HUMAN; RL24_HUMAN; RS23_HUMAN; RL17_HUMAN; R…	4736; 6227; 6161; 1917; 6206; 6233; 6155; 6230; 6144; 6223; 6157; 6202; 6136; 6188; 6204; 6228; 1933; 6181; 6132; 6147; 6235; 6169; 1936; 6208; 6139; 9045; 6224; 6128; 6218; 6141; 6152; 6234; 1915; 6187; 6138
Selenoamino acid metabolism	129	120	38 (31.7%)	1.12088e-21	1.44594e-19	Reactome	R-HSA-2408522	RL23A_HUMAN; RL27_HUMAN; SAHH_HUMAN; RL27A_HUMAN; RS14_HUMAN; SYDC_HUMAN; SYEP_HUMAN; RL15_HUMAN; SYRC_HUMAN; RS20_HUMAN; RS8_HUMAN; SYSC_HUMAN; RL21_HUMAN; RL38_HUMAN; RS2_HUMAN; RL10A_HUMAN; TRXR1_HUMAN; RS10_HUMAN; RS28_HUMAN; RL6_HUMAN; RS25_HUMAN; RL8_HUMAN; RS12_HUMAN; RS29_HUMAN; RL12_HUMAN; RS21_HUMAN; RLA2_HUMAN; RS17_HUMAN; RL14_HUMAN; RS27A_HUMAN; RL32_HUMAN; RS19_HUMAN; RL24_HUMAN; RS…	4736; 6227; 6161; 7296; 6206; 6155; 6230; 6301; 6144; 6223; 6157; 6202; 6136; 6188; 2058; 6204; 6228; 6181; 191; 1615; 6132; 6147; 6235; 2936; 6169; 6208; 6139; 9045; 6224; 6128; 6218; 6141; 6152; 5917; 6234; 6187; 6138; 6233
Metabolism of amino acids and derivatives	338	326	61 (18.7%)	8.70611e-21	9.62647e-19	Reactome	R-HSA-71291	ACAD8_HUMAN; RS17_HUMAN; RS19_HUMAN; DHE3_HUMAN; RL27A_HUMAN; RS14_HUMAN; SYDC_HUMAN; ODPB_HUMAN; ODPA_HUMAN; ODB2_HUMAN; RL15_HUMAN; SYRC_HUMAN; SAHH_HUMAN; AL9A1_HUMAN; RS8_HUMAN; RL23A_HUMAN; RS29_HUMAN; KCRS_HUMAN; RL21_HUMAN; RL38_HUMAN; RL12_HUMAN; ODBA_HUMAN; RL10A_HUMAN; TRXR1_HUMAN; RS10_HUMAN; RS2_HUMAN; ODP2_HUMAN; AL7A1_HUMAN; RS25_HUMAN; SERA_HUMAN; RL8_HUMAN; P5CS_HUMAN; GLSK_HUMAN;…	7296; 6227; 6161; 1743; 2746; 26227; 5832; 6206; 223; 6230; 6139; 4736; 6155; 6181; 5162; 501; 6144; 1615; 6218; 6157; 6234; 1160; 6136; 6188; 2058; 593; 4329; 38; 6228; 6235; 6204; 3712; 191; 1738; 6187; 6132; 6147; 27034; 2936; 6169; 6141; 5160; 1737; 6208; 8050; 2806; 9045; 6301; 6224; 1629; 2805; 6128; 6152; 5092; 5917; 6223; 2744; 6202; 6138; 1152; 6233
Peptide chain elongation	101	92	32 (34.8%)	7.65474e-20	6.58307e-18	Reactome	R-HSA-156902	RL23A_HUMAN; RL27_HUMAN; RL15_HUMAN; RL27A_HUMAN; RS14_HUMAN; RS17_HUMAN; RS20_HUMAN; RS8_HUMAN; RL21_HUMAN; RL38_HUMAN; RS2_HUMAN; RL10A_HUMAN; RS10_HUMAN; RS28_HUMAN; RL6_HUMAN; RS25_HUMAN; RL8_HUMAN; RS12_HUMAN; RS29_HUMAN; RL12_HUMAN; RS21_HUMAN; RLA2_HUMAN; RL14_HUMAN; EF1A1_HUMAN; RS27A_HUMAN; RL32_HUMAN; RS19_HUMAN; RL24_HUMAN; RS23_HUMAN; RL17_HUMAN; RL18_HUMAN; RS3_HUMAN	4736; 6227; 6161; 6206; 6155; 6230; 6144; 6223; 6157; 6233; 6202; 6136; 6188; 6204; 6228; 6181; 6132; 6147; 6235; 6169; 6208; 6139; 9045; 6224; 6128; 6218; 6141; 6152; 6234; 1915; 6187; 6138
Eukaryotic Translation Termination	104	95	32 (33.7%)	2.33302e-19	1.5048e-17	Reactome	R-HSA-72764	RL23A_HUMAN; RL27_HUMAN; RL15_HUMAN; RL27A_HUMAN; RS14_HUMAN; RS17_HUMAN; ACPH_HUMAN; RS20_HUMAN; RS8_HUMAN; RL21_HUMAN; RL38_HUMAN; RS2_HUMAN; RL10A_HUMAN; RS10_HUMAN; RS28_HUMAN; RL6_HUMAN; RS25_HUMAN; RL8_HUMAN; RS12_HUMAN; RS29_HUMAN; RL12_HUMAN; RS21_HUMAN; RLA2_HUMAN; RL14_HUMAN; RS27A_HUMAN; RL32_HUMAN; RS19_HUMAN; RL24_HUMAN; RS23_HUMAN; RL17_HUMAN; RL18_HUMAN; RS3_HUMAN	4736; 6227; 6161; 6206; 6233; 6155; 6230; 327; 6144; 6223; 6157; 6202; 6136; 6188; 6204; 6228; 6181; 6132; 6147; 6235; 6169; 6208; 6139; 9045; 6224; 6128; 6218; 6141; 6152; 6234; 6187; 6138
Selenocysteine synthesis	104	95	32 (33.7%)	2.33302e-19	1.5048e-17	Reactome	R-HSA-2408557	RL23A_HUMAN; RL27_HUMAN; RL15_HUMAN; RL27A_HUMAN; RS14_HUMAN; RS17_HUMAN; RS20_HUMAN; RS8_HUMAN; SYSC_HUMAN; RL21_HUMAN; RL38_HUMAN; RS2_HUMAN; RL10A_HUMAN; RS10_HUMAN; RS28_HUMAN; RL6_HUMAN; RS25_HUMAN; RL8_HUMAN; RS12_HUMAN; RS29_HUMAN; RL12_HUMAN; RS21_HUMAN; RLA2_HUMAN; RL14_HUMAN; RS27A_HUMAN; RL32_HUMAN; RS19_HUMAN; RL24_HUMAN; RS23_HUMAN; RL17_HUMAN; RL18_HUMAN; RS3_HUMAN	4736; 6227; 6161; 6206; 6233; 6155; 6230; 6301; 6144; 6223; 6157; 6202; 6136; 6188; 6204; 6228; 6181; 6132; 6147; 6235; 6169; 6208; 6139; 9045; 6224; 6128; 6218; 6141; 6152; 6234; 6187; 6138
Metabolism of proteins	2008	1991	178 (8.9%)	8.82744e-19	5.25572e-17	Reactome	R-HSA-392499	EF1D_HUMAN; ACON_HUMAN; GRPE1_HUMAN; TCPD_HUMAN; UCHL1_HUMAN; TMED9_HUMAN; PML_HUMAN; IF5A1_HUMAN; PSME1_HUMAN; ACPH_HUMAN; UBP14_HUMAN; SYRC_HUMAN; OST48_HUMAN; GBB1_HUMAN; RT27_HUMAN; CALR_HUMAN; CO3_HUMAN; PSMD6_HUMAN; RUVB1_HUMAN; SKP1_HUMAN; APOE_HUMAN; CALX_HUMAN; MPPB_HUMAN; RL6_HUMAN; PSB4_HUMAN; NLTP_HUMAN; RT36_HUMAN; THIK_HUMAN; RL12_HUMAN; TCPG_HUMAN; AGM1_HUMAN; TSP1_HUMAN; ETFB_HUMA…	4240; 6155; 5371; 10890; 3913; 6144; 80273; 22948; 6342; 462; 6950; 4924; 1650; 498; 720; 1936; 5720; 5709; 7416; 4736; 7295; 1891; 6157; 7284; 10121; 6147; 7317; 11021; 54927; 5954; 1974; 5238; 25813; 6233; 6230; 7453; 6223; 5689; 8335; 9097; 22872; 373156; 5701; 9512; 287; 1933; 6726; 7076; 3698; 7184; 6182; 7879; 1075; 10960; 7345; 1537; 3956; 6139; 142; 5721; 5718; 6301; 378; 56945; 7203; 854…
SRP-dependent cotranslational protein targeting to membrane	124	114	34 (29.8%)	1.34857e-18	7.45564e-17	Reactome	R-HSA-1799339	RL23A_HUMAN; RL27_HUMAN; RL15_HUMAN; RL27A_HUMAN; RS14_HUMAN; RS17_HUMAN; OST48_HUMAN; RS8_HUMAN; RL21_HUMAN; RL38_HUMAN; RS2_HUMAN; RL10A_HUMAN; RS10_HUMAN; RS28_HUMAN; RL6_HUMAN; RS25_HUMAN; RL8_HUMAN; RS12_HUMAN; RS29_HUMAN; RL12_HUMAN; RPN1_HUMAN; RS21_HUMAN; RLA2_HUMAN; RL14_HUMAN; RS27A_HUMAN; RS20_HUMAN; RL32_HUMAN; RS19_HUMAN; RL24_HUMAN; RS23_HUMAN; RL17_HUMAN; RL18_HUMAN; RS3_HUMAN; SRP…	4736; 6227; 6161; 6206; 6233; 6155; 6230; 6726; 1650; 6144; 6223; 6157; 6202; 6136; 6188; 6204; 6228; 6181; 6132; 6147; 6235; 6169; 6184; 6208; 6139; 9045; 6224; 6128; 6218; 6141; 6152; 6234; 6187; 6138
Translation	310	299	55 (18.4%)	1.7954e-18	8.85709e-17	Reactome	R-HSA-72766	RS17_HUMAN; EF1D_HUMAN; RS19_HUMAN; RL15_HUMAN; RL27A_HUMAN; RS14_HUMAN; SYDC_HUMAN; IPYR_HUMAN; RLA2_HUMAN; EFGM_HUMAN; SYWC_HUMAN; IF4A2_HUMAN; EFTU_HUMAN; EF1B_HUMAN; SYRC_HUMAN; OST48_HUMAN; RS8_HUMAN; SYSC_HUMAN; RT27_HUMAN; EIF3B_HUMAN; RL21_HUMAN; RL38_HUMAN; RL12_HUMAN; RL17_HUMAN; RL10A_HUMAN; RS10_HUMAN; RL6_HUMAN; RS25_HUMAN; RL8_HUMAN; RS12_HUMAN; RS29_HUMAN; RS28_HUMAN; RPN1_HUMAN; R…	4736; 6726; 6227; 6161; 1917; 6206; 6233; 6155; 6230; 6301; 1974; 1650; 7453; 327; 56945; 6144; 1615; 6218; 6157; 1973; 7284; 6234; 6136; 6202; 6188; 2058; 6182; 85476; 6235; 6204; 6228; 1933; 8662; 6181; 6187; 6223; 6132; 6147; 64978; 6169; 1936; 6184; 6208; 6139; 9045; 6224; 6128; 92259; 5464; 6152; 6141; 5917; 1915; 23107; 6138
L13a-mediated translational silencing of Ceruloplasmin expression	125	115	34 (29.6%)	1.83092e-18	8.85709e-17	Reactome	R-HSA-156827	RL23A_HUMAN; RL27_HUMAN; RL15_HUMAN; RL27A_HUMAN; RS14_HUMAN; RS17_HUMAN; IF4A2_HUMAN; RS20_HUMAN; RS8_HUMAN; EIF3B_HUMAN; RL21_HUMAN; RL38_HUMAN; RS2_HUMAN; RL10A_HUMAN; RS10_HUMAN; RS28_HUMAN; RL6_HUMAN; RS25_HUMAN; RL8_HUMAN; RS12_HUMAN; RS29_HUMAN; RL12_HUMAN; RS21_HUMAN; RLA2_HUMAN; RL14_HUMAN; RS27A_HUMAN; RL32_HUMAN; RS19_HUMAN; RL24_HUMAN; RS23_HUMAN; RL17_HUMAN; RL18_HUMAN; RS3_HUMAN; IF…	4736; 6227; 6161; 6206; 6233; 6155; 6230; 6144; 6223; 6157; 6202; 6136; 8662; 6188; 6204; 6228; 6181; 6132; 6147; 6235; 6169; 6208; 6139; 9045; 6224; 6128; 6218; 1974; 6141; 6152; 1973; 6234; 6187; 6138
GTP hydrolysis and joining of the 60S ribosomal subunit	126	116	34 (29.3%)	2.47684e-18	1.12769e-16	Reactome	R-HSA-72706	RL23A_HUMAN; RL27_HUMAN; RL15_HUMAN; RL27A_HUMAN; RS14_HUMAN; RS17_HUMAN; IF4A2_HUMAN; RS20_HUMAN; RS8_HUMAN; EIF3B_HUMAN; RL21_HUMAN; RL38_HUMAN; RS2_HUMAN; RL10A_HUMAN; RS10_HUMAN; RS28_HUMAN; RL6_HUMAN; RS25_HUMAN; RL8_HUMAN; RS12_HUMAN; RS29_HUMAN; RL12_HUMAN; RS21_HUMAN; RLA2_HUMAN; RL14_HUMAN; RS27A_HUMAN; RL32_HUMAN; RS19_HUMAN; RL24_HUMAN; RS23_HUMAN; RL17_HUMAN; RL18_HUMAN; RS3_HUMAN; IF…	4736; 6227; 6161; 6206; 6233; 6155; 6230; 6144; 6223; 6157; 6202; 6136; 8662; 6188; 6204; 6228; 6181; 6132; 6147; 6235; 6169; 6208; 6139; 9045; 6224; 6128; 6218; 1974; 6141; 6152; 1973; 6234; 6187; 6138
Nonsense Mediated Decay (NMD) independent of the Exon Junction Complex (EJC)	106	97	31 (32.0%)	4.89946e-18	2.10677e-16	Reactome	R-HSA-975956	RL23A_HUMAN; RL27_HUMAN; RL15_HUMAN; RL27A_HUMAN; RS14_HUMAN; RS17_HUMAN; RS20_HUMAN; RS8_HUMAN; RL21_HUMAN; RL38_HUMAN; RS2_HUMAN; RL10A_HUMAN; RS10_HUMAN; RS28_HUMAN; RL6_HUMAN; RS25_HUMAN; RL8_HUMAN; RS12_HUMAN; RS29_HUMAN; RL12_HUMAN; RS21_HUMAN; RLA2_HUMAN; RL14_HUMAN; RS27A_HUMAN; RL32_HUMAN; RS19_HUMAN; RL24_HUMAN; RS23_HUMAN; RL17_HUMAN; RL18_HUMAN; RS3_HUMAN	4736; 6227; 6161; 6206; 6233; 6155; 6230; 6144; 6223; 6157; 6202; 6136; 6188; 6204; 6228; 6181; 6132; 6147; 6235; 6169; 6208; 6139; 9045; 6224; 6128; 6218; 6141; 6152; 6234; 6187; 6138
Formation of a pool of free 40S subunits	115	105	32 (30.5%)	6.9248e-18	2.55228e-16	Reactome	R-HSA-72689	RL23A_HUMAN; RL27_HUMAN; RL15_HUMAN; RL27A_HUMAN; RS14_HUMAN; RS17_HUMAN; RS20_HUMAN; RS8_HUMAN; EIF3B_HUMAN; RL21_HUMAN; RL38_HUMAN; RS2_HUMAN; RL10A_HUMAN; RS10_HUMAN; RS28_HUMAN; RL6_HUMAN; RS25_HUMAN; RL8_HUMAN; RS12_HUMAN; RS29_HUMAN; RL12_HUMAN; RS21_HUMAN; RLA2_HUMAN; RL14_HUMAN; RS27A_HUMAN; RL32_HUMAN; RS19_HUMAN; RL24_HUMAN; RS23_HUMAN; RL17_HUMAN; RL18_HUMAN; RS3_HUMAN	4736; 6227; 6161; 6206; 6233; 6155; 6230; 6144; 6223; 6157; 6202; 6136; 8662; 6188; 6204; 6228; 6181; 6132; 6147; 6235; 6169; 6208; 6139; 9045; 6224; 6128; 6218; 6141; 6152; 6234; 6187; 6138
Cap-dependent Translation Initiation	133	123	34 (27.6%)	1.86704e-17	5.78035e-16	Reactome	R-HSA-72737	RL23A_HUMAN; RL27_HUMAN; RL15_HUMAN; RL27A_HUMAN; RS14_HUMAN; RS17_HUMAN; IF4A2_HUMAN; RS20_HUMAN; RS8_HUMAN; EIF3B_HUMAN; RL21_HUMAN; RL38_HUMAN; RS2_HUMAN; RL10A_HUMAN; RS10_HUMAN; RS28_HUMAN; RL6_HUMAN; RS25_HUMAN; RL8_HUMAN; RS12_HUMAN; RS29_HUMAN; RL12_HUMAN; RS21_HUMAN; RLA2_HUMAN; RL14_HUMAN; RS27A_HUMAN; RL32_HUMAN; RS19_HUMAN; RL24_HUMAN; RS23_HUMAN; RL17_HUMAN; RL18_HUMAN; RS3_HUMAN; IF…	4736; 6227; 6161; 6206; 6233; 6155; 6230; 6144; 6223; 6157; 6202; 6136; 8662; 6188; 6204; 6228; 6181; 6132; 6147; 6235; 6169; 6208; 6139; 9045; 6224; 6128; 6218; 1974; 6141; 6152; 1973; 6234; 6187; 6138
Eukaryotic Translation Initiation	133	123	34 (27.6%)	1.86704e-17	5.78035e-16	Reactome	R-HSA-72613	RL23A_HUMAN; RL27_HUMAN; RL15_HUMAN; RL27A_HUMAN; RS14_HUMAN; RS17_HUMAN; IF4A2_HUMAN; RS20_HUMAN; RS8_HUMAN; EIF3B_HUMAN; RL21_HUMAN; RL38_HUMAN; RS2_HUMAN; RL10A_HUMAN; RS10_HUMAN; RS28_HUMAN; RL6_HUMAN; RS25_HUMAN; RL8_HUMAN; RS12_HUMAN; RS29_HUMAN; RL12_HUMAN; RS21_HUMAN; RLA2_HUMAN; RL14_HUMAN; RS27A_HUMAN; RL32_HUMAN; RS19_HUMAN; RL24_HUMAN; RS23_HUMAN; RL17_HUMAN; RL18_HUMAN; RS3_HUMAN; IF…	4736; 6227; 6161; 6206; 6233; 6155; 6230; 6144; 6223; 6157; 6202; 6136; 8662; 6188; 6204; 6228; 6181; 6132; 6147; 6235; 6169; 6208; 6139; 9045; 6224; 6128; 6218; 1974; 6141; 6152; 1973; 6234; 6187; 6138
Respiratory electron transport, ATP synthesis by chemiosmotic coupling, and heat production by uncoupling proteins.	123	123	34 (27.6%)	1.86704e-17	5.78035e-16	Reactome	R-HSA-163200	NDUA9_HUMAN; QCR2_HUMAN; CY1_HUMAN; NDUA8_HUMAN; COX5B_HUMAN; ETFA_HUMAN; ATPB_HUMAN; COX6C_HUMAN; UCRI_HUMAN; ATPA_HUMAN; SDHB_HUMAN; NDUAA_HUMAN; LPPRC_HUMAN; CYC_HUMAN; ATPO_HUMAN; ATP5H_HUMAN; ETFB_HUMAN; ATPG_HUMAN; SDHA_HUMAN; NDUA5_HUMAN; NDUV2_HUMAN; NDUB4_HUMAN; NDUV1_HUMAN; COX41_HUMAN; QCR6_HUMAN; ATP5L_HUMAN; NDUA4_HUMAN; ATP5E_HUMAN; ATPD_HUMAN; NDUS4_HUMAN; NDUS6_HUMAN; AT5F1_HUMAN;…	7384; 10632; 4705; 2109; 1327; 539; 4724; 1329; 498; 54205; 4704; 2108; 10476; 515; 10128; 7386; 4702; 6390; 1537; 7385; 6389; 4729; 7388; 509; 1345; 4710; 4723; 514; 4698; 4726; 506; 513; 4697; 1340
Nonsense Mediated Decay (NMD) enhanced by the Exon Junction Complex (EJC)	118	109	32 (29.4%)	2.38017e-17	6.82317e-16	Reactome	R-HSA-975957	RL23A_HUMAN; RL27_HUMAN; RL15_HUMAN; RL27A_HUMAN; RS14_HUMAN; RS17_HUMAN; RS20_HUMAN; RS8_HUMAN; IF4A3_HUMAN; RL21_HUMAN; RL38_HUMAN; RS2_HUMAN; RL10A_HUMAN; RS10_HUMAN; RS28_HUMAN; RL6_HUMAN; RS25_HUMAN; RL8_HUMAN; RS12_HUMAN; RS29_HUMAN; RL12_HUMAN; RS21_HUMAN; RLA2_HUMAN; RL14_HUMAN; RS27A_HUMAN; RL32_HUMAN; RS19_HUMAN; RL24_HUMAN; RS23_HUMAN; RL17_HUMAN; RL18_HUMAN; RS3_HUMAN	4736; 6227; 6161; 6206; 6233; 6155; 6230; 6144; 6223; 6157; 6202; 6136; 6188; 6204; 6228; 6181; 6132; 6147; 6235; 6169; 6208; 6139; 9045; 6224; 6128; 6218; 9775; 6141; 6152; 6234; 6187; 6138
Nonsense-Mediated Decay (NMD)	118	109	32 (29.4%)	2.38017e-17	6.82317e-16	Reactome	R-HSA-927802	RL23A_HUMAN; RL27_HUMAN; RL15_HUMAN; RL27A_HUMAN; RS14_HUMAN; RS17_HUMAN; RS20_HUMAN; RS8_HUMAN; IF4A3_HUMAN; RL21_HUMAN; RL38_HUMAN; RS2_HUMAN; RL10A_HUMAN; RS10_HUMAN; RS28_HUMAN; RL6_HUMAN; RS25_HUMAN; RL8_HUMAN; RS12_HUMAN; RS29_HUMAN; RL12_HUMAN; RS21_HUMAN; RLA2_HUMAN; RL14_HUMAN; RS27A_HUMAN; RL32_HUMAN; RS19_HUMAN; RL24_HUMAN; RS23_HUMAN; RL17_HUMAN; RL18_HUMAN; RS3_HUMAN	4736; 6227; 6161; 6206; 6233; 6155; 6230; 6144; 6223; 6157; 6202; 6136; 6188; 6204; 6228; 6181; 6132; 6147; 6235; 6169; 6208; 6139; 9045; 6224; 6128; 6218; 9775; 6141; 6152; 6234; 6187; 6138
Pyruvate metabolism and Citric Acid (TCA) cycle	54	54	23 (42.6%)	6.49143e-17	1.73254e-15	Reactome	R-HSA-71406	SUCB1_HUMAN; MDHM_HUMAN; ODPB_HUMAN; ODPA_HUMAN; GLO2_HUMAN; SDHB_HUMAN; ACON_HUMAN; CISY_HUMAN; BASI_HUMAN; SUCB2_HUMAN; PDK1_HUMAN; MAOM_HUMAN; ODO2_HUMAN; IDHP_HUMAN; FUMH_HUMAN; ODPX_HUMAN; DLDH_HUMAN; LGUL_HUMAN; SDHA_HUMAN; SUCA_HUMAN; IDH3A_HUMAN; LDHA_HUMAN; ODP2_HUMAN	3939; 6389; 1738; 8803; 50; 4191; 8802; 1743; 3419; 2271; 5160; 1737; 5162; 3418; 8801; 8050; 5163; 6390; 1431; 3029; 2739; 682; 4200
Neutrophil degranulation	490	488	66 (13.5%)	7.09651e-15	1.52575e-13	Reactome	R-HSA-6798695	B2MG_HUMAN; PRS6A_HUMAN; TRFL_HUMAN; CATZ_HUMAN; HSP7C_HUMAN; HEXB_HUMAN; CATB_HUMAN; COPB_HUMAN; GDE_HUMAN; BGAL_HUMAN; ACPH_HUMAN; SPTN1_HUMAN; GNS_HUMAN; RAB10_HUMAN; OST48_HUMAN; HS90A_HUMAN; FETUA_HUMAN; KPYM_HUMAN; DESP_HUMAN; ARSA_HUMAN; HMGB1_HUMAN; PRDX4_HUMAN; LYAG_HUMAN; MIF_HUMAN; ASAH1_HUMAN; PSD12_HUMAN; ALDOA_HUMAN; SPB6_HUMAN; HS90B_HUMAN; PSB7_HUMAN; NPC2_HUMAN; PSB1_HUMAN; TCPQ_…	4282; 5701; 10549; 10890; 327; 2821; 3312; 47; 410; 3146; 1315; 960; 1832; 1650; 427; 4057; 3326; 3920; 3074; 2171; 9961; 7879; 1075; 302; 5709; 5315; 30; 3320; 197; 4048; 5718; 5702; 5236; 5478; 3916; 1508; 5683; 178; 5834; 5269; 230; 6709; 5660; 5695; 2799; 9861; 1915; 7520; 2512; 6282; 567; 10694; 3837; 718; 10487; 1522; 5689; 1727; 2548; 10383; 10970; 7414; 226; 2720; 28988; 10577
Citric acid cycle (TCA cycle)	22	22	14 (63.6%)	5.72118e-14	9.03713e-13	Reactome	R-HSA-71403	SUCA_HUMAN; SUCB1_HUMAN; MAOM_HUMAN; MDHM_HUMAN; ODO2_HUMAN; IDHP_HUMAN; IDH3A_HUMAN; CISY_HUMAN; ACON_HUMAN; FUMH_HUMAN; DLDH_HUMAN; SDHB_HUMAN; SDHA_HUMAN; SUCB2_HUMAN	8803; 6389; 1743; 50; 1738; 8802; 3419; 2271; 4191; 3418; 8801; 6390; 1431; 4200
Post-translational protein phosphorylation	110	108	27 (25.0%)	5.77399e-13	7.94694e-12	Reactome	R-HSA-8957275	TIMP1_HUMAN; NUCB1_HUMAN; CALU_HUMAN; PDIA1_HUMAN; CO3_HUMAN; CSPG2_HUMAN; APOE_HUMAN; LAMC1_HUMAN; GLU2B_HUMAN; FETA_HUMAN; ITIH2_HUMAN; IBP7_HUMAN; CKAP4_HUMAN; RCN1_HUMAN; MFGM_HUMAN; PDIA6_HUMAN; FA5_HUMAN; LAMB1_HUMAN; LEG1_HUMAN; ANT3_HUMAN; ALBU_HUMAN; FINC_HUMAN; LAMB2_HUMAN; ENPL_HUMAN; FETUA_HUMAN; CO4A_HUMAN	7076; 4240; 3698; 721; 10130; 718; 3913; 10970; 5589; 720; 2335; 5034; 348; 813; 3912; 2153; 7184; 5954; 174; 1462; 3956; 462; 197; 3490; 213; 4924; 3915
Striated Muscle Contraction	35	35	16 (45.7%)	9.55843e-13	1.27556e-11	Reactome	R-HSA-390522	TNNI1_HUMAN; TMOD1_HUMAN; MYH7_HUMAN; TPM4_HUMAN; MLRV_HUMAN; TNNT2_HUMAN; MYPC3_HUMAN; ACTN2_HUMAN; TPM1_HUMAN; MYL3_HUMAN; DESM_HUMAN; TPM2_HUMAN; TITIN_HUMAN; TNNC1_HUMAN; MYL4_HUMAN; VIME_HUMAN	7139; 7168; 4634; 88; 7111; 4625; 7171; 7431; 4633; 7135; 7134; 4607; 1674; 7273; 7169; 4635
Regulation of Insulin-like Growth Factor (IGF) transport and uptake by Insulin-like Growth Factor Binding Proteins (IGFBPs)	127	125	28 (22.4%)	3.91898e-12	4.9726e-11	Reactome	R-HSA-381426	THRB_HUMAN; TIMP1_HUMAN; NUCB1_HUMAN; CALU_HUMAN; PDIA1_HUMAN; CO3_HUMAN; CSPG2_HUMAN; APOE_HUMAN; LAMC1_HUMAN; GLU2B_HUMAN; FETA_HUMAN; ITIH2_HUMAN; IBP7_HUMAN; CKAP4_HUMAN; RCN1_HUMAN; MFGM_HUMAN; PDIA6_HUMAN; FA5_HUMAN; LAMB1_HUMAN; LEG1_HUMAN; ANT3_HUMAN; ALBU_HUMAN; FINC_HUMAN; LAMB2_HUMAN; ENPL_HUMAN; FETUA_HUMAN; CO4A_HUMAN	7076; 4240; 3698; 721; 10130; 718; 3913; 10970; 5589; 720; 2335; 5034; 348; 813; 3912; 2153; 7184; 5954; 2147; 174; 1462; 3956; 462; 197; 3490; 213; 4924; 3915
Respiratory electron transport	100	100	25 (25.0%)	4.2113e-12	5.25734e-11	Reactome	R-HSA-611105	NDUA9_HUMAN; QCR2_HUMAN; CY1_HUMAN; NDUA8_HUMAN; COX5B_HUMAN; ETFA_HUMAN; COX6C_HUMAN; UCRI_HUMAN; SDHB_HUMAN; NDUAA_HUMAN; LPPRC_HUMAN; CYC_HUMAN; QCR6_HUMAN; QCR1_HUMAN; ETFB_HUMAN; SDHA_HUMAN; NDUA5_HUMAN; NDUV2_HUMAN; NDUB4_HUMAN; NDUV1_HUMAN; COX41_HUMAN; NDUA4_HUMAN; NDUS4_HUMAN; NDUS6_HUMAN; CX6B1_HUMAN	7384; 4705; 2109; 1327; 4724; 1329; 54205; 4704; 2108; 10128; 7386; 4702; 6390; 7385; 6389; 4729; 7388; 1345; 4710; 4723; 4698; 4726; 1537; 4697; 1340
Metabolism of RNA	586	577	67 (11.6%)	6.53953e-12	7.90875e-11	Reactome	R-HSA-8953854	HNRPM_HUMAN; RL23A_HUMAN; RS19_HUMAN; RL15_HUMAN; RL27A_HUMAN; HSP7C_HUMAN; RS17_HUMAN; HNRPL_HUMAN; RLA2_HUMAN; HNRH1_HUMAN; HNRPF_HUMAN; TRA2B_HUMAN; IF4A2_HUMAN; RAN_HUMAN; DX39B_HUMAN; ABEC2_HUMAN; RS20_HUMAN; RS8_HUMAN; FUBP2_HUMAN; YBOX1_HUMAN; IF4A3_HUMAN; HNRH2_HUMAN; RS14_HUMAN; RL21_HUMAN; RL38_HUMAN; U2AF2_HUMAN; RS27A_HUMAN; RL17_HUMAN; SRSF7_HUMAN; RL10A_HUMAN; RU17_HUMAN; RS10_HUMAN…	6426; 10236; 6155; 6144; 8125; 3191; 11338; 7919; 6187; 6161; 6152; 3192; 6434; 6136; 10644; 6235; 6204; 1655; 6157; 3312; 3187; 6234; 6138; 4736; 6227; 5094; 6206; 7529; 8570; 6427; 3188; 3842; 6188; 3181; 6228; 2058; 6181; 6132; 6147; 6218; 1974; 10949; 7307; 6233; 3183; 4670; 6230; 4904; 5093; 6223; 6202; 6625; 3185; 6432; 6141; 10930; 6169; 6139; 9045; 9775; 84324; 6224; 5901; 6128; 6208; 663…
Platelet degranulation	129	128	28 (21.9%)	7.23274e-12	8.61252e-11	Reactome	R-HSA-114608	TLN1_HUMAN; ANXA5_HUMAN; TIMP1_HUMAN; SPRC_HUMAN; CALU_HUMAN; COF1_HUMAN; LAMP2_HUMAN; ALDOA_HUMAN; ACTN2_HUMAN; ITIH4_HUMAN; ITIH3_HUMAN; LG3BP_HUMAN; PPIA_HUMAN; TSP1_HUMAN; TAGL2_HUMAN; FLNA_HUMAN; SAP_HUMAN; CAP1_HUMAN; TITIN_HUMAN; VINC_HUMAN; FA5_HUMAN; ACTN1_HUMAN; A2MG_HUMAN; ALBU_HUMAN; SODC_HUMAN; FINC_HUMAN; FETUA_HUMAN; ACTN4_HUMAN	2316; 7076; 7273; 3959; 1072; 3920; 88; 7057; 3700; 5478; 87; 10487; 81; 308; 2335; 8407; 813; 5660; 7414; 2153; 6678; 7094; 226; 3699; 197; 6647; 2; 213
Response to elevated platelet cytosolic Ca2+	134	133	28 (21.1%)	1.92411e-11	2.25645e-10	Reactome	R-HSA-76005	TLN1_HUMAN; ANXA5_HUMAN; TIMP1_HUMAN; SPRC_HUMAN; CALU_HUMAN; COF1_HUMAN; LAMP2_HUMAN; ALDOA_HUMAN; ACTN2_HUMAN; ITIH4_HUMAN; ITIH3_HUMAN; LG3BP_HUMAN; PPIA_HUMAN; TSP1_HUMAN; TAGL2_HUMAN; FLNA_HUMAN; SAP_HUMAN; CAP1_HUMAN; TITIN_HUMAN; VINC_HUMAN; FA5_HUMAN; ACTN1_HUMAN; A2MG_HUMAN; ALBU_HUMAN; SODC_HUMAN; FINC_HUMAN; FETUA_HUMAN; ACTN4_HUMAN	2316; 7076; 7273; 3959; 1072; 3920; 88; 7057; 3700; 5478; 87; 10487; 81; 308; 8407; 813; 5660; 7414; 2153; 6678; 7094; 226; 3699; 197; 6647; 2; 2335; 213
TP53 Regulates Metabolic Genes	86	86	22 (25.6%)	5.06647e-11	5.76683e-10	Reactome	R-HSA-5628897	G6PD_HUMAN; COX5B_HUMAN; GLSK_HUMAN; COX6C_HUMAN; LPPRC_HUMAN; PRDX5_HUMAN; TRXR1_HUMAN; CYC_HUMAN; 1433T_HUMAN; 1433E_HUMAN; PRDX1_HUMAN; 1433B_HUMAN; PRDX2_HUMAN; COX41_HUMAN; 1433F_HUMAN; 1433Z_HUMAN; NDUA4_HUMAN; 1433G_HUMAN; GSHR_HUMAN; G6PI_HUMAN; THIO_HUMAN; CX6B1_HUMAN	7296; 7295; 7529; 25824; 1327; 2821; 7532; 10971; 1329; 5052; 54205; 2744; 7001; 2539; 2936; 10128; 7531; 1345; 7534; 7533; 4697; 1340
Metabolism of carbohydrates	264	263	40 (15.2%)	5.21454e-11	5.84935e-10	Reactome	R-HSA-71387	MDHM_HUMAN; G6PD_HUMAN; HEXA_HUMAN; PFKAP_HUMAN; GLGB_HUMAN; BGAL_HUMAN; PGK1_HUMAN; GNS_HUMAN; KPYM_HUMAN; PGS2_HUMAN; UGPA_HUMAN; GYS1_HUMAN; DCXR_HUMAN; HEXB_HUMAN; CSPG2_HUMAN; LYAG_HUMAN; ENOG_HUMAN; PP2AB_HUMAN; GDE_HUMAN; ALDOA_HUMAN; G3P_HUMAN; AGRIN_HUMAN; 6PGD_HUMAN; TPIS_HUMAN; TKT_HUMAN; AATM_HUMAN; KAPCA_HUMAN; 6PGL_HUMAN; TALDO_HUMAN; ALDR_HUMAN; PYGB_HUMAN; CD44_HUMAN; ENOA_HUMAN; …	1634; 2997; 5315; 25796; 178; 2632; 7086; 231; 2539; 960; 5236; 5566; 2821; 4191; 5230; 7360; 7167; 2597; 5834; 2548; 230; 5226; 5214; 2806; 51181; 5213; 6888; 2805; 2023; 1462; 226; 2720; 2799; 5516; 2026; 3074; 10165; 3073; 4190; 375790
Translation initiation complex formation	68	62	18 (29.0%)	3.0418e-10	2.55708e-09	Reactome	R-HSA-72649	RS17_HUMAN; RS12_HUMAN; RS14_HUMAN; RS29_HUMAN; RS28_HUMAN; IF4A1_HUMAN; RS19_HUMAN; RS10_HUMAN; RS21_HUMAN; RS20_HUMAN; RS23_HUMAN; RS2_HUMAN; IF4A2_HUMAN; EIF3B_HUMAN; RS27A_HUMAN; RS25_HUMAN; RS3_HUMAN; RS8_HUMAN	6228; 6223; 6227; 6218; 1974; 6202; 6235; 6206; 6230; 1973; 6208; 6234; 6188; 6187; 8662; 6233; 6224; 6204
Ribosomal scanning and start codon recognition	68	62	18 (29.0%)	3.0418e-10	2.55708e-09	Reactome	R-HSA-72702	RS17_HUMAN; RS12_HUMAN; RS14_HUMAN; RS29_HUMAN; RS28_HUMAN; IF4A1_HUMAN; RS19_HUMAN; RS10_HUMAN; RS21_HUMAN; RS20_HUMAN; RS23_HUMAN; RS2_HUMAN; IF4A2_HUMAN; EIF3B_HUMAN; RS27A_HUMAN; RS25_HUMAN; RS3_HUMAN; RS8_HUMAN	6228; 6223; 6227; 6218; 1974; 6202; 6235; 6206; 6230; 1973; 6208; 6234; 6188; 6187; 8662; 6233; 6224; 6204
Activation of the mRNA upon binding of the cap-binding complex and eIFs, and subsequent binding to 43S	69	63	18 (28.6%)	4.07306e-10	3.31847e-09	Reactome	R-HSA-72662	RS17_HUMAN; RS12_HUMAN; RS14_HUMAN; RS29_HUMAN; RS28_HUMAN; RS8_HUMAN; RS19_HUMAN; RS10_HUMAN; RS21_HUMAN; RS20_HUMAN; RS23_HUMAN; RS2_HUMAN; IF4A2_HUMAN; EIF3B_HUMAN; RS27A_HUMAN; RS25_HUMAN; RS3_HUMAN; IF4A1_HUMAN	6228; 6223; 6227; 6218; 1974; 6235; 6206; 6230; 1973; 6208; 6234; 6188; 6187; 8662; 6202; 6233; 6224; 6204
UCH proteinases	102	102	22 (21.6%)	1.74305e-09	1.28488e-08	Reactome	R-HSA-5689603	PSB5_HUMAN; PSMD3_HUMAN; PRS6A_HUMAN; PRS7_HUMAN; RS27A_HUMAN; PSA6_HUMAN; PSMD6_HUMAN; RUVB1_HUMAN; PRS6B_HUMAN; H2A1B_HUMAN; PSME2_HUMAN; PSA2_HUMAN; PSME1_HUMAN; PSB7_HUMAN; ACTB_HUMAN; PSMD4_HUMAN; PSB4_HUMAN; PRS8_HUMAN; PSB1_HUMAN; PSD12_HUMAN; UCHL1_HUMAN	5702; 5701; 5718; 5693; 5704; 8607; 5687; 5720; 5689; 7345; 5683; 9861; 5692; 5710; 8335; 5709; 3012; 5695; 6233; 5705; 60; 5721
Gluconeogenesis	35	34	13 (38.2%)	2.01818e-09	1.45988e-08	Reactome	R-HSA-70263	TPIS_HUMAN; ENOG_HUMAN; MDHM_HUMAN; ENOA_HUMAN; CMC2_HUMAN; MDHC_HUMAN; ALDOA_HUMAN; AATM_HUMAN; PGK1_HUMAN; ALDOC_HUMAN; AATC_HUMAN; G3P_HUMAN; G6PI_HUMAN	2805; 2023; 2597; 5230; 226; 230; 4191; 10165; 2026; 4190; 7167; 2806; 2821
Binding and Uptake of Ligands by Scavenger Receptors	41	41	14 (34.1%)	2.72393e-09	1.93424e-08	Reactome	R-HSA-2173782	CO4A2_HUMAN; HBA_HUMAN; CO4A1_HUMAN; CALR_HUMAN; CO1A1_HUMAN; SPRC_HUMAN; APOE_HUMAN; CO1A2_HUMAN; ALBU_HUMAN; ENPL_HUMAN; HYOU1_HUMAN; HS90A_HUMAN; FRIL_HUMAN	1284; 348; 1277; 3320; 1278; 3039; 10525; 1282; 811; 213; 3040; 7184; 2512; 6678
Formation of the ternary complex, and subsequently, the 43S complex	61	55	16 (29.1%)	2.88281e-09	2.02845e-08	Reactome	R-HSA-72695	RS17_HUMAN; RS12_HUMAN; RS14_HUMAN; RS29_HUMAN; RS28_HUMAN; RS19_HUMAN; RS10_HUMAN; RS21_HUMAN; RS20_HUMAN; RS23_HUMAN; RS2_HUMAN; EIF3B_HUMAN; RS27A_HUMAN; RS25_HUMAN; RS3_HUMAN; RS8_HUMAN	6228; 6223; 6227; 6218; 6202; 6235; 6206; 6230; 6208; 6234; 6188; 6187; 8662; 6233; 6224; 6204
Extracellular matrix organization	293	292	39 (13.4%)	4.35742e-09	2.95846e-08	Reactome	R-HSA-1474244	CO4A2_HUMAN; COIA1_HUMAN; CO4A1_HUMAN; TIMP1_HUMAN; CATB_HUMAN; CO1A2_HUMAN; SPRC_HUMAN; P4HA2_HUMAN; LAMA4_HUMAN; PGS2_HUMAN; PDIA1_HUMAN; FBN2_HUMAN; CSPG2_HUMAN; PLOD1_HUMAN; PPIB_HUMAN; VTNC_HUMAN; BASI_HUMAN; HTRA1_HUMAN; FBLN1_HUMAN; LAMC1_HUMAN; NID2_HUMAN; NCAM1_HUMAN; AGRIN_HUMAN; P4HA1_HUMAN; PLOD2_HUMAN; PXDN_HUMAN; SERPH_HUMAN; LAMA5_HUMAN; TSP1_HUMAN; NID1_HUMAN; CO6A1_HUMAN; CD44_HU…	871; 1634; 7076; 2192; 7837; 4811; 5479; 3911; 1278; 5351; 7057; 1277; 2201; 1282; 3913; 7448; 5654; 1508; 2335; 5034; 3910; 80781; 1284; 5033; 3675; 1291; 3912; 8974; 6678; 5352; 1462; 87; 2; 960; 682; 22795; 375790; 4684; 3915
Smooth Muscle Contraction	35	35	12 (34.3%)	3.58724e-08	2.27584e-07	Reactome	R-HSA-445355	MYL6_HUMAN; TLN1_HUMAN; VINC_HUMAN; TPM4_HUMAN; ANXA1_HUMAN; CALD1_HUMAN; ANXA2_HUMAN; ACTA_HUMAN; TPM1_HUMAN; MYL9_HUMAN; MLRA_HUMAN; TPM2_HUMAN	302; 7168; 59; 10398; 7094; 800; 301; 4637; 7171; 7414; 7169; 58498
Detoxification of Reactive Oxygen Species	36	35	12 (34.3%)	3.58724e-08	2.27584e-07	Reactome	R-HSA-3299685	GPX1_HUMAN; PDIA1_HUMAN; PRDX2_HUMAN; PRDX5_HUMAN; PRDX3_HUMAN; PRDX1_HUMAN; TRXR1_HUMAN; CYC_HUMAN; SODC_HUMAN; GSHR_HUMAN; THIO_HUMAN; GPX3_HUMAN	2936; 7296; 2878; 6647; 2876; 7295; 54205; 25824; 7001; 5034; 5052; 10935
Cristae formation	18	18	9 (50.0%)	3.81767e-08	2.34514e-07	Reactome	R-HSA-8949613	ATP5L_HUMAN; ATPB_HUMAN; ATP5E_HUMAN; ATPD_HUMAN; ATPG_HUMAN; ATPA_HUMAN; AT5F1_HUMAN; ATPO_HUMAN; ATP5H_HUMAN	515; 509; 506; 513; 10476; 539; 498; 10632; 514
Formation of ATP by chemiosmotic coupling	18	18	9 (50.0%)	3.81767e-08	2.34514e-07	Reactome	R-HSA-163210	ATP5L_HUMAN; ATPB_HUMAN; ATP5E_HUMAN; ATPD_HUMAN; ATPG_HUMAN; ATPA_HUMAN; AT5F1_HUMAN; ATPO_HUMAN; ATP5H_HUMAN	515; 509; 506; 513; 10476; 539; 498; 10632; 514
Folding of actin by CCT/TriC	10	10	7 (70.0%)	5.55993e-08	3.36202e-07	Reactome	R-HSA-390450	TCPD_HUMAN; TCPG_HUMAN; TCPA_HUMAN; TCPZ_HUMAN; ACTB_HUMAN; TCPE_HUMAN; TCPQ_HUMAN	7203; 10575; 908; 6950; 22948; 60; 10694
Innate Immune System	1077	1067	89 (8.3%)	7.83393e-08	4.559e-07	Reactome	R-HSA-168249	HSP7C_HUMAN; HEXB_HUMAN; COPB_HUMAN; ACPH_HUMAN; OST48_HUMAN; GDE_HUMAN; COF1_HUMAN; CO3_HUMAN; PRDX4_HUMAN; SKP1_HUMAN; ASAH1_HUMAN; PP2AB_HUMAN; VTNC_HUMAN; THIK_HUMAN; MVP_HUMAN; NB5R3_HUMAN; XRCC5_HUMAN; KAPCA_HUMAN; CATZ_HUMAN; S10AB_HUMAN; PSB7_HUMAN; EF1A1_HUMAN; ALDOC_HUMAN; CO4A_HUMAN; TRFL_HUMAN; RAB10_HUMAN; CATC_HUMAN; HS90A_HUMAN; KPYM_HUMAN; ARSA_HUMAN; LYAG_HUMAN; SPB6_HUMAN; HS90B…	10383; 4282; 5701; 10549; 10890; 327; 10487; 2821; 30; 2171; 5702; 9861; 721; 3312; 47; 2147; 410; 3146; 1499; 2720; 1315; 10094; 960; 1832; 1650; 3326; 3920; 7184; 7448; 9961; 5589; 1075; 720; 60; 302; 5709; 28988; 5315; 9114; 5516; 3320; 197; 4048; 5094; 5718; 7295; 5478; 3916; 5683; 178; 5834; 727; 5269; 230; 6709; 5660; 829; 5695; 1508; 2799; 5236; 3074; 1915; 7520; 6233; 2512; 7879; 10096; 4…
Apoptotic execution phase	52	52	14 (26.9%)	8.42087e-08	4.864e-07	Reactome	R-HSA-75153	H10_HUMAN; DESP_HUMAN; VIME_HUMAN; HMGB1_HUMAN; BAP31_HUMAN; HMGB2_HUMAN; DBNL_HUMAN; LMNB1_HUMAN; CTNB1_HUMAN; IMB1_HUMAN; LMNA_HUMAN; DNM1L_HUMAN; H14_HUMAN; SPTN1_HUMAN	4001; 6709; 3146; 3837; 4000; 1499; 7431; 1832; 3008; 3005; 3148; 28988; 10059; 10134
ER to Golgi Anterograde Transport	137	137	23 (16.8%)	1.111e-07	6.27675e-07	Reactome	R-HSA-199977	SNAA_HUMAN; TMED9_HUMAN; ARF4_HUMAN; COPG1_HUMAN; ACTZ_HUMAN; COPB_HUMAN; SPTN1_HUMAN; ANK2_HUMAN; SC24C_HUMAN; LMAN2_HUMAN; SCFD1_HUMAN; SPTB1_HUMAN; SC22B_HUMAN; ARF3_HUMAN; CAPZB_HUMAN; CATZ_HUMAN; COPB2_HUMAN; RAB1A_HUMAN; FA5_HUMAN; CATC_HUMAN; DCTN2_HUMAN; CAZA1_HUMAN; SC31A_HUMAN	23256; 832; 378; 54732; 377; 9632; 22820; 10540; 1522; 1075; 10960; 287; 9276; 6710; 6709; 5861; 829; 2153; 8775; 10121; 22872; 9554; 1315
Apoptosis	118	118	21 (17.8%)	1.42338e-07	7.98333e-07	Reactome	R-HSA-109581	H10_HUMAN; H14_HUMAN; BAP31_HUMAN; 1433B_HUMAN; VIME_HUMAN; HMGB1_HUMAN; 1433F_HUMAN; HMGB2_HUMAN; DBNL_HUMAN; 1433Z_HUMAN; LMNB1_HUMAN; 1433G_HUMAN; CTNB1_HUMAN; IMB1_HUMAN; LMNA_HUMAN; DNM1L_HUMAN; CYC_HUMAN; DESP_HUMAN; 1433E_HUMAN; 1433T_HUMAN; SPTN1_HUMAN	4001; 1832; 7529; 7532; 3837; 4000; 10971; 3005; 54205; 3148; 6709; 3146; 7531; 1499; 7431; 7534; 3008; 10059; 7533; 28988; 10134
Muscle contraction	195	195	28 (14.4%)	1.49873e-07	8.34544e-07	Reactome	R-HSA-397014	TLN1_HUMAN; MLRV_HUMAN; ANXA1_HUMAN; TNNI1_HUMAN; CALD1_HUMAN; MYPC3_HUMAN; MLRA_HUMAN; TNNC1_HUMAN; ACTN2_HUMAN; MYL4_HUMAN; TMOD1_HUMAN; VIME_HUMAN; TPM4_HUMAN; TNNT2_HUMAN; ACTA_HUMAN; KAPCA_HUMAN; DESM_HUMAN; TPM2_HUMAN; TITIN_HUMAN; MYL6_HUMAN; MYH7_HUMAN; VINC_HUMAN; ANXA2_HUMAN; TPM1_HUMAN; MYL9_HUMAN; AT2A2_HUMAN; SORCN_HUMAN; MYL3_HUMAN	7139; 59; 7431; 10398; 4625; 1674; 6717; 4637; 4635; 488; 7168; 88; 5566; 4607; 302; 4634; 7134; 7171; 800; 301; 4633; 7135; 58498; 7414; 7094; 7273; 7169; 7111
Glucose metabolism	91	90	18 (20.0%)	1.79456e-07	9.92137e-07	Reactome	R-HSA-70326	TPIS_HUMAN; MDHM_HUMAN; CMC2_HUMAN; ENOA_HUMAN; PFKAM_HUMAN; ENOG_HUMAN; MDHC_HUMAN; PP2AB_HUMAN; ALDOA_HUMAN; AATM_HUMAN; PGK1_HUMAN; KAPCA_HUMAN; ALDOC_HUMAN; PFKAP_HUMAN; G3P_HUMAN; G6PI_HUMAN; KPYM_HUMAN; AATC_HUMAN	2026; 2821; 5566; 4191; 5230; 7167; 2597; 230; 5214; 2806; 5315; 5213; 2805; 2023; 226; 5516; 10165; 4190
Programmed Cell Death	121	121	21 (17.4%)	2.21756e-07	1.20873e-06	Reactome	R-HSA-5357801	H10_HUMAN; H14_HUMAN; BAP31_HUMAN; 1433B_HUMAN; VIME_HUMAN; HMGB1_HUMAN; 1433F_HUMAN; HMGB2_HUMAN; DBNL_HUMAN; 1433Z_HUMAN; LMNB1_HUMAN; 1433G_HUMAN; CTNB1_HUMAN; IMB1_HUMAN; LMNA_HUMAN; DNM1L_HUMAN; CYC_HUMAN; DESP_HUMAN; 1433E_HUMAN; 1433T_HUMAN; SPTN1_HUMAN	4001; 1832; 7529; 7532; 3837; 4000; 10971; 3005; 54205; 3148; 6709; 3146; 7531; 1499; 7431; 7534; 3008; 10059; 7533; 28988; 10134
Vesicle-mediated transport	620	620	58 (9.4%)	4.96002e-07	2.59396e-06	Reactome	R-HSA-5653656	SNAA_HUMAN; TMED9_HUMAN; ARF4_HUMAN; CO4A1_HUMAN; HSP7C_HUMAN; COPG1_HUMAN; CO4A2_HUMAN; ACTZ_HUMAN; COPB_HUMAN; CO1A2_HUMAN; SPRC_HUMAN; SPTN1_HUMAN; GNS_HUMAN; RAB10_HUMAN; HS90A_HUMAN; ANK2_HUMAN; LIS1_HUMAN; ARP3_HUMAN; HBA_HUMAN; CALR_HUMAN; SNX9_HUMAN; 1433G_HUMAN; SC24C_HUMAN; LMAN2_HUMAN; RAB35_HUMAN; APOE_HUMAN; ARF3_HUMAN; PLIN3_HUMAN; SPTB1_HUMAN; ARC1A_HUMAN; SC22B_HUMAN; 1433T_HUMAN;…	832; 10890; 1212; 3312; 10226; 287; 128866; 9554; 1315; 10094; 10540; 213; 7533; 2664; 378; 10552; 1278; 10971; 7184; 1282; 811; 7879; 1075; 10960; 6710; 2153; 10121; 11021; 3320; 7529; 54732; 1277; 348; 6709; 5861; 829; 3040; 8775; 7531; 2799; 5048; 6233; 2512; 23256; 10096; 7532; 9632; 22820; 1522; 9276; 1284; 3039; 51429; 377; 6678; 22872; 10525; 7534
Laminin interactions	23	23	9 (39.1%)	5.17958e-07	2.6906e-06	Reactome	R-HSA-3000157	COIA1_HUMAN; LAMC1_HUMAN; LAMA5_HUMAN; LAMA4_HUMAN; LAMB1_HUMAN; LAMB2_HUMAN; NID2_HUMAN; NID1_HUMAN; ITA3_HUMAN	3910; 80781; 3911; 3675; 22795; 3913; 3915; 3912; 4811
Platelet activation, signaling and aggregation	260	259	32 (12.4%)	6.57488e-07	3.348e-06	Reactome	R-HSA-76002	TLN1_HUMAN; ANXA5_HUMAN; TIMP1_HUMAN; SPRC_HUMAN; THRB_HUMAN; CALU_HUMAN; COF1_HUMAN; LAMP2_HUMAN; GBB1_HUMAN; ACTN2_HUMAN; ITIH4_HUMAN; ITIH3_HUMAN; LG3BP_HUMAN; PPIA_HUMAN; ALDOA_HUMAN; GNAI2_HUMAN; TSP1_HUMAN; TAGL2_HUMAN; FLNA_HUMAN; SAP_HUMAN; CAP1_HUMAN; TITIN_HUMAN; VINC_HUMAN; FA5_HUMAN; 1433Z_HUMAN; ACTN1_HUMAN; A2MG_HUMAN; ALBU_HUMAN; SODC_HUMAN; FINC_HUMAN; FETUA_HUMAN; ACTN4_HUMAN	7414; 2316; 7076; 3959; 213; 1072; 3920; 88; 3700; 5478; 87; 10487; 2782; 81; 6678; 308; 2335; 8407; 813; 5660; 2153; 2771; 2147; 7094; 226; 3699; 197; 6647; 2; 7534; 7273; 7057
Pyruvate metabolism	30	30	10 (33.3%)	6.83935e-07	3.45991e-06	Reactome	R-HSA-70268	PDK1_HUMAN; ODPB_HUMAN; ODPA_HUMAN; LDHA_HUMAN; ODPX_HUMAN; DLDH_HUMAN; BASI_HUMAN; LGUL_HUMAN; GLO2_HUMAN; ODP2_HUMAN	3939; 1738; 5160; 1737; 5162; 8050; 5163; 3029; 2739; 682
Scavenging by Class A Receptors	19	19	8 (42.1%)	1.16867e-06	5.68901e-06	Reactome	R-HSA-3000480	CO4A2_HUMAN; CO4A1_HUMAN; CALR_HUMAN; APOE_HUMAN; CO1A2_HUMAN; ENPL_HUMAN; CO1A1_HUMAN; FRIL_HUMAN	1284; 1278; 7184; 2512; 811; 348; 1277; 1282
Mitochondrial protein import	65	65	14 (21.5%)	1.63926e-06	7.64331e-06	Reactome	R-HSA-1268020	GRPE1_HUMAN; CY1_HUMAN; ATPB_HUMAN; ACON_HUMAN; CISY_HUMAN; MIC19_HUMAN; ATPA_HUMAN; GRP75_HUMAN; MPPB_HUMAN; SAM50_HUMAN; TOM70_HUMAN; TOM22_HUMAN; VDAC1_HUMAN; CMC2_HUMAN	56993; 50; 80273; 1537; 9868; 7416; 1431; 54927; 9512; 10165; 498; 25813; 506; 3313
Organelle biogenesis and maintenance	240	237	29 (12.2%)	2.67851e-06	1.19836e-05	Reactome	R-HSA-1852241	ARF4_HUMAN; DHE3_HUMAN; TCPD_HUMAN; TCPG_HUMAN; ACTZ_HUMAN; ATPB_HUMAN; ATPD_HUMAN; ATPA_HUMAN; TCPE_HUMAN; HS90A_HUMAN; LIS1_HUMAN; TCPA_HUMAN; CYC_HUMAN; ATPO_HUMAN; TCPQ_HUMAN; ATP5H_HUMAN; IDHP_HUMAN; TNPO1_HUMAN; ATPG_HUMAN; KAPCA_HUMAN; 1433E_HUMAN; SEPT2_HUMAN; KAP3_HUMAN; ATP5L_HUMAN; DCTN2_HUMAN; 1433G_HUMAN; ATP5E_HUMAN; AT5F1_HUMAN; TBB4B_HUMAN	2746; 22948; 10476; 5577; 4735; 378; 539; 10694; 10632; 5566; 3842; 7203; 3418; 515; 498; 54205; 7532; 10121; 10575; 509; 10383; 3320; 514; 10540; 7531; 506; 513; 6950; 5048
Mitochondrial biogenesis	53	50	12 (24.0%)	2.71223e-06	1.20647e-05	Reactome	R-HSA-1592230	DHE3_HUMAN; IDHP_HUMAN; ATP5L_HUMAN; ATPB_HUMAN; ATP5E_HUMAN; ATPD_HUMAN; ATPG_HUMAN; ATPA_HUMAN; CYC_HUMAN; AT5F1_HUMAN; ATPO_HUMAN; ATP5H_HUMAN	10476; 509; 10632; 515; 54205; 2746; 514; 3418; 498; 506; 513; 539
Prefoldin mediated transfer of substrate to CCT/TriC	28	28	9 (32.1%)	3.53541e-06	1.54599e-05	Reactome	R-HSA-389957	TBB2A_HUMAN; TCPD_HUMAN; TCPG_HUMAN; TCPA_HUMAN; TCPZ_HUMAN; ACTB_HUMAN; TCPE_HUMAN; TCPQ_HUMAN; TBB4B_HUMAN	10575; 10694; 7280; 908; 22948; 7203; 10383; 6950; 60
mRNA Splicing - Major Pathway	178	178	24 (13.5%)	3.61707e-06	1.56403e-05	Reactome	R-HSA-72163	HNRPM_HUMAN; HSP7C_HUMAN; HNRPL_HUMAN; PCBP1_HUMAN; HNRH1_HUMAN; HNRPF_HUMAN; TRA2B_HUMAN; RU17_HUMAN; IF4A3_HUMAN; HNRH2_HUMAN; SRSF7_HUMAN; SRSF2_HUMAN; U2AF2_HUMAN; HNRPR_HUMAN; SMD3_HUMAN; U2AF5_HUMAN; SRSF1_HUMAN; ROA0_HUMAN; ROA2_HUMAN; HNRPC_HUMAN; YBOX1_HUMAN; PCBP2_HUMAN; HNRPU_HUMAN; DDX5_HUMAN	6426; 3183; 5094; 3192; 4670; 10236; 4904; 6634; 6434; 3188; 6625; 3185; 3181; 6432; 1655; 9775; 6427; 3191; 3312; 11338; 3187; 10949; 7307; 5093
Post-translational protein modification	1383	1377	101 (7.3%)	4.36505e-06	1.8666e-05	Reactome	R-HSA-597592	CALR_HUMAN; UCHL1_HUMAN; PML_HUMAN; IF5A1_HUMAN; PSME1_HUMAN; UBP14_HUMAN; OST48_HUMAN; HSP7C_HUMAN; CO3_HUMAN; PSMD6_HUMAN; RUVB1_HUMAN; SKP1_HUMAN; APOE_HUMAN; CALX_HUMAN; PSB4_HUMAN; AGM1_HUMAN; TSP1_HUMAN; ETFB_HUMAN; CATZ_HUMAN; RCN1_HUMAN; UBA1_HUMAN; PSB7_HUMAN; RAB1A_HUMAN; COPB_HUMAN; EF1A1_HUMAN; PRS6B_HUMAN; RS2_HUMAN; ALBU_HUMAN; VDAC2_HUMAN; CO4A_HUMAN; PSME2_HUMAN; PSB5_HUMAN; SNAA_…	4240; 5371; 10890; 3913; 2147; 462; 4924; 1650; 5687; 720; 5709; 7416; 7317; 11021; 5954; 5238; 6233; 5689; 8335; 9097; 22872; 5701; 287; 7076; 3698; 1315; 7184; 7879; 1075; 10960; 7345; 3956; 142; 5721; 5718; 378; 6709; 829; 8775; 6921; 348; 9276; 6184; 10383; 10970; 3912; 2720; 3490; 5861; 5720; 9868; 9861; 2335; 5710; 410; 9554; 213; 821; 811; 5589; 2153; 6187; 3915; 54187; 5693; 5683; 5705; 1…
Transport to the Golgi and subsequent modification	168	168	23 (13.7%)	4.43396e-06	1.88565e-05	Reactome	R-HSA-948021	SNAA_HUMAN; TMED9_HUMAN; ARF4_HUMAN; COPG1_HUMAN; ACTZ_HUMAN; COPB_HUMAN; SPTN1_HUMAN; ANK2_HUMAN; SC24C_HUMAN; LMAN2_HUMAN; SCFD1_HUMAN; SPTB1_HUMAN; SC22B_HUMAN; ARF3_HUMAN; CAPZB_HUMAN; CATZ_HUMAN; COPB2_HUMAN; RAB1A_HUMAN; FA5_HUMAN; CATC_HUMAN; DCTN2_HUMAN; CAZA1_HUMAN; SC31A_HUMAN	23256; 832; 378; 54732; 377; 9632; 22820; 10540; 1522; 1075; 10960; 287; 9276; 6710; 6709; 5861; 829; 2153; 8775; 10121; 22872; 9554; 1315
Asparagine N-linked glycosylation	286	286	32 (11.2%)	5.69655e-06	2.38332e-05	Reactome	R-HSA-446203	SNAA_HUMAN; TMED9_HUMAN; ARF4_HUMAN; CALR_HUMAN; COPG1_HUMAN; ACTZ_HUMAN; COPB_HUMAN; BGAL_HUMAN; SPTN1_HUMAN; OST48_HUMAN; ANK2_HUMAN; SC24C_HUMAN; LMAN2_HUMAN; SIAS_HUMAN; CALX_HUMAN; SCFD1_HUMAN; SPTB1_HUMAN; SC22B_HUMAN; GLU2B_HUMAN; ARF3_HUMAN; RPN1_HUMAN; AGM1_HUMAN; CAPZB_HUMAN; CATZ_HUMAN; COPB2_HUMAN; RAB1A_HUMAN; RS27A_HUMAN; FA5_HUMAN; CATC_HUMAN; DCTN2_HUMAN; CAZA1_HUMAN; SC31A_HUMAN	23256; 829; 22820; 1650; 821; 832; 54187; 378; 54732; 1315; 377; 9632; 10540; 1522; 811; 1075; 10960; 287; 9554; 9276; 6184; 6709; 2153; 8775; 10121; 22872; 2720; 5238; 5589; 6710; 6233; 5861
Branched-chain amino acid catabolism	23	23	8 (34.8%)	6.40178e-06	2.63563e-05	Reactome	R-HSA-70895	ACAD8_HUMAN; IVD_HUMAN; ODB2_HUMAN; MMSA_HUMAN; AL9A1_HUMAN; DLDH_HUMAN; ODBA_HUMAN; THIL_HUMAN	3712; 27034; 1738; 223; 593; 4329; 38; 1629
COPI-mediated anterograde transport	83	83	15 (18.1%)	7.11831e-06	2.86957e-05	Reactome	R-HSA-6807878	RAB1A_HUMAN; SNAA_HUMAN; TMED9_HUMAN; COPG1_HUMAN; CAZA1_HUMAN; ARF3_HUMAN; COPB2_HUMAN; ACTZ_HUMAN; COPB_HUMAN; CAPZB_HUMAN; ARF4_HUMAN; SPTN1_HUMAN; DCTN2_HUMAN; SPTB1_HUMAN; ANK2_HUMAN	1315; 8775; 6710; 377; 6709; 832; 10540; 9276; 5861; 22820; 829; 378; 54732; 287; 10121
Mitochondrial Fatty Acid Beta-Oxidation	39	38	10 (26.3%)	7.62562e-06	3.05815e-05	Reactome	R-HSA-77289	DECR_HUMAN; ACOT1_HUMAN; ECHA_HUMAN; ACOT9_HUMAN; ECHB_HUMAN; MUTA_HUMAN; ACADM_HUMAN; ACADS_HUMAN; ECI1_HUMAN; HCDH_HUMAN	3032; 641371; 23597; 1666; 35; 4594; 3030; 34; 1632; 3033
mRNA Splicing	186	186	24 (12.9%)	7.82059e-06	3.12017e-05	Reactome	R-HSA-72172	HNRPM_HUMAN; HSP7C_HUMAN; HNRPL_HUMAN; PCBP1_HUMAN; HNRH1_HUMAN; HNRPF_HUMAN; TRA2B_HUMAN; RU17_HUMAN; IF4A3_HUMAN; HNRH2_HUMAN; SRSF7_HUMAN; SRSF2_HUMAN; U2AF2_HUMAN; HNRPR_HUMAN; SMD3_HUMAN; U2AF5_HUMAN; SRSF1_HUMAN; ROA0_HUMAN; ROA2_HUMAN; HNRPC_HUMAN; YBOX1_HUMAN; PCBP2_HUMAN; HNRPU_HUMAN; DDX5_HUMAN	6426; 3183; 5094; 3192; 4670; 10236; 4904; 6634; 6434; 3188; 6625; 3185; 3181; 6432; 1655; 9775; 6427; 3191; 3312; 11338; 3187; 10949; 7307; 5093
Glyoxylate metabolism and glycine degradation	31	31	9 (29.0%)	9.07943e-06	3.60176e-05	Reactome	R-HSA-389661	ODO2_HUMAN; ODPB_HUMAN; ODPA_HUMAN; ODPX_HUMAN; ODB2_HUMAN; DLDH_HUMAN; ODBA_HUMAN; AATM_HUMAN; ODP2_HUMAN	1738; 1743; 5160; 1737; 8050; 593; 2806; 1629; 5162
Collagen biosynthesis and modifying enzymes	67	67	13 (19.4%)	1.2997e-05	5.00481e-05	Reactome	R-HSA-1650814	PLOD2_HUMAN; CO4A2_HUMAN; COIA1_HUMAN; CO4A1_HUMAN; SERPH_HUMAN; PLOD1_HUMAN; PDIA1_HUMAN; PPIB_HUMAN; CO1A2_HUMAN; P4HA2_HUMAN; CO6A1_HUMAN; CO1A1_HUMAN; P4HA1_HUMAN	871; 1284; 1277; 5034; 1291; 5033; 1282; 1278; 80781; 8974; 5479; 5351; 5352
Chk1/Chk2(Cds1) mediated inactivation of Cyclin B:Cdk1 complex	13	13	6 (46.2%)	1.43889e-05	5.48619e-05	Reactome	R-HSA-75035	1433B_HUMAN; 1433F_HUMAN; 1433Z_HUMAN; 1433E_HUMAN; 1433G_HUMAN; 1433T_HUMAN	7534; 7532; 7533; 10971; 7531; 7529
Cooperation of Prefoldin and TriC/CCT in actin and tubulin folding	33	33	9 (27.3%)	1.59501e-05	6.02215e-05	Reactome	R-HSA-389958	TBB2A_HUMAN; TCPD_HUMAN; TCPG_HUMAN; TCPA_HUMAN; TCPZ_HUMAN; ACTB_HUMAN; TCPE_HUMAN; TCPQ_HUMAN; TBB4B_HUMAN	10575; 10694; 7280; 908; 22948; 7203; 10383; 6950; 60
Formation of tubulin folding intermediates by CCT/TriC	26	26	8 (30.8%)	1.79723e-05	6.75268e-05	Reactome	R-HSA-389960	TBB2A_HUMAN; TCPD_HUMAN; TCPG_HUMAN; TCPA_HUMAN; TCPZ_HUMAN; TCPE_HUMAN; TCPQ_HUMAN; TBB4B_HUMAN	10575; 10694; 7280; 908; 22948; 7203; 10383; 6950
Glycolysis	71	70	13 (18.6%)	2.13316e-05	7.97615e-05	Reactome	R-HSA-70171	TPIS_HUMAN; ENOA_HUMAN; PFKAM_HUMAN; ENOG_HUMAN; PP2AB_HUMAN; ALDOA_HUMAN; PGK1_HUMAN; KAPCA_HUMAN; ALDOC_HUMAN; PFKAP_HUMAN; G3P_HUMAN; G6PI_HUMAN; KPYM_HUMAN	2023; 2597; 226; 5516; 230; 5566; 2821; 2026; 5230; 5315; 5214; 7167; 5213
Collagen formation	91	91	15 (16.5%)	2.25727e-05	8.39965e-05	Reactome	R-HSA-1474290	PLOD2_HUMAN; PXDN_HUMAN; COIA1_HUMAN; CO4A1_HUMAN; CO4A2_HUMAN; PLOD1_HUMAN; SERPH_HUMAN; PPIB_HUMAN; CATB_HUMAN; CO1A2_HUMAN; PDIA1_HUMAN; P4HA2_HUMAN; CO6A1_HUMAN; CO1A1_HUMAN; P4HA1_HUMAN	5479; 7837; 871; 1278; 5351; 1277; 1282; 1508; 5034; 80781; 1284; 5033; 1291; 8974; 5352
Activation of BAD and translocation to mitochondria	15	15	6 (40.0%)	3.86733e-05	0.00013606	Reactome	R-HSA-111447	1433B_HUMAN; 1433F_HUMAN; 1433Z_HUMAN; 1433E_HUMAN; 1433G_HUMAN; 1433T_HUMAN	7534; 7532; 10971; 7529; 7533; 7531
Glycogen metabolism	22	22	7 (31.8%)	4.7902e-05	0.000160503	Reactome	R-HSA-8982491	GYS1_HUMAN; PGM1_HUMAN; LYAG_HUMAN; GLGB_HUMAN; GDE_HUMAN; UGPA_HUMAN; PYGB_HUMAN	178; 5834; 5236; 2548; 2997; 7360; 2632
ECM proteoglycans	57	56	11 (19.6%)	5.32911e-05	0.000177027	Reactome	R-HSA-3000178	LAMA4_HUMAN; CSPG2_HUMAN; LAMC1_HUMAN; LAMA5_HUMAN; VTNC_HUMAN; LAMB1_HUMAN; SPRC_HUMAN; NCAM1_HUMAN; LAMB2_HUMAN; PGS2_HUMAN; AGRIN_HUMAN	1462; 1634; 3910; 3913; 7448; 3912; 375790; 4684; 3911; 3915; 6678
Regulation of pyruvate dehydrogenase (PDH) complex	16	16	6 (37.5%)	5.94023e-05	0.000196485	Reactome	R-HSA-204174	PDK1_HUMAN; ODPB_HUMAN; ODPA_HUMAN; ODPX_HUMAN; DLDH_HUMAN; ODP2_HUMAN	8050; 1738; 5163; 1737; 5160; 5162
Processing of Capped Intron-Containing Pre-mRNA	240	240	26 (10.8%)	7.36107e-05	0.000239389	Reactome	R-HSA-72203	HNRPM_HUMAN; HSP7C_HUMAN; HNRPL_HUMAN; RU17_HUMAN; HNRH1_HUMAN; HNRPF_HUMAN; TRA2B_HUMAN; DX39B_HUMAN; IF4A3_HUMAN; HNRH2_HUMAN; SRSF7_HUMAN; SRSF2_HUMAN; PCBP1_HUMAN; U2AF2_HUMAN; HNRPR_HUMAN; SMD3_HUMAN; U2AF5_HUMAN; SRSF1_HUMAN; ROA0_HUMAN; ROA2_HUMAN; HNRPC_HUMAN; YBOX1_HUMAN; PCBP2_HUMAN; HNRPU_HUMAN; DDX5_HUMAN; SARNP_HUMAN	6426; 3183; 5094; 3192; 4670; 6434; 10236; 4904; 6634; 7919; 3188; 84324; 6625; 3185; 3181; 6432; 1655; 9775; 6427; 3191; 3312; 11338; 3187; 10949; 7307; 5093
mitochondrial fatty acid beta-oxidation of saturated fatty acids	11	11	5 (45.5%)	8.62799e-05	0.000279417	Reactome	R-HSA-77286	ECHA_HUMAN; HCDH_HUMAN; ACADM_HUMAN; ECHB_HUMAN; ACADS_HUMAN	35; 3032; 3033; 3030; 34
Ub-specific processing proteases	220	220	24 (10.9%)	0.000123891	0.000382253	Reactome	R-HSA-5689880	PSB5_HUMAN; PRS6A_HUMAN; H2A1B_HUMAN; PSME1_HUMAN; TOM70_HUMAN; UBP14_HUMAN; PSD12_HUMAN; PSA6_HUMAN; PSMD6_HUMAN; PSMD4_HUMAN; VDAC1_HUMAN; PSB4_HUMAN; PSB1_HUMAN; PRS7_HUMAN; PSA2_HUMAN; PSB7_HUMAN; PSMD3_HUMAN; RS27A_HUMAN; PRS6B_HUMAN; PRS8_HUMAN; RUVB1_HUMAN; VDAC2_HUMAN; PSME2_HUMAN	5702; 5701; 6233; 5718; 5693; 5704; 8607; 5687; 5689; 5683; 9861; 5692; 7417; 5710; 8335; 5720; 5709; 3012; 9097; 5695; 7416; 5705; 5721; 9868
Non-integrin membrane-ECM interactions	42	42	9 (21.4%)	0.000125784	0.000382253	Reactome	R-HSA-3000171	LAMA4_HUMAN; LAMC1_HUMAN; LAMA5_HUMAN; ACTN1_HUMAN; VTNC_HUMAN; LAMB1_HUMAN; TSP1_HUMAN; LAMB2_HUMAN; AGRIN_HUMAN	3910; 375790; 7057; 87; 3912; 3913; 7448; 3915; 3911
MET activates PTK2 signaling	18	18	6 (33.3%)	0.000126924	0.000382253	Reactome	R-HSA-8874081	LAMA4_HUMAN; LAMC1_HUMAN; LAMA5_HUMAN; LAMB1_HUMAN; LAMB2_HUMAN; ITA3_HUMAN	3912; 3675; 3910; 3911; 3915; 3913
Activation of DNA fragmentation factor	13	13	5 (38.5%)	0.000221989	0.000622535	Reactome	R-HSA-211227	H10_HUMAN; HMGB2_HUMAN; H14_HUMAN; IMB1_HUMAN; HMGB1_HUMAN	3005; 3008; 3148; 3146; 3837
Apoptosis induced DNA fragmentation	13	13	5 (38.5%)	0.000221989	0.000622535	Reactome	R-HSA-140342	H10_HUMAN; HMGB2_HUMAN; H14_HUMAN; IMB1_HUMAN; HMGB1_HUMAN	3005; 3008; 3148; 3146; 3837
Hemostasis	668	662	52 (7.9%)	0.000227372	0.000634073	Reactome	R-HSA-109582	TLN1_HUMAN; THRB_HUMAN; TIMP1_HUMAN; EHD3_HUMAN; SPRC_HUMAN; ANXA5_HUMAN; EHD1_HUMAN; FETUA_HUMAN; COF1_HUMAN; A2MG_HUMAN; MIF_HUMAN; PP2AB_HUMAN; CAP1_HUMAN; GBB1_HUMAN; ACTN2_HUMAN; BASI_HUMAN; ITIH4_HUMAN; ITIH3_HUMAN; KAD3_HUMAN; SPB6_HUMAN; LG3BP_HUMAN; PPIA_HUMAN; ALDOA_HUMAN; GNAI2_HUMAN; TSP1_HUMAN; GSLG1_HUMAN; CAPZB_HUMAN; GDN_HUMAN; KAPCA_HUMAN; SAP_HUMAN; TAGL2_HUMAN; LAMP2_HUMAN; TIT…	829; 4282; 3959; 832; 6281; 2335; 2147; 2734; 7094; 87; 462; 2; 960; 6717; 10938; 3699; 7076; 5577; 3920; 88; 7057; 30845; 81; 5270; 302; 8407; 213; 2153; 5516; 197; 6647; 682; 50808; 5478; 2782; 308; 2316; 5269; 3675; 5660; 1072; 488; 3700; 5566; 10487; 813; 7414; 7273; 6678; 2771; 226; 7534
Mitochondrial calcium ion transport	20	20	6 (30.0%)	0.000244294	0.000672895	Reactome	R-HSA-8949215	PHB_HUMAN; PHB2_HUMAN; MPPB_HUMAN; VDAC1_HUMAN; VDAC2_HUMAN; AFG32_HUMAN	11331; 10939; 7416; 7417; 5245; 9512
Apoptotic cleavage of cellular proteins	38	38	8 (21.1%)	0.000339785	0.000870841	Reactome	R-HSA-111465	DESP_HUMAN; VIME_HUMAN; BAP31_HUMAN; DBNL_HUMAN; LMNB1_HUMAN; CTNB1_HUMAN; SPTN1_HUMAN; LMNA_HUMAN	4001; 6709; 4000; 1499; 7431; 1832; 28988; 10134
Pentose phosphate pathway (hexose monophosphate shunt)	15	15	5 (33.3%)	0.000478495	0.00120245	Reactome	R-HSA-71336	G6PD_HUMAN; 6PGD_HUMAN; TALDO_HUMAN; TKT_HUMAN; 6PGL_HUMAN	7086; 25796; 5226; 2539; 6888
Translocation of GLUT4 to the plasma membrane	32	32	7 (21.9%)	0.000624981	0.00153567	Reactome	R-HSA-1445148	1433B_HUMAN; 1433F_HUMAN; 1433Z_HUMAN; 1433E_HUMAN; 1433G_HUMAN; RAB10_HUMAN; 1433T_HUMAN	10890; 7532; 7531; 10971; 7534; 7529; 7533
Cytosolic tRNA aminoacylation	24	24	6 (25.0%)	0.000721231	0.00174448	Reactome	R-HSA-379716	IPYR_HUMAN; SYDC_HUMAN; SYSC_HUMAN; SYWC_HUMAN; SYEP_HUMAN; SYRC_HUMAN	1615; 5464; 5917; 7453; 2058; 6301
Axon guidance	357	355	31 (8.7%)	0.000786538	0.00189062	Reactome	R-HSA-422475	CO4A2_HUMAN; TLN1_HUMAN; CO4A1_HUMAN; HSP7C_HUMAN; SPTN1_HUMAN; HS90A_HUMAN; ANK2_HUMAN; COF1_HUMAN; ARP3_HUMAN; MOES_HUMAN; RADI_HUMAN; HS90B_HUMAN; NCAM1_HUMAN; LAMC1_HUMAN; SPTB1_HUMAN; ARC1A_HUMAN; AGRIN_HUMAN; MYL6_HUMAN; DPYL3_HUMAN; ABLM1_HUMAN; KAPCA_HUMAN; ACTB_HUMAN; CAP1_HUMAN; CO6A1_HUMAN; ARPC3_HUMAN; RS27A_HUMAN; EZRI_HUMAN; LAMB1_HUMAN; MYL9_HUMAN; DPYL2_HUMAN; DPYL1_HUMAN	7430; 1282; 5962; 287; 1291; 7094; 1808; 10094; 4478; 10398; 3983; 3326; 60; 6710; 3312; 4684; 3915; 4637; 1809; 6709; 6233; 3320; 10096; 1072; 10552; 5566; 10487; 1284; 1400; 375790; 3912
Regulation of PLK1 Activity at G2/M Transition	87	87	12 (13.8%)	0.000797985	0.0019122	Reactome	R-HSA-2565942	LIS1_HUMAN; SKP1_HUMAN; RS27A_HUMAN; MYPT1_HUMAN; KAP3_HUMAN; ACTZ_HUMAN; 1433E_HUMAN; DCTN2_HUMAN; 1433G_HUMAN; KAPCA_HUMAN; HS90A_HUMAN; TBB4B_HUMAN	5577; 7532; 10383; 5566; 4659; 6500; 10121; 7531; 3320; 10540; 5048; 6233
Cooperation of PDCL (PhLP1) and TRiC/CCT in G-protein beta folding	43	43	8 (18.6%)	0.000817501	0.00194691	Reactome	R-HSA-6814122	GNAI2_HUMAN; TCPD_HUMAN; TCPG_HUMAN; TCPA_HUMAN; GBB1_HUMAN; TCPZ_HUMAN; TCPE_HUMAN; TCPQ_HUMAN	10575; 10694; 908; 22948; 7203; 2782; 2771; 6950
Membrane Trafficking	582	582	45 (7.7%)	0.000834078	0.0019803	Reactome	R-HSA-199991	SNAA_HUMAN; TMED9_HUMAN; ARF4_HUMAN; HSP7C_HUMAN; COPG1_HUMAN; ACTZ_HUMAN; COPB_HUMAN; SPTN1_HUMAN; GNS_HUMAN; RAB10_HUMAN; ANK2_HUMAN; LIS1_HUMAN; ARP3_HUMAN; SNX9_HUMAN; 1433G_HUMAN; SC24C_HUMAN; LMAN2_HUMAN; RAB35_HUMAN; ARF3_HUMAN; PLIN3_HUMAN; SPTB1_HUMAN; ARC1A_HUMAN; SC22B_HUMAN; 1433T_HUMAN; RAB1A_HUMAN; GDIA_HUMAN; SCFD1_HUMAN; RAB7A_HUMAN; 1433E_HUMAN; CAPZB_HUMAN; CLCB_HUMAN; CATZ_HUMA…	832; 10890; 1212; 3312; 10226; 287; 9554; 1315; 10094; 7533; 2664; 378; 10552; 10971; 10540; 7879; 1075; 10960; 6710; 2153; 10121; 11021; 7529; 54732; 6709; 5861; 829; 8775; 7531; 2799; 5048; 6233; 2512; 23256; 10096; 7532; 9632; 22820; 128866; 1522; 9276; 51429; 377; 22872; 7534
Integrin cell surface interactions	67	66	10 (15.2%)	0.00102833	0.00241189	Reactome	R-HSA-216083	CD44_HUMAN; CO4A2_HUMAN; COIA1_HUMAN; CO4A1_HUMAN; TSP1_HUMAN; VTNC_HUMAN; BASI_HUMAN; FINC_HUMAN; AGRIN_HUMAN; ITA3_HUMAN	80781; 7057; 1284; 960; 7448; 3675; 1282; 375790; 2335; 682
Complex I biogenesis	55	55	9 (16.4%)	0.00103532	0.00242095	Reactome	R-HSA-6799198	NDUA9_HUMAN; NDUA5_HUMAN; NDUA8_HUMAN; NDUS4_HUMAN; NDUAA_HUMAN; NDUS6_HUMAN; NDUV2_HUMAN; NDUB4_HUMAN; NDUV1_HUMAN	4729; 4724; 4710; 4723; 4698; 4705; 4702; 4704; 4726
Signaling by Retinoic Acid	45	45	8 (17.8%)	0.00111795	0.0025907	Reactome	R-HSA-5362517	PDK1_HUMAN; ODPB_HUMAN; ODPA_HUMAN; ODPX_HUMAN; DLDH_HUMAN; AK1C3_HUMAN; ODP2_HUMAN; FABP5_HUMAN	1738; 5160; 1737; 2171; 8050; 8644; 5163; 5162
Golgi-to-ER retrograde transport	116	116	14 (12.1%)	0.00117343	0.00269506	Reactome	R-HSA-8856688	RAB1A_HUMAN; SNAA_HUMAN; TMED9_HUMAN; ARF4_HUMAN; CAZA1_HUMAN; ARF3_HUMAN; COPG1_HUMAN; ACTZ_HUMAN; COPB_HUMAN; CAPZB_HUMAN; DCTN2_HUMAN; COPB2_HUMAN; SC22B_HUMAN; LIS1_HUMAN	832; 378; 54732; 377; 22820; 9276; 5861; 829; 8775; 10121; 9554; 1315; 10540; 5048
Deregulated CDK5 triggers multiple neurodegenerative pathways in Alzheimer,s disease models	18	18	5 (27.8%)	0.00121259	0.00276043	Reactome	R-HSA-8862803	PRDX1_HUMAN; 1433E_HUMAN; PRDX2_HUMAN; LMNA_HUMAN; LMNB1_HUMAN	4000; 4001; 7001; 5052; 7531
Neurodegenerative Diseases	18	18	5 (27.8%)	0.00121259	0.00276043	Reactome	R-HSA-8863678	PRDX1_HUMAN; 1433E_HUMAN; PRDX2_HUMAN; LMNA_HUMAN; LMNB1_HUMAN	4000; 4001; 7001; 5052; 7531
MET promotes cell motility	27	27	6 (22.2%)	0.00140495	0.00317962	Reactome	R-HSA-8875878	LAMA4_HUMAN; LAMB2_HUMAN; LAMA5_HUMAN; LAMB1_HUMAN; LAMC1_HUMAN; ITA3_HUMAN	3910; 3675; 3913; 3912; 3911; 3915
COPII-mediated vesicle transport	69	69	10 (14.5%)	0.00145917	0.00328312	Reactome	R-HSA-204005	RAB1A_HUMAN; SNAA_HUMAN; LMAN2_HUMAN; SCFD1_HUMAN; SC24C_HUMAN; FA5_HUMAN; CATC_HUMAN; CATZ_HUMAN; SC31A_HUMAN; SC22B_HUMAN	23256; 8775; 9632; 1075; 9554; 22872; 1522; 5861; 2153; 10960
HSP90 chaperone cycle for steroid hormone receptors (SHR)	19	19	5 (26.3%)	0.00158205	0.0035187	Reactome	R-HSA-3371497	HS90B_HUMAN; HS90A_HUMAN; HSP7C_HUMAN; STIP1_HUMAN; DNJA1_HUMAN	3320; 10963; 3326; 3301; 3312
Deubiquitination	296	296	26 (8.8%)	0.00186774	0.00411862	Reactome	R-HSA-5688426	PSB5_HUMAN; PRS6A_HUMAN; UCHL1_HUMAN; H2A1B_HUMAN; PSME1_HUMAN; TOM70_HUMAN; UBP14_HUMAN; PSD12_HUMAN; PSA6_HUMAN; PSMD6_HUMAN; PSMD4_HUMAN; VDAC1_HUMAN; PSB4_HUMAN; PSB1_HUMAN; PRS7_HUMAN; PSA2_HUMAN; ACTB_HUMAN; PSB7_HUMAN; PSMD3_HUMAN; RS27A_HUMAN; PRS6B_HUMAN; PRS8_HUMAN; RUVB1_HUMAN; VDAC2_HUMAN; PSME2_HUMAN	5702; 5701; 5718; 5693; 5704; 8607; 5687; 5720; 6233; 5689; 5683; 9861; 5692; 9097; 7417; 5710; 7345; 8335; 5709; 3012; 5695; 7416; 5705; 9868; 60; 5721
Cellular responses to stress	345	343	29 (8.5%)	0.00187896	0.00413158	Reactome	R-HSA-2262752	HSP7C_HUMAN; LMNB1_HUMAN; HS90A_HUMAN; GPX3_HUMAN; H10_HUMAN; PDIA1_HUMAN; PRDX5_HUMAN; TRXR1_HUMAN; HS90B_HUMAN; STIP1_HUMAN; CYC_HUMAN; PRDX3_HUMAN; GPX1_HUMAN; SERPH_HUMAN; IBP7_HUMAN; 1433E_HUMAN; ELOC_HUMAN; RS27A_HUMAN; H2A1B_HUMAN; PRDX1_HUMAN; H14_HUMAN; PRDX2_HUMAN; EF1A1_HUMAN; GRP75_HUMAN; SODC_HUMAN; DNJA1_HUMAN; GSHR_HUMAN; THIO_HUMAN	3312; 3005; 7531; 3008; 2876; 25824; 3326; 2878; 3301; 5052; 8335; 3320; 6647; 3313; 4001; 7295; 7001; 2936; 5034; 1915; 6233; 6921; 7296; 871; 54205; 3012; 10963; 3490; 10935
Activation of BH3-only proteins	30	30	6 (20.0%)	0.00249716	0.00542922	Reactome	R-HSA-114452	1433B_HUMAN; 1433F_HUMAN; 1433Z_HUMAN; 1433E_HUMAN; 1433G_HUMAN; 1433T_HUMAN	7532; 7531; 10971; 7534; 7529; 7533
Semaphorin interactions	64	64	9 (14.1%)	0.00307231	0.00664238	Reactome	R-HSA-373755	MYL6_HUMAN; COF1_HUMAN; TLN1_HUMAN; HS90B_HUMAN; DPYL3_HUMAN; MYL9_HUMAN; DPYL2_HUMAN; HS90A_HUMAN; DPYL1_HUMAN	1400; 1809; 10398; 7094; 3320; 1808; 4637; 1072; 3326
Fatty acid metabolism	188	186	18 (9.7%)	0.00324811	0.00698343	Reactome	R-HSA-8978868	THIK_HUMAN; GPX1_HUMAN; DECR_HUMAN; ACOT1_HUMAN; CBR1_HUMAN; FAS_HUMAN; ECHA_HUMAN; ACOT9_HUMAN; ECHB_HUMAN; ACADS_HUMAN; ACLY_HUMAN; AK1C3_HUMAN; ACADM_HUMAN; LKHA4_HUMAN; NLTP_HUMAN; MUTA_HUMAN; ECI1_HUMAN; HCDH_HUMAN	641371; 3032; 873; 3033; 35; 30; 3030; 4594; 1632; 23597; 1666; 8644; 34; 47; 2194; 6342; 2876; 4048
Intrinsic Pathway for Apoptosis	43	43	7 (16.3%)	0.00380924	0.00801182	Reactome	R-HSA-109606	1433B_HUMAN; 1433F_HUMAN; 1433Z_HUMAN; 1433E_HUMAN; 1433G_HUMAN; CYC_HUMAN; 1433T_HUMAN	7532; 7531; 10971; 7534; 7529; 54205; 7533
BBSome-mediated cargo-targeting to cilium	23	23	5 (21.7%)	0.00391227	0.00814006	Reactome	R-HSA-5620922	TCPE_HUMAN; TCPD_HUMAN; TCPG_HUMAN; TCPA_HUMAN; TCPQ_HUMAN	10575; 22948; 10694; 7203; 6950
Degradation of the extracellular matrix	105	105	12 (11.4%)	0.00405617	0.00841682	Reactome	R-HSA-1474228	CD44_HUMAN; COIA1_HUMAN; TIMP1_HUMAN; LAMA5_HUMAN; CATB_HUMAN; LAMB1_HUMAN; A2MG_HUMAN; BASI_HUMAN; HTRA1_HUMAN; LAMC1_HUMAN; PGS2_HUMAN; NID1_HUMAN	1634; 7076; 3911; 4811; 1508; 80781; 3912; 5654; 2; 960; 682; 3915
Cargo concentration in the ER	33	33	6 (18.2%)	0.00412881	0.00852187	Reactome	R-HSA-5694530	FA5_HUMAN; SC24C_HUMAN; LMAN2_HUMAN; CATC_HUMAN; CATZ_HUMAN; SC22B_HUMAN	9632; 9554; 1522; 2153; 1075; 10960
Cleavage of Growing Transcript in the Termination Region	67	67	9 (13.4%)	0.00420684	0.00863686	Reactome	R-HSA-109688	IF4A3_HUMAN; SRSF1_HUMAN; U2AF2_HUMAN; SRSF7_HUMAN; SMD3_HUMAN; DX39B_HUMAN; SRSF2_HUMAN; U2AF5_HUMAN; SARNP_HUMAN	6426; 11338; 7919; 6634; 7307; 9775; 84324; 6427; 6432
RNA Polymerase II Transcription Termination	67	67	9 (13.4%)	0.00420684	0.00863686	Reactome	R-HSA-73856	IF4A3_HUMAN; SRSF1_HUMAN; U2AF2_HUMAN; SRSF7_HUMAN; SMD3_HUMAN; DX39B_HUMAN; SRSF2_HUMAN; U2AF5_HUMAN; SARNP_HUMAN	6426; 11338; 7919; 6634; 7307; 9775; 84324; 6427; 6432
Triglyceride catabolism	24	24	5 (20.8%)	0.00475202	0.00967912	Reactome	R-HSA-163560	PLIN3_HUMAN; PP1A_HUMAN; FABPH_HUMAN; KAPCA_HUMAN; FABP5_HUMAN	5566; 5499; 2171; 10226; 2170
Antigen Presentation: Folding, assembly and peptide loading of class I MHC	24	24	5 (20.8%)	0.00475202	0.00967912	Reactome	R-HSA-983170	CALX_HUMAN; B2MG_HUMAN; SC31A_HUMAN; SC24C_HUMAN; CALR_HUMAN	22872; 9632; 821; 811; 567
Amino acid synthesis and interconversion (transamination)	35	34	6 (17.6%)	0.00481644	0.00973348	Reactome	R-HSA-70614	DHE3_HUMAN; GLSK_HUMAN; AATM_HUMAN; AATC_HUMAN; SERA_HUMAN; P5CS_HUMAN	2805; 2746; 26227; 2806; 5832; 2744
Interconversion of nucleotide di- and triphosphates	34	34	6 (17.6%)	0.00481644	0.00973348	Reactome	R-HSA-499943	TRXR1_HUMAN; KAD1_HUMAN; KAD4_HUMAN; KAD2_HUMAN; GSHR_HUMAN; THIO_HUMAN	7296; 2936; 205; 7295; 204; 203
Loss of Nlp from mitotic centrosomes	69	69	9 (13.0%)	0.00512861	0.0102308	Reactome	R-HSA-380259	LIS1_HUMAN; KAP3_HUMAN; ACTZ_HUMAN; 1433E_HUMAN; DCTN2_HUMAN; 1433G_HUMAN; KAPCA_HUMAN; HS90A_HUMAN; TBB4B_HUMAN	7532; 7531; 3320; 5566; 5577; 10383; 10540; 5048; 10121
Loss of proteins required for interphase microtubule organization from the centrosome	69	69	9 (13.0%)	0.00512861	0.0102308	Reactome	R-HSA-380284	LIS1_HUMAN; KAP3_HUMAN; ACTZ_HUMAN; 1433E_HUMAN; DCTN2_HUMAN; 1433G_HUMAN; KAPCA_HUMAN; HS90A_HUMAN; TBB4B_HUMAN	7532; 7531; 3320; 5566; 5577; 10383; 10540; 5048; 10121
G2/M Transition	137	137	14 (10.2%)	0.00553456	0.010984	Reactome	R-HSA-69275	LIS1_HUMAN; SKP1_HUMAN; RS27A_HUMAN; MYPT1_HUMAN; KAP3_HUMAN; ACTZ_HUMAN; 1433E_HUMAN; DCTN2_HUMAN; 1433G_HUMAN; HS90B_HUMAN; KAPCA_HUMAN; PP2AB_HUMAN; HS90A_HUMAN; TBB4B_HUMAN	5577; 3326; 5566; 4659; 7532; 10383; 6500; 10121; 7531; 6233; 5516; 3320; 10540; 5048
RHO GTPases activate PKNs	96	96	11 (11.5%)	0.0057001	0.01125	Reactome	R-HSA-5625740	MYL6_HUMAN; 1433B_HUMAN; MYPT1_HUMAN; 1433F_HUMAN; 1433Z_HUMAN; H2A1B_HUMAN; 1433G_HUMAN; MYL9_HUMAN; 1433E_HUMAN; 1433T_HUMAN	7529; 10398; 7532; 10971; 4637; 4659; 8335; 3012; 7531; 7534; 7533
mRNA 3,-end processing	58	58	8 (13.8%)	0.00579663	0.0113873	Reactome	R-HSA-72187	IF4A3_HUMAN; SRSF1_HUMAN; U2AF2_HUMAN; SRSF7_HUMAN; DX39B_HUMAN; SRSF2_HUMAN; U2AF5_HUMAN; SARNP_HUMAN	6426; 11338; 84324; 6432; 7919; 7307; 9775; 6427
Chaperonin-mediated protein folding	97	97	11 (11.3%)	0.00616225	0.0120749	Reactome	R-HSA-390466	TBB2A_HUMAN; GNAI2_HUMAN; TCPD_HUMAN; TCPG_HUMAN; TCPA_HUMAN; GBB1_HUMAN; TCPZ_HUMAN; ACTB_HUMAN; TCPE_HUMAN; TCPQ_HUMAN; TBB4B_HUMAN	22948; 10694; 7203; 2782; 60; 7280; 10383; 10575; 2771; 908; 6950
Mitotic G2-G2/M phases	139	139	14 (10.1%)	0.00628392	0.0122822	Reactome	R-HSA-453274	LIS1_HUMAN; SKP1_HUMAN; RS27A_HUMAN; MYPT1_HUMAN; KAP3_HUMAN; ACTZ_HUMAN; 1433E_HUMAN; DCTN2_HUMAN; 1433G_HUMAN; HS90B_HUMAN; KAPCA_HUMAN; PP2AB_HUMAN; HS90A_HUMAN; TBB4B_HUMAN	5577; 3326; 5566; 4659; 7532; 10383; 6500; 10121; 7531; 6233; 5516; 3320; 10540; 5048
Signaling by RAS mutants	36	36	6 (16.7%)	0.00643862	0.0125213	Reactome	R-HSA-6802949	TLN1_HUMAN; 1433B_HUMAN; VINC_HUMAN; PEBP1_HUMAN; PHB_HUMAN; FINC_HUMAN	7094; 5245; 7414; 5037; 7529; 2335
AURKA Activation by TPX2	72	72	9 (12.5%)	0.00679588	0.01315	Reactome	R-HSA-8854518	LIS1_HUMAN; KAP3_HUMAN; ACTZ_HUMAN; 1433E_HUMAN; DCTN2_HUMAN; 1433G_HUMAN; KAPCA_HUMAN; HS90A_HUMAN; TBB4B_HUMAN	7532; 5566; 7531; 3320; 5577; 10383; 10540; 5048; 10121
Cellular responses to external stimuli	414	412	31 (7.5%)	0.00759592	0.014625	Reactome	R-HSA-8953897	MT2_HUMAN; HSP7C_HUMAN; LMNB1_HUMAN; HS90A_HUMAN; GPX3_HUMAN; H10_HUMAN; PDIA1_HUMAN; PRDX5_HUMAN; TRXR1_HUMAN; HS90B_HUMAN; STIP1_HUMAN; CYC_HUMAN; PRDX3_HUMAN; GPX1_HUMAN; SERPH_HUMAN; IBP7_HUMAN; 1433E_HUMAN; CSRP1_HUMAN; ELOC_HUMAN; RS27A_HUMAN; H2A1B_HUMAN; PRDX1_HUMAN; H14_HUMAN; PRDX2_HUMAN; EF1A1_HUMAN; GRP75_HUMAN; SODC_HUMAN; DNJA1_HUMAN; GSHR_HUMAN; THIO_HUMAN	3312; 7531; 3008; 2876; 25824; 3326; 2878; 1465; 3301; 5052; 3320; 6647; 3313; 4502; 4001; 7295; 2936; 7001; 5034; 1915; 6233; 6921; 7296; 871; 3005; 8335; 3012; 10963; 3490; 54205; 10935
Cilium Assembly	187	187	17 (9.1%)	0.00774345	0.0148352	Reactome	R-HSA-5617833	DCTN2_HUMAN; SEPT2_HUMAN; LIS1_HUMAN; KAP3_HUMAN; TCPG_HUMAN; ACTZ_HUMAN; TNPO1_HUMAN; TCPD_HUMAN; 1433G_HUMAN; ARF4_HUMAN; KAPCA_HUMAN; TCPA_HUMAN; TCPE_HUMAN; 1433E_HUMAN; HS90A_HUMAN; TCPQ_HUMAN; TBB4B_HUMAN	5577; 4735; 10694; 5566; 3842; 7203; 22948; 7532; 10383; 10121; 10575; 7531; 3320; 10540; 6950; 5048; 378
Oncogenic MAPK signaling	61	61	8 (13.1%)	0.00786879	0.0150085	Reactome	R-HSA-6802957	TLN1_HUMAN; 1433B_HUMAN; FINC_HUMAN; VINC_HUMAN; PHB_HUMAN; SND1_HUMAN; PEBP1_HUMAN; LMNA_HUMAN	5037; 7094; 7414; 5245; 4000; 27044; 7529; 2335
L1CAM interactions	103	101	11 (10.9%)	0.00831215	0.0155027	Reactome	R-HSA-373760	MOES_HUMAN; EZRI_HUMAN; HSP7C_HUMAN; LAMB1_HUMAN; RADI_HUMAN; SPTN1_HUMAN; LAMC1_HUMAN; SPTB1_HUMAN; DPYL2_HUMAN; ANK2_HUMAN; NCAM1_HUMAN	7430; 3312; 5962; 287; 6710; 3912; 6709; 1808; 4684; 4478; 3915
Paradoxical activation of RAF signaling by kinase inactive BRAF	38	38	6 (15.8%)	0.00842476	0.0155999	Reactome	R-HSA-6802955	TLN1_HUMAN; 1433B_HUMAN; VINC_HUMAN; PEBP1_HUMAN; PHB_HUMAN; FINC_HUMAN	7094; 5245; 5037; 7414; 7529; 2335
Signaling by moderate kinase activity BRAF mutants	38	38	6 (15.8%)	0.00842476	0.0155999	Reactome	R-HSA-6802946	TLN1_HUMAN; 1433B_HUMAN; VINC_HUMAN; PEBP1_HUMAN; PHB_HUMAN; FINC_HUMAN	7094; 5245; 7414; 5037; 7529; 2335
Association of TriC/CCT with target proteins during biosynthesis	39	39	6 (15.4%)	0.00956714	0.0175384	Reactome	R-HSA-390471	TCPD_HUMAN; TCPG_HUMAN; TCPA_HUMAN; TCPZ_HUMAN; TCPE_HUMAN; TCPQ_HUMAN	10575; 10694; 908; 22948; 7203; 6950
Protein folding	103	103	11 (10.7%)	0.00958495	0.0175384	Reactome	R-HSA-391251	TBB2A_HUMAN; GNAI2_HUMAN; TCPD_HUMAN; TCPG_HUMAN; TCPA_HUMAN; GBB1_HUMAN; TCPZ_HUMAN; ACTB_HUMAN; TCPE_HUMAN; TCPQ_HUMAN; TBB4B_HUMAN	22948; 10694; 7203; 2782; 60; 7280; 10383; 10575; 2771; 908; 6950
Warburg Effect	45	45	26 (57.8%)	2.3722e-23	4.59022e-21	SMPDB	SMP00654	DHE3_HUMAN; G6PD_HUMAN; ODPB_HUMAN; FUMH_HUMAN; PGK1_HUMAN; SDHB_HUMAN; KPYM_HUMAN; TALDO_HUMAN; ACOC_HUMAN; ACON_HUMAN; CISY_HUMAN; G3P_HUMAN; SUCB2_HUMAN; 6PGD_HUMAN; ODO2_HUMAN; ODPA_HUMAN; DLDH_HUMAN; 6PGL_HUMAN; SDHA_HUMAN; SUCA_HUMAN; IDH3A_HUMAN; ENOA_HUMAN; MDHC_HUMAN; TKT_HUMAN; G6PI_HUMAN; ODP2_HUMAN	2821; 2597; 5230; 2023; 5160; 5162; 1737; 1738; 1431; 50; 3419; 1743; 8802; 8801; 6389; 6390; 2271; 4190; 2746; 6888; 7086; 25796; 2539; 5226; 48; 5315
Glutaminolysis and Cancer	37	37	19 (51.4%)	4.26603e-16	1.10064e-14	SMPDB	SMP02298	SUCA_HUMAN; FUMH_HUMAN; ACON_HUMAN; DHE3_HUMAN; MDHM_HUMAN; ODO2_HUMAN; IDHP_HUMAN; IDH3A_HUMAN; ODPA_HUMAN; ODPB_HUMAN; CISY_HUMAN; LDHA_HUMAN; DLDH_HUMAN; ACLY_HUMAN; AATM_HUMAN; SDHB_HUMAN; SDHA_HUMAN; ODP2_HUMAN; SUCB2_HUMAN	5160; 5162; 1737; 1738; 1431; 3419; 1743; 8802; 8801; 2271; 50; 6390; 6389; 4191; 2746; 2806; 3939; 3418; 47
[truncated: 139 more rows]
