# Supplementary material for: Network integration and modelling of dynamic drug responses at multi-omics levels
Source: Commun Biol. 2020 Oct 15;3:573. doi: 10.1038/s42003-020-01302-8 (PMC7567116; doi:10.1038/s42003-020-01302-8)
Supplement: Supplementary file 5 — Supplementary Data 3 [file 42003_2020_1302_MOESM5_ESM.xlsx]

## Sheet: Dynamic response genes
Dynamic response genes
Gene_name	p.valor-TvsC	p.valor_Timex-TvsC	p.valor_Time2x-TvsC	compound	dose		Column	Explanation
ABCA1	NA	0.000342308	NA	DAU	Ther		<Gene>	Gene symbol
ABCA1	8.99376e-05	0.0170537	NA	DAU	Tox		<p.valor-TvsC>	The p-value for the estimated constant term "β0,TvsC" of the model below
ABI3BP	NA	6.66092e-10	NA	DAU	Ther		<p.valor_Timex-TvsC>	The p-value for the estimated linear term "β1,TvsC" of the model below
ABI3BP	NA	0.00468928	NA	DAU	Tox		<p.valor_Time2x-TvsC>	The p-value for the estimated quadratic term "β2,TvsC" of the model below
ACTA2	NA	2.68594e-06	NA	DAU	Ther		<compound>	Anthracycline treatment of this experiment
ACTA2	NA	2.17868e-17	NA	DAU	Tox		<dose>	Dosage of this experiment
ACTBP11	6.88121e-19	0.00511604	NA	DAU	Ther
ACTG1P9	1.00413e-23	0.0176741	0.0355043	DAU	Ther
ACTRT1	1.68641e-12	0.0289448	0.02962	DAU	Ther		MaSigPro polynomial regression model:
ADAMTS14	NA	0.00405131	NA	DAU	Ther
ADAMTS14	0.00693481	1.34152e-12	NA	DAU	Tox
ADAMTS18	5.87527e-07	0.0464484	0.0303551	DAU	Ther
ADAMTS3	NA	1.06609e-06	0.00220785	DAU	Tox
ADAMTS5	NA	9.30786e-09	NA	DAU	Ther
ADAMTS9	NA	7.3118e-08	1.1076e-05	DAU	Ther
ADAMTS9	NA	6.01074e-11	7.23778e-06	DAU	Tox
ADD3	3.50133e-08	0.00267432	0.012998	DAU	Ther
ADD3	NA	0.00145925	0.0472461	DAU	Tox
ADGRG4	4.8326e-11	0.0229396	NA	DAU	Ther
ADGRL3	NA	0.0296437	0.039752	DAU	Ther
ADGRL3	NA	1.7692e-11	NA	DAU	Tox
AES	NA	2.87907e-07	6.69893e-05	DAU	Ther
AES	1.034e-08	8.98367e-05	NA	DAU	Tox
AHNAK2	0.00196343	0.00726405	NA	DAU	Ther
AHNAK2	NA	3.31925e-15	NA	DAU	Tox
AKR1C4	1.61614e-09	0.0316311	NA	DAU	Ther
API5P2	1.82866e-21	0.0440641	NA	DAU	Tox
ARL6IP5	0.0300807	0.00429822	NA	DAU	Tox
ARSB	1.2502e-05	1.95162e-05	0.00592693	DAU	Tox
ATP10B	1.68641e-12	0.0289448	0.02962	DAU	Ther
ATP2B1	0.000102628	0.00460805	NA	DAU	Ther
ATP5F1AP8	3.53367e-20	0.0258738	NA	DAU	Tox
ATP5ME	1.77926e-07	0.0227332	0.0208236	DAU	Ther
ATP6V0D1	8.69097e-15	0.000477953	NA	DAU	Ther
B2M	2.31362e-11	0.00032498	0.000333533	DAU	Ther
B4GALNT3	2.32609e-07	8.36723e-12	NA	DAU	Tox
B4GALT1	1.68041e-08	0.014346	0.0319827	DAU	Ther
B4GALT1	1.1767e-07	0.00083791	0.00558589	DAU	Tox
BATF	NA	1.89222e-09	NA	DAU	Ther
BATF	NA	2.03795e-09	NA	DAU	Tox
BCRP4	2.74452e-09	0.0273729	0.0165174	DAU	Ther
BNIP3L	2.41572e-07	6.05264e-08	NA	DAU	Ther
BNIP3P39	3.1066e-12	0.0131072	NA	DAU	Ther
BNIP3P9	2.28894e-10	0.0211232	0.0118819	DAU	Tox
BRINP3	1.05941e-05	3.05143e-06	NA	DAU	Tox
BTK	3.34397e-10	0.0176572	0.00997586	DAU	Ther
C10orf53	2.74452e-09	0.0273729	0.0165174	DAU	Ther
C12orf74	2.3515e-24	0.0403629	NA	DAU	Tox
C18orf15	2.74452e-09	0.0273729	0.0165174	DAU	Ther
C1GALT1P1	4.59706e-08	0.0326485	0.0202309	DAU	Ther
C1orf87	1.68641e-12	0.0289448	0.02962	DAU	Ther
C1R	NA	0.000516749	0.00375487	DAU	Ther
C1R	2.64349e-05	8.1568e-06	NA	DAU	Tox
C4B	NA	0.000530954	NA	DAU	Ther
CA15P1	6.79407e-24	0.0361321	NA	DAU	Tox
CACHD1	NA	0.000727591	NA	DAU	Ther
CACHD1	0.00832344	2.78079e-13	NA	DAU	Tox
CAPN11	1.68641e-12	0.0289448	0.02962	DAU	Ther
CBX1P1	1.68107e-15	0.00159564	0.000602207	DAU	Tox
CCDC196	3.51082e-24	0.0420343	NA	DAU	Tox
CCL2	7.61444e-05	0.000223153	0.000110213	DAU	Ther
CCL2	NA	1.71047e-12	2.63431e-08	DAU	Tox
CCL21	0.00191866	0.000202338	NA	DAU	Ther
CCL21	0.0243325	1.82449e-12	NA	DAU	Tox
CCL5	NA	1.17181e-08	5.26047e-07	DAU	Ther
CCL5	NA	5.10126e-07	0.000291703	DAU	Tox
CD24	0.0438892	2.526e-05	NA	DAU	Ther
CD24	7.22758e-05	9.1126e-08	NA	DAU	Tox
CD248	NA	4.71834e-11	NA	DAU	Ther
CD55	0.000296537	0.00220769	0.0134501	DAU	Ther
CD55	0.00807706	0.0281241	NA	DAU	Tox
CDC42EP3P1	1.30467e-06	0.00276451	0.000884848	DAU	Ther
CDH6	NA	8.00721e-05	0.011309	DAU	Ther
CDH6	NA	1.21676e-05	0.0156567	DAU	Tox
CDK16	0.00167947	5.71492e-06	NA	DAU	Tox
CDK5P1	1.21349e-15	0.00241743	NA	DAU	Ther
CELA2A	NA	2.95195e-09	NA	DAU	Ther
CFB	0.00636198	0.00502694	0.0171083	DAU	Ther
CFB	5.93421e-05	0.00150012	NA	DAU	Tox
CHCHD3	1.38726e-13	0.00412391	NA	DAU	Ther
CHI3L1	0.010117	0.0123717	NA	DAU	Ther
CHI3L1	4.41883e-05	1.18175e-13	NA	DAU	Tox
CHPF	2.06854e-13	0.0164195	NA	DAU	Ther
CHPF	8.95973e-05	0.00521109	NA	DAU	Tox
CHRM3-AS2	3.51082e-24	0.0420343	NA	DAU	Tox
CHRND	1.27485e-05	0.0079371	0.00992966	DAU	Ther
CHST11	NA	0.000550316	NA	DAU	Ther
CHST11	0.000269126	1.41146e-10	NA	DAU	Tox
CLCA2	8.5594e-11	0.0381949	0.00174138	DAU	Tox
CLPSL2	4.8326e-11	0.0229396	NA	DAU	Ther
CNTNAP1	NA	0.022439	NA	DAU	Ther
CNTNAP1	NA	6.85095e-09	0.00338802	DAU	Tox
COL12A1	NA	2.22944e-06	0.0012757	DAU	Ther
COL12A1	NA	5.06819e-10	NA	DAU	Tox
COL15A1	0.034205	3.58293e-06	NA	DAU	Ther
COL15A1	0.0301282	5.43749e-05	NA	DAU	Tox
COL1A2	1.28591e-06	0.000189626	0.0104352	DAU	Ther
COL1A2	0.00106318	0.000714299	0.00564316	DAU	Tox
COL2A1	NA	3.09686e-06	NA	DAU	Ther
COL2A1	NA	0.0443659	NA	DAU	Tox
COL4A2	9.50302e-06	0.020237	NA	DAU	Ther
COL4A2	3.36153e-09	8.93365e-05	NA	DAU	Tox
COL6A3	NA	6.86644e-07	0.000223015	DAU	Ther
COL6A3	0.0239983	0.000432607	NA	DAU	Tox
COX6A1P2	2.01312e-09	2.28068e-05	NA	DAU	Tox
CPHXL	4.8326e-11	0.0229396	NA	DAU	Ther
CRIP2	1.04881e-07	0.020746	NA	DAU	Ther
CRIP2	NA	8.97951e-05	0.0130661	DAU	Tox
CRLF1	NA	6.7754e-07	0.000502761	DAU	Ther
CRLF1	NA	1.36817e-08	NA	DAU	Tox
CRYBA2	5.31067e-16	0.0493315	NA	DAU	Tox
CTGF	NA	1.85685e-17	NA	DAU	Tox
CTSB	3.96031e-05	7.98067e-06	NA	DAU	Tox
CTSD	5.39279e-16	6.24507e-05	NA	DAU	Ther
CTSD	1.18926e-08	0.000478127	NA	DAU	Tox
CXCL10	NA	2.96091e-09	5.64432e-08	DAU	Ther
CXCL10	NA	5.90636e-08	6.91906e-05	DAU	Tox
CXCL12	0.00163238	1.77079e-19	NA	DAU	Tox
CXCL8	0.000164299	0.00360845	0.00802939	DAU	Ther
CXCL8	NA	2.33236e-07	4.00037e-05	DAU	Tox
CYBRD1	NA	0.000126778	0.0298089	DAU	Ther
CYBRD1	0.0306983	0.00323805	0.0365893	DAU	Tox
CYP4F22	2.74452e-09	0.0273729	0.0165174	DAU	Ther
CYP51A1P3	7.87376e-10	0.0323546	NA	DAU	Ther
DAPK3	2.85725e-14	0.000599622	NA	DAU	Tox
DCDC2C	2.28894e-10	0.0211232	0.0118819	DAU	Tox
DCN	NA	4.21851e-08	NA	DAU	Ther
DCN	4.52982e-06	0.00110078	NA	DAU	Tox
DDX55P1	7.87376e-10	0.0323546	NA	DAU	Ther
DDX6P2	0.000637546	0.0137301	0.0167234	DAU	Ther
DGCR9	1.61614e-09	0.0316311	NA	DAU	Ther
DHFR	3.98228e-05	0.0276479	NA	DAU	Ther
DHFR	1.10927e-05	0.0317694	NA	DAU	Tox
DMRT1	7.87376e-10	0.0323546	NA	DAU	Ther
DNM1P38	1.89264e-12	0.0144374	0.0214921	DAU	Ther
DPYSL2	0.0340355	0.00446817	0.0408745	DAU	Ther
DPYSL2	0.0169029	8.45742e-06	NA	DAU	Tox
DPYSL3	NA	4.35459e-18	NA	DAU	Tox
DRAIC	1.79769e-09	0.0402302	NA	DAU	Ther
DSP	NA	4.04848e-06	0.000729536	DAU	Ther
DSP	0.000178364	8.74023e-09	NA	DAU	Tox
DTX3L	5.5175e-05	0.00399523	0.000324546	DAU	Ther
DTX3L	NA	2.06183e-08	3.55389e-06	DAU	Tox
DUSP6	4.47172e-14	0.000307673	0.00081257	DAU	Ther
DUSP6	1.2727e-13	0.0322535	NA	DAU	Tox
DUX4L50	4.71641e-11	0.0483324	0.0492825	DAU	Ther
DYNC1H1	2.48798e-11	0.0138966	NA	DAU	Ther
DYNC1H1	1.5055e-06	0.00972101	NA	DAU	Tox
DYRK4	5.01675e-07	0.000140613	NA	DAU	Tox
EDIL3	4.53117e-05	0.000158539	0.00292748	DAU	Tox
EDNRA	NA	9.29454e-11	NA	DAU	Tox
EEF1A1P32	3.34397e-10	0.0176572	0.00997586	DAU	Ther
EFCAB8	0.000198983	0.00755283	0.00573901	DAU	Ther
EFHD1	0.016875	0.00842479	0.0445596	DAU	Ther
EFHD1	NA	7.71213e-06	0.00181466	DAU	Tox
EIF3FP1	1.68641e-12	0.0289448	0.02962	DAU	Ther
ELK2BP	4.71641e-11	0.0483324	0.0492825	DAU	Ther
EMC10	2.40759e-13	0.0154469	NA	DAU	Ther
ENO4	3.34397e-10	0.0176572	0.00997586	DAU	Ther
EPHX1	5.32211e-07	6.27858e-06	NA	DAU	Tox
ERVK-28	0.000198983	0.00755283	0.00573901	DAU	Ther
EWSR1	9.89554e-15	0.0140094	0.015148	DAU	Ther
F2R	NA	4.00724e-06	0.0043419	DAU	Ther
F2R	0.0199221	0.000192991	NA	DAU	Tox
FABP6	3.34397e-10	0.0176572	0.00997586	DAU	Ther
FAM168B	3.98783e-05	0.0068615	0.00250596	DAU	Ther
FAM168B	1.53936e-05	0.00394673	0.00253647	DAU	Tox
FAM58DP	2.3515e-24	0.0403629	NA	DAU	Tox
FBN1	NA	6.42662e-08	5.59011e-06	DAU	Ther
FBN1	0.00236829	0.000770369	NA	DAU	Tox
FBN2	0.000697561	8.06075e-14	NA	DAU	Tox
FCN3	1.68641e-12	0.0289448	0.02962	DAU	Ther
FLII	0.0153829	0.0345474	0.0256374	DAU	Ther
FLII	3.39221e-13	0.0331136	NA	DAU	Tox
FLOT2	4.23766e-07	2.25167e-06	NA	DAU	Tox
FN1	3.83091e-05	0.00684217	0.0211782	DAU	Ther
FREM2	0.000984068	1.7394e-13	NA	DAU	Tox
FUT3	3.34397e-10	0.0176572	0.00997586	DAU	Ther
GABRB2	0.0166777	1.50089e-13	NA	DAU	Tox
GABRG2	0.000198983	0.00755283	0.00573901	DAU	Ther
GAPDHP40	1.49492e-15	0.047738	NA	DAU	Ther
GAPDHP63	6.23179e-10	0.0161578	NA	DAU	Ther
GAPDHP65	2.90861e-19	0.0199283	0.00563985	DAU	Ther
GAPDHP66	2.62172e-09	0.0172484	0.0117401	DAU	Ther
GAS2L2	4.25624e-06	0.000794299	0.000531112	DAU	Ther
GATM	NA	1.18825e-05	NA	DAU	Ther
GATM	NA	5.43829e-06	7.31988e-05	DAU	Tox
GBP2	NA	1.59446e-05	0.0019594	DAU	Ther
GBP2	NA	0.0110487	1.44764e-08	DAU	Tox
GBP4	0.00221838	2.45693e-05	9.90507e-05	DAU	Ther
GBP4	0.0141808	0.00378004	0.0136451	DAU	Tox
GCSAML	3.33338e-10	0.0227793	0.0129679	DAU	Tox
GDF15	1.16233e-06	0.00986113	0.0416435	DAU	Tox
GJA3	5.02358e-06	5.11271e-07	NA	DAU	Tox
GJD4	9.6983e-10	0.0272401	0.0159547	DAU	Tox
GLULP3	9.97306e-22	0.0430182	NA	DAU	Tox
GNAS	NA	2.11245e-09	7.6087e-08	DAU	Ther
GNAS	0.0227243	0.0059715	0.000287856	DAU	Tox
GNG12	NA	1.152e-05	NA	DAU	Ther
GPC6	NA	5.59355e-11	2.55088e-06	DAU	Tox
GPI	0.049192	0.000427918	NA	DAU	Tox
GPX1P1	2.16125e-05	0.029754	0.0191177	DAU	Tox
GRAMD1B	1.60341e-07	0.0035997	NA	DAU	Tox
GRIA2	4.58418e-09	0.00813618	0.0142426	DAU	Tox
GRM6	3.34397e-10	0.0176572	0.00997586	DAU	Ther
GYPC	NA	2.7342e-05	0.00450332	DAU	Ther
GYPC	0.00168884	0.00218287	0.0398403	DAU	Tox
H19	4.0714e-27	5.68516e-15	5.71819e-07	DAU	Tox
H2AFZP6	1.68641e-12	0.0289448	0.02962	DAU	Ther
HAL	9.0608e-06	0.0241497	0.0398459	DAU	Ther
HAND2	9.68907e-15	4.89079e-06	6.13536e-06	DAU	Tox
HGF	0.00921291	4.29025e-06	NA	DAU	Ther
HIF1A	NA	5.11157e-15	NA	DAU	Tox
HIGD1C	1.61614e-09	0.0316311	NA	DAU	Ther
HK3	4.58418e-09	0.00813618	0.0142426	DAU	Tox
HLA-B	0.00651785	4.19821e-06	0.000330388	DAU	Ther
HLA-B	NA	3.2378e-09	NA	DAU	Tox
HMGB2P1	9.97306e-22	0.0430182	NA	DAU	Tox
HMGN2P24	6.79407e-24	0.0361321	NA	DAU	Tox
HMGN2P4	1.86807e-08	0.00873805	NA	DAU	Tox
HNRNPA1P2	1.10238e-07	0.00546556	0.0111588	DAU	Ther
HNRNPA1P47	4.59706e-08	0.0326485	0.0202309	DAU	Ther
HNRNPH1P3	2.74452e-09	0.0273729	0.0165174	DAU	Ther
HOXA13	9.0608e-06	0.0241497	0.0398459	DAU	Ther
HOXA2	4.8326e-11	0.0229396	NA	DAU	Ther
HOXD8	4.74496e-08	0.000932511	0.00113373	DAU	Ther
HRK	0.00516231	0.0111474	NA	DAU	Ther
HRK	0.0271701	0.00635894	NA	DAU	Tox
HSD11B1	0.0263682	2.20815e-13	NA	DAU	Tox
HSD3B2	0.00365108	3.10669e-08	8.9448e-06	DAU	Tox
HSPA8P18	3.95337e-08	0.0303824	0.0186237	DAU	Ther
HSPB1	NA	0.037751	NA	DAU	Tox
HSPB7	0.00353206	0.0453157	0.0415683	DAU	Ther
HUNK	7.21701e-09	1.04887e-05	NA	DAU	Tox
IDO2	5.31067e-16	0.0493315	NA	DAU	Tox
IER3	NA	1.12034e-09	5.73508e-07	DAU	Ther
IER3	0.00684536	0.00015692	0.00280216	DAU	Tox
IFITM2	NA	2.29259e-12	NA	DAU	Tox
IFITM3	0.000136763	1.06429e-07	NA	DAU	Tox
IFNG	0.000198983	0.00755283	0.00573901	DAU	Ther
IFNWP2	7.87376e-10	0.0323546	NA	DAU	Ther
IGF2	7.12976e-07	1.48006e-19	NA	DAU	Tox
IGFBP4	1.02416e-05	0.0386833	NA	DAU	Tox
IGFBP5	0.000553237	0.000422195	0.00161987	DAU	Ther
IGFBP5	NA	1.35858e-08	NA	DAU	Tox
IGSF3	0.0103095	1.23883e-15	NA	DAU	Tox
IL1B	NA	7.09439e-07	1.49825e-05	DAU	Ther
IL1B	NA	6.60006e-11	3.26582e-07	DAU	Tox
IL1R1	0.000926719	5.90015e-05	NA	DAU	Tox
IL4R	NA	0.000254144	0.00728364	DAU	Ther
IL4R	0.00631399	0.00041351	0.0200881	DAU	Tox
IL6	NA	3.04802e-06	1.12404e-05	DAU	Ther
IL6	NA	3.40352e-10	1.54668e-07	DAU	Tox
IL6ST	NA	0.0392935	NA	DAU	Ther
IL6ST	1.1688e-05	0.00148417	NA	DAU	Tox
IL7R	6.14375e-05	0.000874956	5.57723e-05	DAU	Ther
IL7R	0.00659487	0.0128255	0.00947224	DAU	Tox
INHA	NA	1.83563e-06	0.00457673	DAU	Tox
IQCB2P	1.68641e-12	0.0289448	0.02962	DAU	Ther
ITGA1	NA	0.00728388	NA	DAU	Ther
ITGA1	0.0130004	1.47791e-12	NA	DAU	Tox
ITGA2B	1.68641e-12	0.0289448	0.02962	DAU	Ther
ITM2B	7.14931e-10	8.49189e-07	NA	DAU	Ther
ITM2B	NA	0.0344443	NA	DAU	Tox
ITM2C	6.98089e-08	2.0731e-05	NA	DAU	Ther
ITPKB	0.00352578	0.00450333	5.2926e-05	DAU	Tox
KCNJ5	0.0432137	0.0372134	NA	DAU	Ther
KCNJ5	6.19655e-05	8.36014e-07	NA	DAU	Tox
KCNQ2	4.71641e-11	0.0483324	0.0492825	DAU	Ther
KDM4F	5.85103e-11	0.0159723	0.00859544	DAU	Tox
KIAA0040	NA	8.18579e-05	NA	DAU	Ther
KIAA0040	0.00676151	0.0019224	0.0317058	DAU	Tox
KIF1A	NA	1.49743e-11	NA	DAU	Tox
KIF25	3.34397e-10	0.0176572	0.00997586	DAU	Ther
KPNA2P2	0.000198983	0.00755283	0.00573901	DAU	Ther
KRT18P10	1.17697e-14	0.0296051	NA	DAU	Ther
KRT18P16	8.5683e-23	0.0109484	NA	DAU	Ther
KRT18P16	4.51352e-09	0.000608252	0.000140756	DAU	Tox
KRT18P20	2.74452e-09	0.0273729	0.0165174	DAU	Ther
KRT18P8	4.8326e-11	0.0229396	NA	DAU	Ther
KRT42P	4.51928e-16	0.00189814	NA	DAU	Ther
KRT8P21	1.68641e-12	0.0289448	0.02962	DAU	Ther
KRT8P29	9.0608e-06	0.0241497	0.0398459	DAU	Ther
KRT8P35	2.74452e-09	0.0273729	0.0165174	DAU	Ther
KRTAP2-4	9.0409e-14	0.00819521	NA	DAU	Ther
LAMA4	NA	5.53083e-09	2.50041e-06	DAU	Ther
LAMA4	NA	2.57438e-07	4.36237e-05	DAU	Tox
LAMP1	2.68011e-12	0.00764578	NA	DAU	Tox
LAPTM4A	1.39497e-08	0.0247065	NA	DAU	Ther
LAPTM4A	0.0151296	0.0200187	0.014409	DAU	Tox
LEP	2.74452e-09	0.0273729	0.0165174	DAU	Ther
LIFR	NA	7.04587e-09	1.04728e-06	DAU	Tox
LINC00393	1.07644e-22	0.0160148	0.000430155	DAU	Tox
LINC00514	1.66326e-09	0.00561452	0.00250007	DAU	Ther
LINC00533	1.17453e-14	0.00743784	NA	DAU	Ther
LINC00698	5.01945e-15	0.000600044	NA	DAU	Ther
LINC00907	1.68641e-12	0.0289448	0.02962	DAU	Ther
LINC00934	3.34397e-10	0.0176572	0.00997586	DAU	Ther
LINC00971	7.87376e-10	0.0323546	NA	DAU	Ther
LINC01135	5.85533e-13	0.0225247	NA	DAU	Ther
LINC01248	2.74452e-09	0.0273729	0.0165174	DAU	Ther
LINC01297	1.68641e-12	0.0289448	0.02962	DAU	Ther
LINC01322	2.28894e-10	0.0211232	0.0118819	DAU	Tox
LINC01338	0.000198983	0.00755283	0.00573901	DAU	Ther
LINC01516	1.68641e-12	0.0289448	0.02962	DAU	Ther
LINC01545	3.34397e-10	0.0176572	0.00997586	DAU	Ther
LINC02139	8.33385e-12	0.0493138	0.00323384	DAU	Ther
LINC02397	6.78149e-07	0.026626	0.0009337	DAU	Ther
LINC02516	1.68641e-12	0.0289448	0.02962	DAU	Ther
LINC02551	4.8326e-11	0.0229396	NA	DAU	Ther
LPAR1	2.83986e-05	7.55418e-07	NA	DAU	Ther
LPAR5	NA	2.66744e-07	0.000488446	DAU	Tox
LRFN2	4.8326e-11	0.0229396	NA	DAU	Ther
LRRN4	NA	6.55224e-05	NA	DAU	Ther
LRRN4	0.000774641	3.36825e-12	NA	DAU	Tox
LTBP1	NA	0.00136374	0.00769787	DAU	Ther
LTBP1	NA	0.000214776	NA	DAU	Tox
LTBP2	NA	2.37839e-05	0.000885685	DAU	Ther
LTBP2	0.0188485	5.48053e-06	0.0066008	DAU	Tox
LYPLA1	NA	2.00254e-06	0.000334076	DAU	Tox
MAGED4	3.53046e-08	1.48672e-05	NA	DAU	Tox
MAPK4	NA	5.36196e-07	NA	DAU	Ther
MAPK4	5.04228e-07	0.0183082	NA	DAU	Tox
MBNL2	0.000681284	0.016982	0.0026473	DAU	Tox
MEDAG	NA	3.13939e-10	NA	DAU	Ther
MGP	NA	1.7085e-09	1.26092e-05	DAU	Ther
MGP	0.00581516	7.62537e-05	0.00250696	DAU	Tox
MIR566	6.79407e-24	0.0361321	NA	DAU	Tox
MIR6132	9.62595e-19	0.0283387	NA	DAU	Tox
MKRN5P	0.00317013	6.58301e-05	0.000270464	DAU	Ther
MMP15	NA	1.96252e-12	NA	DAU	Tox
MMP2-AS1	1.1665e-06	0.0303155	0.00411632	DAU	Ther
MRPL35P2	7.87376e-10	0.0323546	NA	DAU	Ther
MRPS6P2	9.28793e-21	0.0104531	NA	DAU	Tox
MS4A6A	4.71641e-11	0.0483324	0.0492825	DAU	Ther
MTCO2P12	2.13146e-07	0.00822818	NA	DAU	Tox
MTCO3P12	2.06019e-05	0.000405508	NA	DAU	Tox
MTND2P12	1.68641e-12	0.0289448	0.02962	DAU	Ther
MTRNR2L12	4.89207e-06	1.86683e-05	NA	DAU	Tox
MTRNR2L8	8.18756e-12	6.76392e-06	NA	DAU	Tox
MYH6	NA	5.54615e-05	0.0019413	DAU	Tox
MYL12A	NA	1.61249e-08	NA	DAU	Tox
MYL12AP1	0.000929481	0.0151111	0.0169673	DAU	Ther
MYL12BP2	3.51082e-24	0.0420343	NA	DAU	Tox
MYL4	0.0376011	2.43501e-17	NA	DAU	Tox
MYL6BP1	4.71641e-11	0.0483324	0.0492825	DAU	Ther
MYL6P1	3.99568e-10	0.040682	NA	DAU	Ther
MYL7	NA	2.95694e-07	0.00401274	DAU	Tox
NACA3P	8.09801e-09	0.00682171	0.0488325	DAU	Tox
NBL1	4.50983e-08	0.0116034	0.0146466	DAU	Tox
NDEL1	5.08121e-11	0.00509918	0.00112106	DAU	Tox
NDP-AS1	2.74452e-09	0.0273729	0.0165174	DAU	Ther
NDUFA3	0.029506	0.03797	NA	DAU	Tox
NDUFB10P1	6.79407e-24	0.0361321	NA	DAU	Tox
NFKBIZ	NA	6.95534e-05	0.000151305	DAU	Ther
NFKBIZ	NA	5.53912e-05	0.0416252	DAU	Tox
NGFR	0.0213955	1.65871e-05	0.00167854	DAU	Ther
NGFR	NA	1.95011e-13	NA	DAU	Tox
NID2	NA	3.03857e-05	NA	DAU	Tox
NMT1	NA	0.000329735	0.00310955	DAU	Ther
NMT1	3.94247e-05	1.83003e-05	NA	DAU	Tox
NOMO2	7.10611e-13	0.000333593	NA	DAU	Ther
NOP53-AS1	1.68641e-12	0.0289448	0.02962	DAU	Ther
NPM1	1.37863e-13	0.0141318	0.0448802	DAU	Ther
NPM1P34	7.71949e-15	0.0222822	NA	DAU	Tox
NPNT	0.00581921	3.85944e-07	0.00153354	DAU	Tox
NPPA	NA	2.35073e-20	NA	DAU	Tox
NREP	8.91839e-08	0.00117661	NA	DAU	Ther
NREP	0.000816921	5.35858e-08	2.69586e-05	DAU	Tox
NRP1	0.0246506	1.267e-05	NA	DAU	Tox
NT5DC2	1.44257e-14	0.00152983	NA	DAU	Ther
NUCB1	NA	1.28891e-06	NA	DAU	Ther
NUCB1	0.00014141	3.12417e-06	NA	DAU	Tox
NUDT4	2.46605e-16	7.67218e-09	NA	DAU	Ther
NUMA1	9.2417e-17	0.000637598	NA	DAU	Tox
OAS1	NA	2.33118e-13	1.77946e-12	DAU	Ther
OAS1	NA	7.01968e-12	7.45353e-08	DAU	Tox
OASL	NA	3.24452e-11	2.8215e-09	DAU	Ther
OASL	NA	1.70119e-07	0.000142321	DAU	Tox
OCA2	4.59706e-08	0.0326485	0.0202309	DAU	Ther
ODAM	0.017514	1.55269e-06	NA	DAU	Ther
ODAM	NA	0.000222908	NA	DAU	Tox
OR14K1	3.51082e-24	0.0420343	NA	DAU	Tox
OR2A14	1.61614e-09	0.0316311	NA	DAU	Ther
OR6A2	1.68641e-12	0.0289448	0.02962	DAU	Ther
OR6L2P	7.87376e-10	0.0323546	NA	DAU	Ther
OR7E12P	3.90348e-08	0.0303178	0.0185781	DAU	Ther
OR7E19P	1.68641e-12	0.0289448	0.02962	DAU	Ther
OR7E55P	8.45296e-14	0.000338654	NA	DAU	Ther
OVCA2	0.0454009	0.00806365	0.0330796	DAU	Ther
P2RX1	NA	9.14284e-16	NA	DAU	Tox
P4HB	4.02886e-06	0.0001443	NA	DAU	Tox
PABPC1L2B	3.34397e-10	0.0176572	0.00997586	DAU	Ther
PCDH20	1.089e-06	0.00347179	0.0199963	DAU	Ther
PDIA3	0.0186582	0.00884078	NA	DAU	Tox
PDYN	NA	1.45738e-18	NA	DAU	Ther
PDYN	NA	1.97854e-17	NA	DAU	Tox
PGM5P4	9.0608e-06	0.0241497	0.0398459	DAU	Ther
PHBP11	8.76298e-08	0.0131618	0.00576695	DAU	Ther
PI15	0.00309626	2.08143e-18	NA	DAU	Tox
PI3	NA	3.97633e-05	0.0037609	DAU	Ther
PI3	NA	6.11361e-10	NA	DAU	Tox
PITPNA	7.92835e-09	0.000646072	NA	DAU	Tox
PLA2G2C	4.8326e-11	0.0229396	NA	DAU	Ther
PLP2	NA	1.23866e-09	1.34761e-07	DAU	Tox
PLXNA4	NA	2.60279e-05	0.00452614	DAU	Tox
POLR2J4	0.0010128	0.0307296	0.0334322	DAU	Tox
POLR2L	NA	0.000368274	0.00548247	DAU	Tox
POPDC2	8.93677e-09	0.0337336	0.0241517	DAU	Tox
POR	1.10021e-07	0.0462477	NA	DAU	Ther
POR	9.83914e-08	0.0484423	NA	DAU	Tox
POSTN	8.90353e-06	1.33539e-06	0.000461647	DAU	Ther
POSTN	NA	7.40361e-10	NA	DAU	Tox
POTEE	6.05805e-23	0.00543924	NA	DAU	Ther
POTEI	1.0207e-20	0.00819827	NA	DAU	Ther
PPIAP30	2.74452e-09	0.0273729	0.0165174	DAU	Ther
PPIAP43	1.89499e-09	0.00304392	0.000939119	DAU	Ther
PPIAP59	2.3515e-24	0.0403629	NA	DAU	Tox
PRG4	NA	0.000145656	0.0398248	DAU	Ther
PRG4	NA	0.00201276	NA	DAU	Tox
PROK1	4.8326e-11	0.0229396	NA	DAU	Ther
PRR32	4.71641e-11	0.0483324	0.0492825	DAU	Ther
PRUNE2	NA	0.00265537	0.0317151	DAU	Ther
PTGS2	0.00826305	0.00191621	0.00202011	DAU	Ther
PTGS2	NA	6.55042e-11	5.86062e-08	DAU	Tox
PVR	5.57237e-17	0.000792971	7.42017e-05	DAU	Tox
PYGM	0.024891	0.0362253	NA	DAU	Ther
PYGM	NA	0.000357099	0.00302829	DAU	Tox
RAB18	5.69801e-14	0.00342948	NA	DAU	Ther
RAI1-AS1	2.74452e-09	0.0273729	0.0165174	DAU	Ther
RAP1AP	0.000198983	0.00755283	0.00573901	DAU	Ther
RASSF5	0.0163574	3.16892e-07	0.000394266	DAU	Tox
RBM12	2.79903e-16	0.00374515	NA	DAU	Tox
RBMXP1	6.79407e-24	0.0361321	NA	DAU	Tox
RCN1P1	1.68641e-12	0.0289448	0.02962	DAU	Ther
RCN3	1.54358e-09	0.0324	0.00851574	DAU	Ther
REEP6	5.7724e-06	0.00105787	NA	DAU	Ther
REEP6	0.0468797	0.000108499	0.0287887	DAU	Tox
RFX4	3.34397e-10	0.0176572	0.00997586	DAU	Ther
RGS5	0.0176967	0.000745987	0.00812189	DAU	Ther
RGS5	NA	3.32926e-08	4.59929e-06	DAU	Tox
RGS8	3.34397e-10	0.0176572	0.00997586	DAU	Ther
RHBDF1P1	1.61821e-13	0.0438517	NA	DAU	Ther
RHEX	1.68641e-12	0.0289448	0.02962	DAU	Ther
RN7SKP134	3.34397e-10	0.0176572	0.00997586	DAU	Ther
RN7SKP176	1.837e-08	0.0061718	NA	DAU	Tox
RN7SKP186	0.000167195	0.00215669	0.0104238	DAU	Ther
RN7SKP191	1.68641e-12	0.0289448	0.02962	DAU	Ther
RN7SKP36	1.08938e-12	0.00865164	0.0133925	DAU	Ther
RN7SKP93	9.97306e-22	0.0430182	NA	DAU	Tox
RN7SL144P	1.68641e-12	0.0289448	0.02962	DAU	Ther
RN7SL181P	1.68641e-12	0.0289448	0.02962	DAU	Ther
RN7SL2	1.23442e-13	0.0078306	NA	DAU	Ther
RN7SL234P	1.48665e-13	0.012259	NA	DAU	Ther
RN7SL3	1.80394e-17	0.00360092	NA	DAU	Ther
RN7SL664P	NA	0.000544769	0.00291198	DAU	Ther
RN7SL664P	1.14075e-08	0.00936058	0.000365246	DAU	Tox
RN7SL674P	2.63498e-08	0.00779347	0.0023089	DAU	Tox
RN7SL748P	1.32641e-08	0.0248976	0.0175839	DAU	Ther
RN7SL751P	4.71641e-11	0.0483324	0.0492825	DAU	Ther
RNA5SP141	7.87376e-10	0.0323546	NA	DAU	Ther
RNA5SP149	2.65752e-13	0.0122662	NA	DAU	Ther
RNF2P1	9.97306e-22	0.0430182	NA	DAU	Tox
RNU1-1	1.90277e-05	0.00383352	NA	DAU	Tox
RNU1-2	1.7348e-05	0.00408524	NA	DAU	Tox
RNU1-4	6.6018e-05	0.00683812	NA	DAU	Tox
RNU4-2	5.03089e-10	0.00679353	NA	DAU	Tox
RNU6-16P	1.68641e-12	0.0289448	0.02962	DAU	Ther
RNY4P23	6.79407e-24	0.0361321	NA	DAU	Tox
ROBO1	NA	6.56585e-17	NA	DAU	Tox
ROPN1	4.71641e-11	0.0483324	0.0492825	DAU	Ther
ROPN1B	4.71641e-11	0.0483324	0.0492825	DAU	Ther
RPA2P2	3.34397e-10	0.0176572	0.00997586	DAU	Ther
RPF2P1	2.55865e-15	0.00538465	NA	DAU	Tox
RPL12P11	1.68641e-12	0.0289448	0.02962	DAU	Ther
RPL12P35	0.0461327	0.00875845	0.027045	DAU	Tox
RPL15P13	3.42783e-07	0.0383126	0.00180664	DAU	Ther
RPL18	9.10976e-16	0.000744038	0.00616208	DAU	Ther
RPL18	5.45187e-09	0.00655983	0.0485331	DAU	Tox
RPL22P11	4.37828e-14	0.0324004	NA	DAU	Ther
RPL22P16	5.85347e-07	0.0358518	0.00360438	DAU	Ther
RPL23AP14	1.68641e-12	0.0289448	0.02962	DAU	Ther
RPL23AP37	1.4149e-13	0.00475923	NA	DAU	Ther
RPL23AP75	4.40772e-05	0.000110747	0.000149509	DAU	Ther
RPL29P2	1.08134e-12	0.0470819	NA	DAU	Ther
RPL35AP32	4.59706e-08	0.0326485	0.0202309	DAU	Ther
RPL3P3	6.79407e-24	0.0361321	NA	DAU	Tox
RPL4P1	4.71641e-11	0.0483324	0.0492825	DAU	Ther
RPL6P25	1.68641e-12	0.0289448	0.02962	DAU	Ther
RPL7P14	1.61614e-09	0.0316311	NA	DAU	Ther
RPLP1P13	4.59706e-08	0.0326485	0.0202309	DAU	Ther
RPPH1	7.70469e-09	0.00100788	NA	DAU	Tox
RPS10P28	1.89499e-09	0.00304392	0.000939119	DAU	Ther
RPS12P23	2.17236e-10	0.0128146	NA	DAU	Ther
RPS19P1	NA	8.7176e-08	7.0616e-06	DAU	Tox
RPS20P10	2.87821e-17	0.0421805	NA	DAU	Tox
RPS27AP1	3.34397e-10	0.0176572	0.00997586	DAU	Ther
RPS27AP12	9.74304e-14	0.0113053	NA	DAU	Ther
RPS2P24	3.50936e-13	0.0169481	0.000148458	DAU	Ther
RPSAP6	1.21349e-15	0.00241743	NA	DAU	Ther
RSPH10B	2.71212e-09	0.0406242	0.0260647	DAU	Ther
RSPH10B2	3.80174e-08	0.0108274	0.00718996	DAU	Ther
S100A10	0.0208181	0.00860035	0.0402831	DAU	Ther
S100A10	0.000563893	4.47021e-05	NA	DAU	Tox
SAA1	NA	1.49892e-05	0.00189068	DAU	Ther
SAA1	NA	8.76084e-10	NA	DAU	Tox
SBNO2	NA	8.65297e-05	0.00289973	DAU	Ther
SBNO2	0.044008	0.000284081	0.0223255	DAU	Tox
SCARA3	0.0378982	2.95682e-05	NA	DAU	Ther
SCD	0.000711032	6.29567e-06	NA	DAU	Tox
SCDP1	1.20881e-14	0.0194282	NA	DAU	Ther
SCDP1	1.35518e-06	5.20429e-05	NA	DAU	Tox
SCG2	NA	0.00102664	0.0101736	DAU	Ther
SCUBE3	0.0416845	0.00199125	0.0246936	DAU	Ther
SCUBE3	NA	0.00295742	0.00347646	DAU	Tox
SDC3	0.00637695	0.0139515	NA	DAU	Ther
SELENOV	1.42873e-09	0.00110638	0.00282583	DAU	Ther
SEMG2	2.74452e-09	0.0273729	0.0165174	DAU	Ther
SERPINE2	6.19196e-08	0.00731344	0.0138782	DAU	Ther
SERPINE2	6.32879e-06	0.0223446	NA	DAU	Tox
SERPINF1	0.00388947	7.77767e-05	NA	DAU	Ther
SESN3	0.0018509	0.0223312	NA	DAU	Ther
SESN3	0.0100738	0.00025146	NA	DAU	Tox
SHD	NA	2.21647e-11	4.28173e-07	DAU	Tox
SLC25A39	4.23641e-10	0.0148307	NA	DAU	Ther
SLC25A39	5.54721e-05	7.82071e-05	0.00369753	DAU	Tox
SLC25A51P2	3.34397e-10	0.0176572	0.00997586	DAU	Ther
SLC2A14	1.86125e-07	2.16302e-09	NA	DAU	Tox
SLC2A3	NA	1.88567e-18	NA	DAU	Tox
SLC35F4	7.87376e-10	0.0323546	NA	DAU	Ther
SLC44A4	4.8326e-11	0.0229396	NA	DAU	Ther
SLC4A9	9.97306e-22	0.0430182	NA	DAU	Tox
SLC5A9	2.3515e-24	0.0403629	NA	DAU	Tox
SLC6A14	NA	1.01114e-07	3.99081e-05	DAU	Ther
SLC6A14	NA	0.000125754	0.0308782	DAU	Tox
SLC6A6	NA	2.86424e-08	0.000243487	DAU	Tox
SLC7A5P1	4.59706e-08	0.0326485	0.0202309	DAU	Ther
SLCO5A1	NA	4.40995e-17	NA	DAU	Tox
SLIT2	NA	4.21206e-08	0.00116291	DAU	Tox
SLIT3	0.0349516	1.09871e-16	NA	DAU	Tox
SLPI	NA	1.17643e-11	6.11682e-07	DAU	Ther
SLPI	NA	1.34884e-19	NA	DAU	Tox
SMCO2	1.68641e-12	0.0289448	0.02962	DAU	Ther
SNED1	0.0035464	2.70383e-05	5.85662e-05	DAU	Tox
SNORD116-21	3.34397e-10	0.0176572	0.00997586	DAU	Ther
SNORD116-5	4.02556e-05	0.00107089	NA	DAU	Tox
SNORD116-7	0.000857837	0.00036944	NA	DAU	Tox
SNORD38B	8.76298e-08	0.0131618	0.00576695	DAU	Ther
SNORD65	2.74452e-09	0.0273729	0.0165174	DAU	Ther
SNORD97	3.18054e-10	0.00364668	NA	DAU	Tox
SNRPD2P1	9.97306e-22	0.0430182	NA	DAU	Tox
SOCS3	NA	0.00013717	0.00953721	DAU	Ther
SOCS3	2.70007e-05	8.31837e-10	NA	DAU	Tox
SOCS5P5	9.0608e-06	0.0241497	0.0398459	DAU	Ther
SOD3	0.016831	0.00169995	0.000526929	DAU	Tox
SPANXN1	1.68641e-12	0.0289448	0.02962	DAU	Ther
SPATA46	4.8326e-11	0.0229396	NA	DAU	Ther
SPINK1	1.51812e-09	0.0309279	NA	DAU	Ther
SRRM1P3	4.24318e-09	0.0201243	NA	DAU	Ther
ST3GAL1	NA	4.68257e-06	0.000621031	DAU	Ther
ST3GAL1	2.77897e-07	1.20573e-10	NA	DAU	Tox
STARD6	7.87376e-10	0.0323546	NA	DAU	Ther
STAT6	0.0230377	0.00333831	0.00440144	DAU	Ther
STAT6	0.0167974	1.1368e-05	0.000616875	DAU	Tox
STC1	NA	0.0114489	0.000406468	DAU	Ther
STC1	NA	2.43462e-06	0.000924355	DAU	Tox
STK39	1.44715e-10	0.00101306	NA	DAU	Ther
STK39	0.0002531	0.0015972	0.040878	DAU	Tox
SUN3	4.59706e-08	0.0326485	0.0202309	DAU	Ther
TAC1	2.71715e-06	7.57556e-16	NA	DAU	Tox
TAOK2	0.000463866	0.0127561	NA	DAU	Ther
TAOK2	4.09667e-07	0.009177	NA	DAU	Tox
TAPBP	1.1419e-09	3.8272e-05	0.000229912	DAU	Ther
TAPBP	7.22793e-06	3.04232e-05	0.0062411	DAU	Tox
TGFB3	0.00519139	0.000434477	0.011881	DAU	Ther
TGFB3	6.29615e-08	0.0164152	0.00539146	DAU	Tox
TGFBI	NA	5.51302e-05	0.0181773	DAU	Ther
TGFBI	NA	2.31723e-12	NA	DAU	Tox
TIMM10B	5.66042e-13	0.00132643	NA	DAU	Ther
TIMP2	0.0222888	0.00783942	NA	DAU	Ther
TIMP2	5.23025e-06	0.00456038	NA	DAU	Tox
TKT	1.2846e-13	0.0190997	NA	DAU	Ther
TMEM176A	NA	6.84371e-11	NA	DAU	Tox
TMEM176B	5.73871e-06	0.022183	NA	DAU	Ther
TMEM176B	NA	4.56388e-14	NA	DAU	Tox
TMPRSS15	6.86279e-10	0.025448	0.0147446	DAU	Tox
TMX4	NA	2.3773e-05	0.000119811	DAU	Ther
TMX4	2.72995e-07	3.53885e-14	NA	DAU	Tox
TNC	NA	1.4795e-11	1.29449e-07	DAU	Ther
TNC	0.00258074	1.47845e-10	NA	DAU	Tox
TNNI1	0.00534777	2.47104e-09	NA	DAU	Tox
TP53INP2	7.54295e-08	0.0122239	NA	DAU	Ther
TP53INP2	NA	0.0150868	NA	DAU	Tox
TPI1	3.42984e-05	0.0131567	NA	DAU	Ther
TPI1	1.21816e-11	0.00166659	NA	DAU	Tox
TPM1	8.74629e-07	3.17058e-08	NA	DAU	Ther
TPM2	1.56352e-05	0.000424661	NA	DAU	Ther
TPT1	4.27159e-17	0.000621907	0.00693157	DAU	Tox
TPT1P6	9.0608e-06	0.0241497	0.0398459	DAU	Ther
TRAF1	NA	8.93951e-09	2.08742e-06	DAU	Ther
TRAF1	NA	1.48719e-10	1.5197e-07	DAU	Tox
TRAFD1	NA	1.42065e-07	2.94761e-05	DAU	Ther
TRAFD1	NA	2.69791e-14	NA	DAU	Tox
TRAM2	NA	6.16929e-07	4.07735e-05	DAU	Ther
TRAM2	NA	6.19658e-07	NA	DAU	Tox
TRAV8-4	3.34397e-10	0.0176572	0.00997586	DAU	Ther
TRIB1	1.73489e-12	0.0342265	NA	DAU	Tox
TRIM69	1.91044e-07	0.0297574	NA	DAU	Tox
TRPC5OS	0.000198983	0.00755283	0.00573901	DAU	Ther
TSC22D1	0.000428738	0.0228534	NA	DAU	Ther
TSC22D1	NA	4.50132e-08	0.000177129	DAU	Tox
TSGA10IP	1.68641e-12	0.0289448	0.02962	DAU	Ther
TSHZ2	NA	7.18717e-20	NA	DAU	Tox
TSPO2	2.74452e-09	0.0273729	0.0165174	DAU	Ther
TTYH1	1.39763e-07	0.0282432	NA	DAU	Ther
TUBA1A	1.52109e-13	0.0055588	0.00304755	DAU	Tox
TUBA1B	0.00110951	1.92965e-06	1.13362e-05	DAU	Tox
TUBA1C	6.80978e-22	0.00106281	0.000155155	DAU	Tox
TUBB4B	0.0134583	0.0365077	NA	DAU	Ther
TUBB4B	0.00175566	0.0220237	0.0181811	DAU	Tox
TXNP4	4.68572e-09	0.0304133	0.0181286	DAU	Tox
UCP1	6.16638e-09	0.0352817	NA	DAU	Ther
VDAC1P2	1.37184e-25	0.00213572	NA	DAU	Ther
VIP	NA	9.36191e-08	NA	DAU	Ther
VIP	0.0495879	0.000100048	0.000552647	DAU	Tox
VTRNA1-2	6.7571e-11	0.0200695	NA	DAU	Ther
VTRNA2-1	0.000198983	0.00755283	0.00573901	DAU	Ther
VWA1	NA	4.21484e-19	NA	DAU	Tox
VWA5A	NA	0.0168081	0.0112614	DAU	Ther
WASIR1	0.000104097	0.00698427	0.0087917	DAU	Ther
WASIR1	0.000104097	0.00698427	0.0087917	DAU	Ther
WASIR2	0.000104097	0.00698427	0.0087917	DAU	Ther
WIF1	0.000198983	0.00755283	0.00573901	DAU	Ther
WNT5A	0.0310117	0.00118775	0.00232648	DAU	Ther
WNT5A	NA	1.12677e-14	NA	DAU	Tox
WTAPP1	4.71641e-11	0.0483324	0.0492825	DAU	Ther
XRCC6P4	5.35425e-16	0.012966	NA	DAU	Tox
YPEL5P2	1.33333e-08	0.024925	0.0176052	DAU	Ther
YWHABP1	7.87376e-10	0.0323546	NA	DAU	Ther
YWHAQP6	1.61614e-09	0.0316311	NA	DAU	Ther
ZBTB38	NA	0.00791009	NA	DAU	Ther
ZBTB7B	0.00726085	0.041417	0.0490967	DAU	Ther
ZFP36L1	1.71125e-06	0.0412703	0.0221303	DAU	Ther
ZFP36L1	2.26722e-05	5.45413e-05	0.00111493	DAU	Tox
ZNF256	9.21329e-05	0.000379157	1.46995e-06	DAU	Tox
ZNF317P1	1.68641e-12	0.0289448	0.02962	DAU	Ther
ZNF556	1.76665e-10	0.0063244	NA	DAU	Ther
ZNF664	1.07839e-13	0.000161257	NA	DAU	Ther
ZNF705D	4.8326e-11	0.0229396	NA	DAU	Ther
ZNF728	6.79407e-24	0.0361321	NA	DAU	Tox
ZNF831	6.2683e-07	0.0137481	NA	DAU	Ther
ZNF90P2	1.68641e-12	0.0289448	0.02962	DAU	Ther
ABCA9	6.5714e-06	0.00278077	0.000822834	DOX	Tox
ACAA2	NA	2.07085e-17	NA	DOX	Tox
ACTB	5.42751e-13	8.37524e-13	NA	DOX	Tox
ADPRHL1	NA	0.00153375	5.55858e-10	DOX	Tox
AGT	2.56619e-10	4.49174e-06	NA	DOX	Tox
ALB	1.28285e-15	0.000230688	NA	DOX	Tox
AOC3	1.49422e-09	0.0210762	NA	DOX	Ther
BDKRB2	7.50685e-07	0.0425804	0.0408761	DOX	Ther
BDKRB2	1.84335e-06	0.0355849	0.0306694	DOX	Tox
CCDC80	6.66545e-13	9.65029e-10	NA	DOX	Tox
CCL3	NA	1.39169e-08	1.45775e-05	DOX	Ther
CCL3	NA	1.42389e-09	9.8699e-07	DOX	Tox
CCL3L1	NA	1.84933e-08	6.84058e-05	DOX	Ther
CCL3L1	NA	2.23439e-07	0.000896152	DOX	Tox
CCL5	7.47151e-12	0.00632564	0.0184414	DOX	Ther
CCL5	1.97271e-11	0.000368061	0.000777945	DOX	Tox
CCL7	1.4591e-09	8.26474e-06	5.56223e-07	DOX	Ther
CCL7	6.13969e-10	1.38371e-05	5.01786e-07	DOX	Tox
CCL8	5.93549e-05	2.14414e-05	6.31825e-06	DOX	Ther
CCL8	3.3184e-05	3.19566e-05	5.83521e-06	DOX	Tox
CCND2	0.000239033	7.00661e-05	2.81073e-08	DOX	Tox
CD40	4.5007e-05	0.00642081	0.0229885	DOX	Ther
CD40	0.000126391	0.0044473	0.0156401	DOX	Tox
CDH5	3.28526e-37	0.00334661	NA	DOX	Tox
CFB	1.9045e-09	0.0185835	NA	DOX	Ther
CISD1	NA	5.36268e-08	1.54843e-07	DOX	Ther
CKMT2	NA	1.70863e-17	NA	DOX	Tox
CLIC5	0.000175064	1.00354e-11	NA	DOX	Tox
CMYA5	4.30052e-16	0.000642038	NA	DOX	Tox
CNN1	1.69025e-13	0.000219395	0.0109773	DOX	Tox
COL1A1	6.22291e-06	0.0104322	0.0019444	DOX	Ther
COL1A2	1.04079e-08	0.000159944	NA	DOX	Ther
COL1A2	4.61384e-09	1.48644e-13	NA	DOX	Tox
COL5A1	4.96529e-09	0.00148651	NA	DOX	Ther
COL5A1	5.36259e-10	1.40279e-05	NA	DOX	Tox
CORIN	NA	8.2138e-30	NA	DOX	Tox
COX8A	3.57449e-23	5.28488e-05	NA	DOX	Tox
CS	0.000377434	0.0231296	0.035489	DOX	Ther
CSF2	1.49843e-13	0.0181008	0.0223835	DOX	Tox
CTNNA3	NA	3.39132e-07	0.021473	DOX	Tox
CXCL10	3.03358e-05	4.94948e-06	3.97808e-06	DOX	Ther
CXCL10	3.58921e-06	0.000310552	0.000117971	DOX	Tox
CXCL2	0.00150881	0.00318417	0.0180344	DOX	Ther
CXCL2	0.0358687	0.00113803	0.00948796	DOX	Tox
DCN	1.26967e-10	1.23606e-13	NA	DOX	Tox
DES	NA	3.83191e-07	0.00112067	DOX	Ther
DES	NA	1.05076e-14	1.66439e-06	DOX	Tox
EEF1A1P5	2.96408e-11	0.00825095	6.78906e-05	DOX	Tox
ERFE	1.22479e-07	0.00460735	0.00222662	DOX	Ther
ERFE	2.56792e-05	0.00118292	0.000619202	DOX	Tox
FGF18	NA	0.00010771	0.0402984	DOX	Ther
FGF18	NA	5.26083e-08	0.000328191	DOX	Tox
FHL1	1.74444e-11	0.03005	NA	DOX	Tox
FITM1	0.000149618	0.00168389	NA	DOX	Ther
FITM1	9.225e-05	9.76955e-14	NA	DOX	Tox
FLNA	0.000723284	2.65137e-10	NA	DOX	Tox
FSTL1	4.90122e-13	0.0348625	NA	DOX	Ther
FSTL1	3.13586e-12	1.84656e-09	NA	DOX	Tox
GBP5	NA	3.0873e-10	9.97859e-08	DOX	Ther
GBP5	NA	3.10735e-10	5.57794e-08	DOX	Tox
GDF15	9.65688e-11	0.005886	NA	DOX	Ther
GIMAP1-GIMAP5	1.10205e-09	0.00977926	NA	DOX	Ther
GIMAP1-GIMAP5	7.12919e-10	0.0188241	NA	DOX	Tox
H19	0.000512961	1.88361e-08	NA	DOX	Ther
H19	0.0129565	6.01106e-08	0.000618821	DOX	Tox
HEATR5B	NA	0.000712026	2.07196e-08	DOX	Tox
HIF1A	6.65591e-12	0.0259083	NA	DOX	Ther
HIF1A	2.53446e-11	0.0220444	0.0205442	DOX	Tox
HIST1H2AM	1.18055e-07	1.5791e-05	NA	DOX	Ther
HIST1H2AM	4.92355e-08	2.50102e-14	4.00101e-13	DOX	Tox
HLA-K	NA	7.86397e-09	1.52398e-05	DOX	Ther
HLA-K	NA	1.23294e-08	1.50303e-05	DOX	Tox
HSD11B1	2.95637e-07	0.000406987	NA	DOX	Ther
HSD3B2	0.00184954	1.5787e-07	6.41905e-05	DOX	Ther
HSD3B2	3.84224e-09	0.000345601	0.00354382	DOX	Tox
IFI44L	7.86572e-09	0.00011853	0.000301084	DOX	Ther
IFI44L	3.50201e-11	0.00303324	0.00244626	DOX	Tox
IL1A	3.46579e-06	0.00965378	0.00546142	DOX	Tox
IL1B	4.60289e-22	2.46378e-10	3.80143e-10	DOX	Ther
IL32	1.7279e-07	0.023729	NA	DOX	Ther
IL7R	2.91061e-19	0.0121411	0.0022307	DOX	Ther
KALRN	NA	5.47329e-19	NA	DOX	Tox
LAMA2	0.0273017	6.57149e-15	NA	DOX	Tox
LIF	0.000739963	0.0170269	0.00383761	DOX	Tox
LMOD3	2.77682e-15	0.0187066	NA	DOX	Ther
LRPAP1	1.31815e-10	0.00181014	0.00688448	DOX	Tox
MALAT1	4.51333e-10	0.0230292	NA	DOX	Ther
MB	1.33501e-09	7.20898e-05	NA	DOX	Ther
MEOX1	3.3028e-14	0.024035	0.021637	DOX	Ther
MEOX1	1.67017e-14	0.0171005	0.0209629	DOX	Tox
MMP14	2.06931e-08	0.00682647	NA	DOX	Ther
MSN	2.32968e-15	0.0038603	0.0102412	DOX	Ther
MX1	4.2144e-07	0.00447656	0.0110277	DOX	Ther
MX1	1.44386e-09	0.0364591	0.0188026	DOX	Tox
MX2	2.50714e-12	0.0335633	0.0291186	DOX	Ther
MX2	1.05368e-12	0.0481072	0.0175659	DOX	Tox
MYCT1	4.99491e-28	0.0328067	NA	DOX	Tox
MYH6	3.70716e-13	1.30575e-13	NA	DOX	Tox
MYH7	1.14609e-05	0.0028935	0.0418394	DOX	Tox
MYL2	5.20007e-07	0.0132045	NA	DOX	Ther
MYL2	8.83252e-07	0.00015856	0.00284581	DOX	Tox
MYL4	8.32475e-11	2.95599e-12	NA	DOX	Tox
MYPN	5.38816e-05	3.47821e-08	NA	DOX	Tox
NKAIN4	NA	9.0903e-05	8.73069e-11	DOX	Tox
NPPA	1.80383e-15	2.63267e-08	NA	DOX	Tox
NREP	NA	5.7937e-13	NA	DOX	Tox
OAS1	2.33933e-25	9.43561e-10	1.13844e-11	DOX	Ther
OAS1	3.1663e-26	1.24331e-08	2.90211e-11	DOX	Tox
OAS2	9.59302e-12	0.0135511	0.0190024	DOX	Ther
OAS3	2.93772e-19	0.0123131	0.00201091	DOX	Ther
OAS3	8.13222e-20	0.0127962	0.000931665	DOX	Tox
OASL	5.40221e-05	1.59386e-06	1.77493e-06	DOX	Ther
OASL	9.48838e-05	2.75827e-06	2.00369e-06	DOX	Tox
OLR1	6.56265e-05	2.32383e-06	4.32767e-07	DOX	Ther
OLR1	1.05051e-05	6.20079e-06	5.52236e-07	DOX	Tox
P2RX1	0.0218731	0.00336481	NA	DOX	Ther
P2RX1	0.0242001	4.57396e-12	NA	DOX	Tox
PAPPA	2.38745e-15	0.0391659	NA	DOX	Ther
PAPPA	9.94105e-18	6.90664e-09	NA	DOX	Tox
PDYN	NA	2.39311e-18	NA	DOX	Ther
PDYN	NA	3.77903e-17	NA	DOX	Tox
PECAM1	2.34811e-08	0.00259744	NA	DOX	Ther
POTEE	5.71358e-06	0.0124849	1.15325e-05	DOX	Tox
POU2F2	0.000159997	0.000271741	0.000268638	DOX	Ther
POU2F2	0.000171038	0.000273739	0.000210882	DOX	Tox
PPIAP22	2.88536e-14	0.00222747	NA	DOX	Ther
PPIAP22	7.06879e-12	0.000440696	0.000579531	DOX	Tox
PPIB	1.57718e-21	0.00512934	NA	DOX	Ther
PPP1R12B	0.000142017	2.60946e-14	NA	DOX	Tox
PRKAR2B	NA	0.00963961	NA	DOX	Ther
PRKAR2B	0.0228879	7.7298e-05	1.69635e-09	DOX	Tox
PROS1	NA	1.40839e-10	6.63638e-14	DOX	Tox
PSMC1P1	4.25285e-14	0.0436648	NA	DOX	Tox
PXDNL	0.000515144	0.00144047	0.0111976	DOX	Ther
PXDNL	0.00650871	4.84232e-05	0.00133686	DOX	Tox
RAB27B	0.00115668	0.00602168	0.0303381	DOX	Ther
RAB27B	5.48132e-05	0.00329713	0.0309649	DOX	Tox
RAB6D	4.64259e-05	0.000362332	NA	DOX	Ther
RGS5	7.29571e-11	0.000113343	0.000455717	DOX	Tox
RMRP	3.61489e-17	0.0411912	NA	DOX	Tox
RNY3P1	3.36445e-13	0.0416181	NA	DOX	Ther
ROGDI	0.015301	0.0025199	NA	DOX	Ther
ROGDI	0.0183422	6.15636e-15	NA	DOX	Tox
RPL21P16	1.2493e-12	0.0208733	NA	DOX	Ther
RPL9P7	9.3213e-10	0.0226287	0.0010531	DOX	Tox
RPS19	5.90188e-24	0.0016179	NA	DOX	Ther
RPS19	7.18397e-22	0.000285258	0.00137732	DOX	Tox
RSAD2	0.000130607	0.00200758	0.00421165	DOX	Ther
RSAD2	0.00203777	0.000957345	0.00246929	DOX	Tox
SCARNA13	2.93535e-13	0.0182063	NA	DOX	Ther
SCARNA5	7.48436e-08	0.000919021	NA	DOX	Ther
SCARNA5	2.52723e-10	0.0446878	NA	DOX	Tox
SCG2	0.000428443	0.00388969	NA	DOX	Ther
SELE	0.0407585	0.000312036	0.00104808	DOX	Ther
SELE	0.0316845	4.7272e-06	9.64814e-06	DOX	Tox
SERPINB2	5.21929e-11	0.0135048	0.00540087	DOX	Ther
SERPINB2	5.46188e-10	0.00534548	0.00178897	DOX	Tox
SERPINE1	NA	2.95967e-09	5.9152e-06	DOX	Ther
SERPINE1	NA	4.25203e-07	2.16138e-08	DOX	Tox
SERPINF1	0.0432143	0.0138955	2.14649e-05	DOX	Tox
SLC8A1	0.00153737	1.52148e-19	NA	DOX	Tox
SMYD1	1.62954e-07	5.81112e-11	NA	DOX	Tox
SNORA73A	1.12878e-13	0.0216125	NA	DOX	Ther
SP110	1.34762e-06	0.00114445	NA	DOX	Ther
SP110	7.33642e-08	0.0196777	0.00180433	DOX	Tox
SPARC	0.000137939	0.00141153	0.0116887	DOX	Ther
SPARCL1	1.005e-20	0.00607533	NA	DOX	Tox
SPHKAP	3.66859e-06	6.51481e-10	NA	DOX	Tox
STK39	0.0158049	8.30021e-05	1.37729e-13	DOX	Tox
STRN	1.62123e-06	0.00195678	1.80947e-06	DOX	Tox
TATDN2P3	1.01434e-07	0.000987173	NA	DOX	Ther
TATDN2P3	6.10012e-08	0.00248072	NA	DOX	Tox
TECRL	NA	3.92612e-21	NA	DOX	Tox
TGFBI	1.63294e-12	8.91021e-05	0.00441052	DOX	Ther
TGFBI	4.54135e-12	1.65249e-18	NA	DOX	Tox
THBS1	7.99629e-09	0.00730939	NA	DOX	Ther
TMEM154	2.15812e-12	0.000793921	0.000999102	DOX	Ther
TMEM154	2.06225e-12	0.0010538	0.00145211	DOX	Tox
TMPRSS2	NA	4.4873e-06	0.00301517	DOX	Ther
TMPRSS2	NA	3.6841e-06	0.00166408	DOX	Tox
TMSB4X	7.17044e-11	2.17948e-05	NA	DOX	Tox
TNF	NA	1.20448e-13	2.6589e-11	DOX	Ther
TNF	NA	1.87539e-13	1.76264e-11	DOX	Tox
TNFAIP6	5.85328e-08	0.0292919	0.00687002	DOX	Tox
TNFRSF1B	7.18639e-09	0.00590564	0.0382989	DOX	Ther
TNFRSF1B	6.97639e-08	0.00283499	0.0195965	DOX	Tox
TNFSF10	8.17095e-07	0.00678924	0.00427481	DOX	Ther
TNFSF10	2.71209e-07	0.00801663	0.00337145	DOX	Tox
TNFSF18	NA	9.73009e-12	1.511e-09	DOX	Ther
TNFSF18	NA	1.18516e-11	1.18204e-09	DOX	Tox
TNNC1	3.9681e-19	1.07068e-05	NA	DOX	Tox
TPM3	2.27664e-11	1.9542e-06	NA	DOX	Tox
TRIM14	1.45913e-05	0.0260703	0.0248483	DOX	Ther
TRIM14	5.26004e-05	0.0275111	0.00768292	DOX	Tox
TUBA1C	8.16971e-12	0.0306516	0.00506181	DOX	Tox
TXNIP	0.000797943	3.70039e-13	NA	DOX	Ther
TXNIP	5.43983e-06	1.43996e-10	NA	DOX	Tox
VCAN	5.58768e-11	0.0451707	NA	DOX	Ther
VCAN	2.95776e-13	1.1102e-07	NA	DOX	Tox
VEPH1	6.78764e-10	0.0276814	0.0315499	DOX	Ther
VEPH1	1.72383e-10	0.0239597	0.0376605	DOX	Tox
XIRP2	8.39135e-22	2.95573e-06	NA	DOX	Ther
ZNF402P	1.21078e-08	0.0457041	0.0221275	DOX	Ther
ZNF402P	1.25763e-08	0.0477497	0.0264735	DOX	Tox
ACTA1	5.65597e-05	1.29122e-05	0.000193466	EPI	Tox
ACTA2	5.5336e-08	0.000362796	0.00185909	EPI	Tox
ACTB	1.94054e-11	0.016153	0.00763995	EPI	Ther
ACTB	5.04836e-13	8.15066e-08	NA	EPI	Tox
ACTG1	0.000734708	3.92825e-11	NA	EPI	Tox
AFP	7.00351e-07	0.00904529	0.0151682	EPI	Ther
AFP	1.83316e-06	0.0184434	0.0311996	EPI	Tox
AKR1B1	0.000372988	2.06974e-09	NA	EPI	Ther
AKR1B1	0.000685702	2.60944e-05	0.00162559	EPI	Tox
ALDOA	8.65426e-14	2.13569e-06	0.000884892	EPI	Tox
ARL2	7.54914e-12	0.0163888	NA	EPI	Ther
ASB15	2.13818e-26	0.0358103	0.00366318	EPI	Ther
ATP1A2	6.21484e-06	0.00166991	NA	EPI	Ther
ATP1A2	2.58905e-12	0.00230134	NA	EPI	Tox
AURKAIP1	1.07344e-11	0.0378128	NA	EPI	Ther
AURKAIP1	1.09042e-10	0.00197682	0.017027	EPI	Tox
BATF	NA	3.06768e-07	0.00528351	EPI	Ther
BATF	NA	1.06445e-06	0.0140093	EPI	Tox
BIRC3	2.5377e-05	0.000320596	0.00432528	EPI	Ther
BIRC3	1.53151e-05	0.00104953	0.0142894	EPI	Tox
BNC2	2.76964e-07	0.00990667	0.0176068	EPI	Ther
BRINP3	NA	1.33089e-09	0.00161985	EPI	Tox
C2CD4A	5.00744e-14	3.3656e-05	NA	EPI	Ther
C2CD4A	2.44356e-14	9.64693e-05	NA	EPI	Tox
CCL3	NA	1.64065e-12	2.44015e-09	EPI	Ther
CCL3	NA	1.84747e-09	7.01853e-06	EPI	Tox
CCL5	1.43531e-10	3.36262e-07	5.07571e-06	EPI	Ther
CCL5	1.27739e-12	6.37782e-05	0.000342732	EPI	Tox
CCL7	2.46052e-10	1.41008e-05	9.55125e-07	EPI	Ther
CCL7	5.96088e-10	4.76405e-05	3.50219e-06	EPI	Tox
CCL8	5.14125e-06	1.89374e-05	4.54462e-06	EPI	Ther
CCL8	8.50865e-06	5.05382e-05	1.23988e-05	EPI	Tox
CD302	5.1814e-15	0.0128636	0.00203712	EPI	Ther
CD302	1.97393e-19	0.0468823	NA	EPI	Tox
CD40	4.03157e-05	0.0100412	0.031079	EPI	Ther
CD40	0.00401949	0.00346564	0.0205754	EPI	Tox
CDH2	4.0901e-16	0.00812349	NA	EPI	Ther
CMTM5	NA	3.22119e-05	0.0135237	EPI	Ther
CMTM5	0.00706073	0.000780144	0.016897	EPI	Tox
CNN1	8.79388e-15	0.00114766	0.00283573	EPI	Tox
COL1A1	3.26298e-07	9.31772e-05	NA	EPI	Tox
COL1A2	1.36785e-13	5.05784e-08	0.0104509	EPI	Tox
COL3A1	2.04527e-08	8.17431e-06	1.3069e-05	EPI	Ther
COL3A1	1.60542e-11	2.56474e-05	NA	EPI	Tox
COL4A1	1.39537e-13	0.000275553	0.00185818	EPI	Ther
COL4A1	1.00027e-14	0.000294843	NA	EPI	Tox
COL5A1	1.73136e-08	0.00701331	0.0263541	EPI	Ther
COL5A1	6.95581e-10	0.000683972	NA	EPI	Tox
COX10	NA	9.08452e-13	6.69006e-09	EPI	Tox
COX8A	1.57014e-23	0.00293396	NA	EPI	Tox
CRIP2	5.11313e-16	0.000240743	NA	EPI	Ther
CRIP2	1.9889e-13	4.12865e-07	0.000865746	EPI	Tox
CSF2	7.44152e-15	0.00470226	0.0131351	EPI	Ther
CSF3	1.30683e-22	0.00569576	0.00551124	EPI	Ther
CSF3	6.76374e-22	0.0290025	0.0314333	EPI	Tox
CTSB	1.70903e-09	0.00557285	0.0112136	EPI	Ther
CXCL10	0.000284159	0.000273404	0.000234731	EPI	Ther
CXCL10	0.0182442	0.000593131	0.00113822	EPI	Tox
CXCL2	4.99592e-08	6.13317e-05	0.000782919	EPI	Ther
CXCL2	2.02915e-05	4.41992e-06	0.000125712	EPI	Tox
CXCL3	2.46195e-09	0.000411301	0.000281392	EPI	Ther
CXCL3	5.56959e-07	9.46397e-05	0.000117296	EPI	Tox
CXCL6	1.33712e-38	5.9193e-05	4.86172e-05	EPI	Ther
CXCL6	1.28718e-37	0.00160508	0.00189389	EPI	Tox
CXCL8	6.41041e-14	0.0319216	0.0201327	EPI	Ther
DCN	2.47999e-14	0.0082593	NA	EPI	Ther
DCN	6.49855e-16	1.0082e-13	NA	EPI	Tox
DNAJC12	3.5739e-10	0.0163438	NA	EPI	Tox
DRP2	0.0118936	2.17218e-06	0.000320692	EPI	Ther
DRP2	0.00138857	0.00011181	0.00571967	EPI	Tox
EEF2	1.01484e-13	0.0490644	NA	EPI	Ther
EEF2	6.61738e-18	2.84973e-07	NA	EPI	Tox
ENO1	2.81888e-10	0.00120714	0.0475658	EPI	Tox
ENO3	1.06484e-12	9.95727e-05	0.0018786	EPI	Tox
FBN1	5.29721e-12	1.5443e-05	0.00717566	EPI	Tox
FLNA	NA	3.55433e-08	0.000151518	EPI	Ther
FLNA	NA	1.56257e-09	1.27703e-05	EPI	Tox
FN1	2.48085e-08	0.000203724	0.000807793	EPI	Ther
FN1	8.70754e-12	4.73888e-07	NA	EPI	Tox
FNDC1	5.87043e-14	0.00488455	0.0183718	EPI	Tox
FSTL1	2.44961e-13	0.000996109	NA	EPI	Ther
FSTL1	2.01623e-13	8.49683e-09	NA	EPI	Tox
FTL	NA	0.000138438	0.0191906	EPI	Ther
FTL	NA	3.45643e-06	0.023867	EPI	Tox
GAB3	9.03022e-08	0.0299156	0.0436103	EPI	Ther
GAPDH	1.11395e-12	0.000696869	0.0255098	EPI	Tox
GDF15	6.3557e-14	8.39472e-05	NA	EPI	Ther
GHITM	3.49355e-07	0.000380042	NA	EPI	Ther
GHITM	1.10079e-09	0.00529223	NA	EPI	Tox
GPC1	1.91427e-10	0.034829	NA	EPI	Ther
GPC1	5.76916e-13	0.0222336	NA	EPI	Tox
GPX1	0.00100534	0.000572995	0.000738195	EPI	Ther
GPX1	6.23839e-10	0.000132831	0.00382971	EPI	Tox
GPX4	1.93182e-16	0.0126298	NA	EPI	Ther
H19	0.000988575	8.38768e-12	NA	EPI	Ther
H19	NA	2.71072e-17	2.08047e-09	EPI	Tox
HIF1A	8.36301e-23	8.067e-05	NA	EPI	Ther
HIF1A	1.53105e-19	0.000153921	NA	EPI	Tox
HIGD2A	1.7241e-11	0.0336754	NA	EPI	Tox
HIST1H3F	1.31935e-15	8.30531e-06	NA	EPI	Tox
HLA-B	NA	5.04145e-08	6.09118e-05	EPI	Ther
HLA-B	0.0120701	1.84044e-05	0.000351713	EPI	Tox
HSD11B1	1.58838e-11	0.0246147	0.0291972	EPI	Tox
HSD3B2	0.0189351	2.91894e-05	0.000472034	EPI	Ther
HSD3B2	3.16294e-05	0.000530048	0.00663308	EPI	Tox
IER3	2.64161e-09	0.013451	0.0084583	EPI	Ther
IER3	2.17165e-06	0.0214059	0.0189306	EPI	Tox
IFIT2	1.7663e-07	0.0136269	0.0140007	EPI	Ther
IL1A	3.96309e-06	0.000760043	0.000746822	EPI	Ther
IL1A	2.60428e-07	0.0197339	0.0103975	EPI	Tox
IL6ST	1.61566e-15	0.017362	NA	EPI	Tox
IL7R	7.56899e-33	4.36099e-07	2.60077e-09	EPI	Ther
IL7R	5.53289e-32	1.41499e-05	1.31851e-07	EPI	Tox
IMPAD1	5.22179e-18	0.00590957	7.50012e-05	EPI	Tox
ITM2B	4.61999e-20	2.0505e-06	NA	EPI	Ther
ITM2B	3.7286e-14	7.82928e-06	NA	EPI	Tox
ITM2C	8.36726e-13	3.77088e-05	NA	EPI	Ther
ITM2C	3.35916e-14	3.57733e-06	NA	EPI	Tox
KCND3	2.7268e-07	0.00556214	0.0110156	EPI	Ther
KCNN3	3.82839e-14	0.00643605	NA	EPI	Ther
KCNN3	4.32484e-15	0.00896646	NA	EPI	Tox
KLHDC8B	5.03388e-12	0.036705	NA	EPI	Ther
KLHDC8B	1.74391e-11	0.000153073	NA	EPI	Tox
KRT18	8.48679e-09	0.0356346	NA	EPI	Ther
KRT18	2.36528e-05	5.52522e-05	NA	EPI	Tox
KRT8	3.18737e-10	0.00114003	NA	EPI	Ther
KRT8	4.35152e-13	1.45235e-05	0.00396091	EPI	Tox
MB	2.12408e-05	2.97007e-06	NA	EPI	Tox
MBLAC2	8.41856e-10	0.0248674	NA	EPI	Tox
MFAP5	7.52468e-15	0.000271187	0.000974557	EPI	Ther
MFAP5	5.54003e-15	0.00130481	0.00509519	EPI	Tox
MMP3	1.24218e-14	0.00649555	0.028852	EPI	Tox
MT-CO1	1.26e-08	0.0480883	0.0444565	EPI	Tox
MT-CO3	3.88819e-12	0.000661971	0.0162341	EPI	Ther
MTCO3P12	7.85656e-09	0.000790679	NA	EPI	Ther
MYCT1	3.96683e-30	0.0224067	NA	EPI	Ther
MYCT1	2.72585e-29	0.0256535	NA	EPI	Tox
MYH6	2.85281e-17	2.41634e-05	NA	EPI	Ther
MYH6	1.52974e-13	3.31623e-09	NA	EPI	Tox
MYH7	4.02562e-05	0.000429179	0.0262928	EPI	Tox
MYL2	8.93138e-07	0.00727732	NA	EPI	Ther
MYL2	2.75415e-05	9.80701e-11	2.21305e-09	EPI	Tox
MYL3	3.36228e-10	8.35861e-08	0.000405753	EPI	Tox
MYL4	2.51377e-10	7.25728e-06	0.00141056	EPI	Tox
MYL7	1.00389e-12	0.000707848	0.0284504	EPI	Tox
MYOM3	6.43115e-10	0.0137778	NA	EPI	Tox
NDUFB9	6.00171e-09	0.00103671	0.00222937	EPI	Ther
NDUFB9	9.24317e-10	0.00520904	0.00512263	EPI	Tox
NOTCH2	4.61935e-07	0.0114917	0.00271177	EPI	Ther
NOTCH2	3.43295e-09	3.38747e-05	NA	EPI	Tox
NPPA	4.88035e-21	2.7112e-07	0.00128477	EPI	Tox
NPPB	6.61702e-14	0.0179977	0.0243116	EPI	Ther
NPPB	1.80731e-09	0.0365034	0.0350735	EPI	Tox
NRAP	0.0002833	0.000793706	0.0167004	EPI	Tox
NREP	1.83736e-06	0.00395414	NA	EPI	Ther
NREP	1.04847e-05	0.00429467	0.00874884	EPI	Tox
OAS1	6.1836e-14	0.00305372	0.000219362	EPI	Ther
OAS1	2.72901e-10	0.00014014	4.95512e-05	EPI	Tox
OAS2	1.31094e-13	0.010121	0.0122581	EPI	Ther
OAS2	1.18622e-13	0.0293645	0.0299866	EPI	Tox
OASL	0.000916869	0.000204052	6.34031e-05	EPI	Ther
OASL	0.00669148	0.000238784	0.000137124	EPI	Tox
ODC1	0.00572997	0.000283312	5.84393e-05	EPI	Ther
ODC1	2.31075e-07	0.00750061	0.00994564	EPI	Tox
OGN	3.21835e-26	0.0218265	NA	EPI	Ther
OGN	2.89818e-25	0.0196299	NA	EPI	Tox
OLR1	6.43434e-05	0.00140379	6.85454e-05	EPI	Ther
OLR1	0.000655512	0.000193726	4.8082e-05	EPI	Tox
PAPPA-AS1	6.60883e-15	0.00304881	NA	EPI	Ther
PAPPA-AS1	8.95523e-15	0.000368481	NA	EPI	Tox
PDK1	0.000197045	2.6419e-14	NA	EPI	Tox
PDYN	NA	1.70628e-14	NA	EPI	Ther
PDYN	NA	1.24791e-14	NA	EPI	Tox
PFKM	1.50228e-09	1.50848e-07	3.63184e-05	EPI	Tox
PGK1	1.50086e-10	0.000165472	0.01109	EPI	Tox
PI3	NA	1.36589e-05	0.0178601	EPI	Ther
PI3	NA	1.00776e-05	0.0199093	EPI	Tox
POLR2L	1.2961e-13	0.00411654	0.00270247	EPI	Tox
PPP1R3A	1.99642e-13	0.000261177	NA	EPI	Tox
PPP2R1A	7.79782e-13	0.000425537	NA	EPI	Tox
PRG4	4.31455e-06	0.000889568	0.00162316	EPI	Ther
PRKAA1	2.00928e-07	0.000155961	0.000559412	EPI	Tox
PRSS23	0.00130934	7.35562e-15	NA	EPI	Tox
PTMA	4.23178e-05	0.0306197	0.0159465	EPI	Ther
PTMA	0.00109466	1.06264e-08	NA	EPI	Tox
PTPA	3.93223e-10	0.0191144	NA	EPI	Tox
RAB18	5.86065e-14	0.00144483	NA	EPI	Ther
RAB18	1.30509e-09	0.0119428	NA	EPI	Tox
RAB27B	5.12545e-09	0.00165481	NA	EPI	Ther
REL	1.69438e-07	0.0419317	0.0180562	EPI	Tox
RGS5	2.93093e-18	0.00249106	NA	EPI	Ther
RGS5	3.55065e-12	0.0130297	NA	EPI	Tox
RMRP	2.35237e-18	0.0293818	NA	EPI	Tox
RN7SKP255	2.34586e-12	0.0121971	NA	EPI	Tox
RNU2-2P	1.60055e-09	0.0171666	0.0329656	EPI	Ther
ROBO1	0.000105415	0.00209684	0.00489216	EPI	Ther
RPL19	1.16755e-16	0.0108258	0.018366	EPI	Tox
RPL37	2.82315e-24	0.0303179	NA	EPI	Ther
RPL41	1.72036e-14	0.0161694	0.0289628	EPI	Tox
RPS10P3	5.22986e-07	0.0206392	0.0277168	EPI	Ther
RPS11P5	4.281e-11	0.0337918	0.021827	EPI	Ther
RPS19	4.1484e-21	0.00432161	0.00739551	EPI	Ther
RPS19	8.13104e-25	0.00307137	NA	EPI	Tox
RSAD2	3.09957e-06	0.000592707	0.000749377	EPI	Ther
RSAD2	1.40744e-06	0.0182726	0.0160035	EPI	Tox
S100A6	NA	0.0440973	0.000794869	EPI	Ther
S100A6	NA	1.06672e-07	NA	EPI	Tox
SAMD9L	1.8772e-10	0.000129891	0.000700058	EPI	Ther
SEC31A	2.60528e-09	0.000969246	NA	EPI	Tox
SELE	0.00512724	3.44909e-05	8.7001e-05	EPI	Ther
SELE	0.0151017	1.38275e-05	5.53885e-05	EPI	Tox
SELENOW	1.98937e-26	7.56293e-06	NA	EPI	Tox
SEMA6D	NA	1.13557e-07	0.00424135	EPI	Tox
SLC24A5	3.1762e-14	0.0135453	0.0193967	EPI	Ther
SLC24A5	4.90147e-09	0.0141634	NA	EPI	Tox
SLC25A40	0.0072341	0.00170935	NA	EPI	Ther
SLC25A40	1.65201e-05	0.000907023	0.010866	EPI	Tox
SLC27A6	NA	1.68101e-15	NA	EPI	Tox
SLC43A3	8.28237e-11	0.0180797	0.00724557	EPI	Ther
SLC8A1	2.08471e-08	0.000125007	NA	EPI	Tox
SLIT2	NA	5.35516e-05	NA	EPI	Ther
SLIT2	NA	3.09249e-18	NA	EPI	Tox
SLPI	0.000114912	0.0171797	NA	EPI	Ther
SLPI	2.56332e-05	0.0166548	NA	EPI	Tox
SNORA5A	1.15838e-05	0.00690808	0.00255675	EPI	Ther
SNORA5A	0.00320697	0.00400627	0.00701676	EPI	Tox
SNORA9	7.15123e-14	0.0455476	NA	EPI	Ther
SNORA9	1.0728e-11	0.0407239	NA	EPI	Tox
SNORD3A	1.43955e-24	0.00436212	NA	EPI	Ther
SNORD3B-2	5.11625e-25	0.0173903	NA	EPI	Ther
SNORD3C	4.652e-24	0.0225746	NA	EPI	Ther
SNORD97	2.03157e-11	0.00290398	0.00387349	EPI	Ther
SNTA1	4.18852e-24	0.00372007	NA	EPI	Ther
SNTA1	1.63771e-23	4.14139e-10	NA	EPI	Tox
SPARC	2.91887e-12	8.75334e-05	0.000458309	EPI	Ther
SPARC	1.14651e-14	2.95802e-07	NA	EPI	Tox
SPARCL1	2.47617e-19	0.0238985	0.0109903	EPI	Ther
SPARCL1	3.5534e-22	0.036694	0.0445051	EPI	Tox
SPESP1	2.75757e-12	0.00013483	0.00135036	EPI	Ther
SPESP1	4.04149e-13	3.94305e-05	0.000591674	EPI	Tox
SQSTM1	NA	7.87544e-11	NA	EPI	Ther
SQSTM1	0.00459025	6.28689e-09	NA	EPI	Tox
ST6GAL2	4.44162e-06	0.000935516	0.00034167	EPI	Ther
STEAP1	2.57492e-26	0.00301643	NA	EPI	Ther
STEAP1	2.01202e-25	0.00445964	NA	EPI	Tox
TCF21	1.53446e-15	0.000333911	NA	EPI	Tox
TFPI2	0.00180096	0.00209299	0.0104245	EPI	Ther
TFPI2	NA	5.48483e-10	7.53827e-08	EPI	Tox
TGFBI	9.32868e-12	0.000164942	NA	EPI	Ther
TGFBI	4.79191e-10	1.72881e-07	0.00451943	EPI	Tox
THBS1	4.0854e-06	8.76595e-05	0.000908652	EPI	Ther
THBS1	2.58635e-06	5.11028e-05	0.0014187	EPI	Tox
TIMP1	5.19156e-17	3.17106e-10	NA	EPI	Tox
TLR3	1.19006e-16	0.0333643	NA	EPI	Ther
TMEM154	5.59651e-13	0.000697896	0.000962052	EPI	Ther
TMEM154	1.13631e-12	0.000594897	0.000801662	EPI	Tox
TMSB10	6.43146e-19	2.8575e-07	NA	EPI	Ther
TMSB4X	4.41964e-15	1.27515e-10	NA	EPI	Tox
TNF	NA	3.68505e-14	1.37784e-11	EPI	Ther
TNF	NA	2.2281e-13	7.49694e-11	EPI	Tox
TNFRSF12A	2.71715e-12	0.0110878	0.000290546	EPI	Tox
TNFRSF1B	3.42387e-06	0.00695653	NA	EPI	Tox
TNFSF10	9.47363e-10	0.00323031	0.00114259	EPI	Ther
TNFSF10	2.27266e-09	0.00608049	0.00228315	EPI	Tox
TNFSF18	NA	6.76287e-12	1.05181e-09	EPI	Ther
TNFSF18	NA	7.93732e-12	1.2216e-09	EPI	Tox
TNNI1	6.72978e-20	5.53469e-09	NA	EPI	Tox
TNNI3	NA	1.78182e-08	0.000434642	EPI	Tox
TPM1	7.74713e-16	3.94703e-05	NA	EPI	Ther
TPM1	2.12937e-11	0.00226868	0.0366128	EPI	Tox
TPM2	1.25357e-13	0.000104523	0.00680199	EPI	Ther
TPM3	3.64179e-15	2.21246e-06	NA	EPI	Tox
TTN	1.18273e-05	0.00404198	0.00891882	EPI	Ther
TTN-AS1	0.00238543	0.00230357	NA	EPI	Ther
TTN-AS1	6.24761e-10	0.00177342	NA	EPI	Tox
TUBB6	1.27569e-15	0.00106891	NA	EPI	Tox
TXNIP	0.0116965	0.00112373	0.00833851	EPI	Ther
TXNIP	6.71044e-08	7.15202e-05	NA	EPI	Tox
UBE2D3	3.96783e-16	0.000876048	0.000728189	EPI	Ther
VCAN	4.74367e-14	1.87483e-05	NA	EPI	Tox
WDR1	7.20528e-09	0.00187272	0.000122278	EPI	Ther
WDR1	2.09317e-07	0.000866162	NA	EPI	Tox
WDR83OS	6.7309e-15	0.0142502	NA	EPI	Tox
XIRP2	1.07623e-15	0.0319719	NA	EPI	Tox
ZNF667-AS1	1.1447e-16	0.0030297	NA	EPI	Tox
SEPT5	2.57094e-05	1.2474e-19	NA	IDA	Tox
A2M	4.59941e-08	0.00137288	NA	IDA	Ther
A2M	1.77278e-06	2.23788e-15	NA	IDA	Tox
ABCA9	1.66327e-12	0.0322629	NA	IDA	Tox
ACTA1	0.000753341	5.45694e-08	NA	IDA	Ther
ACTA1	6.90996e-05	2.39693e-06	0.00235429	IDA	Tox
ACTA2	0.00840138	1.94467e-07	0.00292447	IDA	Ther
ACTA2	NA	1.71163e-13	NA	IDA	Tox
ACTB	7.36064e-06	9.33012e-06	0.0133056	IDA	Ther
ACTC1	4.01865e-06	4.76612e-17	NA	IDA	Tox
ACTG1	8.51318e-10	9.82949e-06	NA	IDA	Ther
ACTG1	1.58169e-10	5.22906e-07	0.000111234	IDA	Tox
ALB	1.40762e-17	0.00501373	0.010495	IDA	Ther
ALDOC	0.0107419	8.69714e-09	2.6345e-05	IDA	Tox
ANKRD17	8.21629e-12	0.0294804	NA	IDA	Ther
ANKRD17	1.02756e-11	0.0015305	0.000213752	IDA	Tox
APOB	1.08946e-17	0.0197401	0.00131993	IDA	Tox
ATP1A1	2.30726e-14	5.76153e-07	NA	IDA	Tox
ATP1B4	9.79876e-07	0.00116307	NA	IDA	Tox
ATP2A2	NA	6.611e-10	0.0106286	IDA	Tox
ATP2B4	0.00358613	1.39703e-07	NA	IDA	Tox
ATP5MC3	7.48806e-22	6.52553e-08	NA	IDA	Tox
BNIP3	6.04124e-10	1.9104e-11	NA	IDA	Tox
C2CD4A	4.10992e-14	0.000101258	NA	IDA	Ther
C2CD4A	5.29958e-13	6.04e-05	NA	IDA	Tox
C4A	4.57672e-11	0.00059317	NA	IDA	Ther
C4A	4.05338e-15	1.44103e-09	NA	IDA	Tox
C4B	6.98141e-07	2.37681e-05	NA	IDA	Ther
CANX	3.36995e-16	0.00107839	NA	IDA	Ther
CANX	1.21357e-17	4.75559e-07	NA	IDA	Tox
CASQ1	NA	9.3738e-18	NA	IDA	Tox
CASQ2	1.48979e-09	1.65947e-05	NA	IDA	Ther
CASQ2	1.46534e-07	0.00016515	0.000266686	IDA	Tox
CAVIN1	1.49593e-12	0.0321491	0.0226032	IDA	Tox
CCDC69	NA	1.01752e-06	0.0246252	IDA	Tox
CCL2	7.6732e-09	0.0110638	0.0258625	IDA	Ther
CCL3	0.00142023	2.00375e-06	3.95042e-05	IDA	Ther
CCL3	0.00214563	4.13399e-07	5.6974e-06	IDA	Tox
CCL5	1.73018e-07	0.000409642	0.000668106	IDA	Ther
CCL5	7.12025e-08	0.00583995	0.0130268	IDA	Tox
CCL7	5.57111e-11	2.94926e-05	1.82854e-06	IDA	Ther
CCL7	8.22083e-11	9.63625e-06	4.99068e-07	IDA	Tox
CCL8	4.41305e-06	0.000104643	2.22272e-05	IDA	Ther
CCL8	5.76946e-06	4.96852e-05	1.02258e-05	IDA	Tox
CD36	1.20738e-24	0.0197353	0.000556592	IDA	Tox
CD59	5.80642e-11	0.0023548	NA	IDA	Tox
CDH11	6.87998e-10	1.68704e-07	NA	IDA	Tox
CDH2	1.13976e-11	0.000100861	0.00461321	IDA	Tox
CELA2A	NA	5.81513e-15	NA	IDA	Ther
CELA2A	NA	7.67071e-14	NA	IDA	Tox
CFL1	1.16455e-11	4.56824e-07	NA	IDA	Ther
CHI3L1	2.77966e-20	0.000956702	0.00178047	IDA	Tox
CHRM2	NA	1.35178e-19	NA	IDA	Tox
CIB2	0.0195164	4.74825e-16	NA	IDA	Tox
CILP	6.79899e-13	0.021236	NA	IDA	Ther
CKM	2.91749e-05	9.94011e-20	NA	IDA	Tox
CMYA5	1.44919e-18	1.73341e-12	NA	IDA	Tox
CNN1	3.72522e-17	2.47731e-07	NA	IDA	Ther
CNN1	4.58536e-17	3.20667e-07	NA	IDA	Tox
COL1A1	3.58684e-17	0.00443168	NA	IDA	Ther
COL1A1	1.32107e-16	2.54354e-07	NA	IDA	Tox
COL1A2	1.33159e-23	6.78383e-06	0.0015823	IDA	Ther
COL1A2	1.56851e-24	4.55354e-10	3.00503e-05	IDA	Tox
COLQ	NA	9.80338e-21	NA	IDA	Tox
CORO6	8.93797e-14	0.0383916	NA	IDA	Ther
CORO6	9.35121e-15	1.89072e-07	NA	IDA	Tox
COX6B1	3.34921e-16	0.000981924	NA	IDA	Tox
COX7A1	1.04366e-07	0.0112501	0.00422348	IDA	Tox
COX8A	2.8939e-29	0.0168914	NA	IDA	Ther
COX8A	2.53075e-30	4.24751e-08	NA	IDA	Tox
CPNE5	7.47426e-11	7.48839e-22	NA	IDA	Tox
CPVL	1.64961e-06	0.0349918	NA	IDA	Ther
CPVL	7.94442e-05	0.00052947	3.39407e-07	IDA	Tox
CSF2	3.38576e-12	0.00457129	0.0163822	IDA	Ther
CSF2	1.32859e-12	0.0157499	0.0170543	IDA	Tox
CSF3	1.25404e-22	0.0403844	0.0365809	IDA	Ther
CSF3	2.19688e-22	0.0074006	0.0027736	IDA	Tox
CSNK1A1	2.48024e-10	0.0401464	0.00787087	IDA	Ther
CSNK1A1	9.99095e-10	0.0224663	0.0243391	IDA	Tox
CTNND2	NA	3.04075e-08	0.000155603	IDA	Tox
CTSB	2.05747e-08	1.88658e-09	NA	IDA	Ther
CTTN	2.24742e-15	0.0202472	NA	IDA	Tox
CX3CR1	3.01047e-09	0.0220025	0.0116049	IDA	Ther
CX3CR1	1.00957e-08	0.0332776	0.0174067	IDA	Tox
CXCL10	3.65142e-07	4.99542e-06	3.4794e-06	IDA	Ther
CXCL10	5.72053e-07	1.08705e-06	5.76932e-07	IDA	Tox
CXCL2	0.025776	0.00169764	0.009517	IDA	Ther
CXCL2	0.0316437	0.00233198	0.0160524	IDA	Tox
CXCL6	6.79462e-39	0.00560673	0.00432443	IDA	Ther
CXCL6	1.15643e-38	9.05051e-05	8.32236e-06	IDA	Tox
DANCR	NA	2.72501e-13	NA	IDA	Tox
DLAT	7.92893e-05	0.0312934	NA	IDA	Ther
DMD	NA	1.09959e-11	1.32337e-06	IDA	Tox
DPYSL3	2.09697e-06	5.30511e-10	NA	IDA	Tox
DSP	NA	6.09341e-07	0.00039363	IDA	Ther
DSP	NA	1.8485e-06	0.00818759	IDA	Tox
EEF1A1P6	3.41785e-11	0.0121078	NA	IDA	Tox
EIF4EBP1	NA	1.61169e-17	NA	IDA	Tox
EIF4G2	1.52464e-15	0.0248361	NA	IDA	Ther
EIF4G2	3.78318e-15	0.0107233	NA	IDA	Tox
EIF4G3	0.00870289	0.000593263	9.78979e-09	IDA	Tox
ELOVL2	0.000118939	0.000107858	NA	IDA	Ther
ELOVL2	3.81586e-05	0.00039835	NA	IDA	Tox
ENO3	1.63289e-20	1.23727e-05	NA	IDA	Tox
ESX1	2.38806e-07	0.00304874	1.9406e-06	IDA	Tox
ETV1	0.00049229	1.33964e-10	NA	IDA	Tox
FABP3	0.0193931	1.32576e-13	NA	IDA	Tox
FAM234A	0.00885165	1.44521e-16	NA	IDA	Tox
FAM84B	5.60011e-06	0.0171731	0.0487904	IDA	Ther
FBN2	2.79793e-11	8.23037e-08	2.93855e-05	IDA	Tox
FERMT2	3.01031e-05	0.00490866	0.037735	IDA	Ther
FGF18	NA	3.6434e-19	NA	IDA	Tox
FHL2	NA	8.87962e-16	5.71087e-10	IDA	Tox
FITM2	NA	2.54183e-08	0.000986011	IDA	Tox
FN1	2.54772e-29	1.684e-08	NA	IDA	Tox
FPR3	1.39694e-12	0.000354538	NA	IDA	Ther
FREM2	0.00493727	3.77676e-11	NA	IDA	Tox
FSTL1	2.99947e-16	6.95094e-05	NA	IDA	Ther
FSTL1	6.89753e-16	0.0384666	NA	IDA	Tox
FTL	4.58969e-17	1.05168e-14	NA	IDA	Tox
FXR1	3.96093e-06	0.00701766	NA	IDA	Ther
FXR1	4.60145e-07	0.0400868	NA	IDA	Tox
GBE1	2.47313e-12	0.00475411	NA	IDA	Tox
GDF15	0.000145021	0.000151125	NA	IDA	Ther
GDF15	1.01442e-05	0.0023761	0.0310527	IDA	Tox
GNAS	2.57325e-08	8.09676e-09	NA	IDA	Ther
GNG5	1.57385e-13	0.0283985	NA	IDA	Ther
GPHA2	0.0391466	1.66098e-09	3.6302e-15	IDA	Tox
H19	NA	5.58484e-09	0.0134959	IDA	Tox
HBA2	9.44711e-24	0.0241289	NA	IDA	Tox
HHATL	1.15338e-14	2.38478e-07	NA	IDA	Ther
HLA-A	NA	1.22047e-06	0.0235358	IDA	Ther
HLA-A	NA	4.83729e-06	0.0143287	IDA	Tox
HLA-B	1.85184e-06	6.42474e-09	2.96989e-05	IDA	Ther
HLA-B	1.93483e-08	3.22259e-13	5.52373e-09	IDA	Tox
HRC	0.000646431	0.000639796	NA	IDA	Ther
HRC	0.000493389	1.61756e-11	NA	IDA	Tox
HRK	4.27134e-11	8.24981e-05	0.0135062	IDA	Tox
HSD11B1	1.37026e-13	0.0311186	0.0357498	IDA	Ther
HSD3B2	3.61916e-11	0.00994892	0.0107954	IDA	Ther
HSPA4	4.30707e-09	0.000633407	NA	IDA	Tox
HSPA5	1.28391e-12	0.00014183	NA	IDA	Ther
HSPA5	1.03556e-12	0.0038933	NA	IDA	Tox
HSPA8	3.6379e-25	0.00475821	NA	IDA	Ther
HSPA8	3.46529e-22	6.94472e-06	0.00152854	IDA	Tox
HSPA9	1.13695e-13	0.0313735	NA	IDA	Tox
HSPB7	2.10383e-05	2.73579e-10	2.03101e-05	IDA	Tox
HUNK	0.0256559	2.24401e-16	NA	IDA	Tox
IER3	6.48973e-05	0.00732831	0.0201014	IDA	Ther
IER3	0.000129971	0.00594051	0.00585574	IDA	Tox
IFI27	NA	1.58422e-10	1.17264e-07	IDA	Ther
IFI27	NA	1.77979e-10	1.84772e-07	IDA	Tox
IGF2	1.28115e-07	1.55455e-15	NA	IDA	Tox
IGFBP7	8.51025e-11	3.1802e-06	NA	IDA	Tox
IL1A	9.32439e-05	0.00814985	0.00884223	IDA	Ther
IL1A	0.000143622	0.0228892	0.0228792	IDA	Tox
IL33	1.77882e-28	2.0912e-16	NA	IDA	Tox
IL6ST	1.32524e-22	0.00088659	NA	IDA	Ther
IL6ST	4.55897e-24	4.18786e-09	NA	IDA	Tox
IL7R	6.04038e-17	0.0374119	0.00744281	IDA	Ther
IL7R	6.04552e-16	0.0384786	0.00394346	IDA	Tox
IMPAD1	8.04073e-20	0.0133391	0.0277697	IDA	Ther
ITM2B	3.15209e-33	1.69934e-15	NA	IDA	Ther
ITM2B	7.08266e-32	2.0069e-20	NA	IDA	Tox
ITM2C	5.39882e-14	1.15126e-11	NA	IDA	Ther
ITM2C	2.76834e-12	2.18289e-08	NA	IDA	Tox
KLF12	0.0305856	2.40662e-13	NA	IDA	Tox
KLHL31	0.0132285	2.74926e-14	NA	IDA	Tox
KRT18	1.49609e-14	6.03133e-05	0.00757563	IDA	Tox
KRT8	NA	0.0143967	NA	IDA	Ther
KRT8	NA	5.47771e-09	7.42938e-06	IDA	Tox
LAPTM5	6.48751e-16	0.0164143	0.0270583	IDA	Tox
LDB3	NA	6.01965e-19	NA	IDA	Tox
LGALS3BP	6.60401e-06	0.00150665	0.00367073	IDA	Ther
LGALS3BP	6.58366e-05	9.14953e-07	2.21374e-05	IDA	Tox
LINC00881	3.69179e-07	3.69086e-14	NA	IDA	Tox
LINC02511	2.38806e-07	0.00304874	1.9406e-06	IDA	Tox
LPL	7.43654e-07	0.0341525	NA	IDA	Ther
LPL	0.000157522	0.000515713	0.0194281	IDA	Tox
LTBP1	0.00115236	0.0019544	0.00378005	IDA	Ther
LTBP1	9.88849e-05	3.40569e-05	NA	IDA	Tox
MAGOH3P	3.56775e-05	8.9542e-05	9.42016e-09	IDA	Tox
MAS1	1.06852e-06	0.000137322	1.1135e-08	IDA	Tox
MB	NA	1.45566e-25	NA	IDA	Tox
MCL1	5.63219e-06	2.61349e-07	NA	IDA	Tox
MFAP5	8.24815e-14	0.0265134	NA	IDA	Ther
MIR133A1HG	NA	7.29079e-20	NA	IDA	Tox
MIR210HG	9.65204e-09	0.0164259	0.00235328	IDA	Ther
MIR210HG	1.57365e-09	1.54722e-05	0.000885783	IDA	Tox
MMP1	0.000743985	0.00408913	NA	IDA	Ther
MMP3	4.34687e-18	6.3732e-05	NA	IDA	Tox
MOCS2	NA	1.86218e-18	NA	IDA	Tox
MPV17	0.00470031	7.68658e-11	NA	IDA	Tox
MSN	9.10591e-22	0.00466576	0.00821391	IDA	Ther
MSN	1.03301e-24	1.3737e-05	NA	IDA	Tox
MTND5P8	1.06852e-06	0.000137322	1.1135e-08	IDA	Tox
MYBPC3	5.5991e-18	0.0141227	0.012083	IDA	Ther
MYCT1	1.40739e-29	0.0214921	NA	IDA	Ther
MYH6	3.92292e-27	7.34431e-24	NA	IDA	Tox
MYH7	7.15305e-06	5.35616e-18	NA	IDA	Tox
MYL2	7.39197e-07	1.3478e-14	NA	IDA	Tox
MYL3	2.83247e-18	0.00130409	NA	IDA	Ther
MYL3	4.67364e-16	7.24021e-18	9.99161e-08	IDA	Tox
MYL7	2.278e-13	5.46408e-06	0.00596913	IDA	Tox
MYL9	9.90657e-10	8.92593e-05	0.00474934	IDA	Ther
MYL9	9.63437e-07	7.347e-07	0.00238282	IDA	Tox
MYO18B	2.16917e-08	0.0056041	NA	IDA	Tox
MYOM1	NA	3.52403e-10	0.00302636	IDA	Tox
MYOM2	NA	1.91983e-24	NA	IDA	Tox
NDUFS6	1.89162e-10	0.0453597	0.0204283	IDA	Ther
NDUFS6	2.16628e-13	2.08596e-05	NA	IDA	Tox
NME1-NME2	4.51424e-21	0.0331489	NA	IDA	Ther
NME4	NA	1.12525e-07	0.0181615	IDA	Tox
NONO	1.16385e-16	0.0183694	0.0154883	IDA	Ther
NONO	1.18872e-19	0.00146684	NA	IDA	Tox
NORAD	3.8029e-12	0.00829055	NA	IDA	Ther
NORAD	2.11076e-11	0.00857882	0.0268223	IDA	Tox
NPTN	2.90958e-05	4.17507e-05	0.00232016	IDA	Tox
NREP	0.00304892	5.14884e-06	0.00949056	IDA	Tox
NUDT4	5.44146e-09	3.53565e-07	NA	IDA	Ther
OAS1	2.93585e-14	0.000141779	2.42403e-05	IDA	Ther
OAS1	3.42265e-14	4.97415e-05	5.15391e-06	IDA	Tox
OAS3	1.10611e-12	0.00746147	0.00359617	IDA	Ther
OAS3	5.54407e-15	0.0300238	0.00525944	IDA	Tox
OASL	2.36491e-05	2.12252e-06	7.00955e-07	IDA	Ther
OASL	2.02624e-05	3.30195e-06	2.70257e-06	IDA	Tox
OGN	3.74693e-16	0.032612	NA	IDA	Ther
OLR1	2.65617e-06	0.00128961	0.000157274	IDA	Ther
OLR1	5.40798e-06	0.000459115	7.46539e-05	IDA	Tox
OR10G9	3.56775e-05	8.9542e-05	9.42016e-09	IDA	Tox
OSBP2	0.000180339	3.79246e-18	NA	IDA	Tox
PAM	2.34557e-07	1.40062e-11	NA	IDA	Tox
PCSK1	2.27922e-13	0.00294233	0.0166696	IDA	Tox
PDLIM5	6.8052e-05	3.70056e-10	4.59641e-07	IDA	Tox
PDYN	0.00117066	4.05014e-11	NA	IDA	Ther
PDYN	0.00056651	1.76571e-09	NA	IDA	Tox
PECAM1	1.62598e-19	0.014224	0.0157098	IDA	Tox
PFKM	1.05905e-12	1.49309e-05	NA	IDA	Tox
PFKP	7.84049e-12	0.00537472	0.00480834	IDA	Ther
PGK1	6.12156e-13	0.0313928	0.00539026	IDA	Ther
PGK1	4.63051e-14	4.92319e-05	0.039404	IDA	Tox
PHACTR1	NA	7.73875e-08	0.0450644	IDA	Tox
PI15	8.4351e-06	0.00164329	NA	IDA	Tox
PI3	NA	1.82929e-06	0.00958509	IDA	Ther
PI3	NA	4.51426e-07	0.00232612	IDA	Tox
PID1	8.7009e-07	0.00401133	0.00036163	IDA	Tox
PKD1L1	2.01384e-10	0.0163287	0.0170503	IDA	Tox
PKIG	1.94541e-12	0.0177209	NA	IDA	Ther
PKIG	2.88657e-13	0.00406709	0.000609081	IDA	Tox
PKNOX2	4.45485e-10	0.0185032	NA	IDA	Ther
PKNOX2	1.23843e-12	0.00131165	NA	IDA	Tox
PLN	8.74571e-15	7.82221e-14	NA	IDA	Tox
POLR2L	5.50012e-17	0.0461297	0.0197891	IDA	Tox
POPDC2	3.57262e-12	6.42974e-16	NA	IDA	Tox
POPDC3	0.000448984	1.89878e-09	NA	IDA	Tox
POU2F2	9.18753e-05	0.000497826	0.000455014	IDA	Ther
POU2F2	0.000100847	0.000362476	0.000384726	IDA	Tox
PPARGC1B	0.014342	6.90716e-16	NA	IDA	Tox
PPP1R15A	1.05837e-13	0.00213078	NA	IDA	Ther
PRDX2	2.2346e-06	0.0498057	1.3972e-05	IDA	Tox
PTP4A3	2.98003e-18	0.0478827	NA	IDA	Ther
PVR	3.46235e-12	5.31153e-06	NA	IDA	Tox
PYGB	2.98006e-16	6.40725e-06	NA	IDA	Tox
RAI14	2.68904e-13	0.000823476	0.044312	IDA	Ther
RASSF5	0.0489968	2.18553e-18	NA	IDA	Tox
RCAN1	2.06137e-15	0.000411193	NA	IDA	Ther
RCAN1	3.97071e-15	6.73018e-07	NA	IDA	Tox
RGS5	4.94135e-10	0.000594	0.000320975	IDA	Tox
RHOC	1.20317e-08	0.0228215	0.0113389	IDA	Tox
RMRP	3.16036e-18	0.000111663	0.00154205	IDA	Tox
RN7SL2	1.01868e-21	0.00108815	0.0118853	IDA	Tox
RN7SL3	3.46741e-15	0.00214529	0.0148222	IDA	Tox
RN7SL4P	1.55658e-28	0.00174697	0.0212233	IDA	Tox
RN7SL5P	1.05057e-19	0.00214628	0.00863247	IDA	Tox
RNU1-27P	1.02857e-18	0.00402643	0.0377648	IDA	Tox
RNU1-28P	3.54736e-19	0.00398986	0.0377679	IDA	Tox
RNU1-3	9.99653e-20	0.00106853	0.0076397	IDA	Tox
RNVU1-18	1.77791e-20	0.000905557	0.00664363	IDA	Tox
RNVU1-7	1.65715e-15	1.39873e-05	NA	IDA	Tox
ROGDI	NA	1.02281e-23	NA	IDA	Tox
ROS1	0.0461922	1.37904e-05	1.12643e-09	IDA	Tox
RPL15P3	8.03105e-14	0.0136351	NA	IDA	Tox
RPL19	1.84571e-11	0.0143586	NA	IDA	Tox
RPL37P2	1.96564e-11	0.0135441	0.0219927	IDA	Tox
RPL8	3.36444e-20	0.00304437	NA	IDA	Tox
RPL9P7	0.000188539	0.0138312	0.0338477	IDA	Ther
RPL9P7	0.00356078	0.00616116	0.0412962	IDA	Tox
RPL9P9	0.000204235	0.00253516	0.0044888	IDA	Ther
RPL9P9	0.00447936	0.00146056	0.00741238	IDA	Tox
RPS11P5	2.02683e-17	0.043339	NA	IDA	Ther
RPS11P5	8.84469e-16	0.0375584	NA	IDA	Tox
RPS19	1.33689e-22	0.0230476	NA	IDA	Ther
RPS19	1.62743e-19	0.000190907	0.0166236	IDA	Tox
RPS24	1.64206e-09	0.0186846	NA	IDA	Ther
RPS24	4.09416e-13	0.00177259	0.0227897	IDA	Tox
RPS26P31	1.02629e-13	0.0108657	NA	IDA	Ther
RPS26P31	3.59876e-12	0.0441738	NA	IDA	Tox
RPS2P5	3.00893e-08	0.00663376	0.00473218	IDA	Tox
RPS3AP39	2.38806e-07	0.00304874	1.9406e-06	IDA	Tox
RYR2	NA	9.84312e-28	NA	IDA	Tox
SCN5A	NA	2.99592e-22	NA	IDA	Tox
SEC31A	7.64507e-14	0.000113365	NA	IDA	Ther
SEC31A	3.70884e-14	0.000148367	NA	IDA	Tox
SEMA6D	NA	8.32094e-24	NA	IDA	Tox
SERPINB2	1.09971e-11	0.0492379	0.0321705	IDA	Ther
SERPINB4	6.22306e-13	0.000449502	NA	IDA	Tox
SERPINE1	1.48901e-08	0.00580504	NA	IDA	Ther
SERPINH1	0.0160659	8.70857e-05	0.00755732	IDA	Ther
SESN3	1.05057e-12	0.000306789	NA	IDA	Tox
SHD	NA	2.20852e-20	NA	IDA	Tox
SLC25A4	7.68001e-27	1.7662e-09	NA	IDA	Tox
SLC25A5	1.82188e-11	0.0432709	NA	IDA	Ther
SLC4A3	5.40076e-19	0.0189982	NA	IDA	Ther
SLC4A3	4.40273e-19	4.0972e-12	NA	IDA	Tox
SLC8A1	NA	2.6675e-11	0.000398943	IDA	Tox
SLPI	7.02168e-12	6.21112e-06	NA	IDA	Ther
SLPI	3.53258e-11	0.0006196	NA	IDA	Tox
SMPD5	0.000249668	1.5542e-08	5.80185e-13	IDA	Ther
SMYD1	0.00239731	1.637e-11	NA	IDA	Tox
SNORD116-5	9.93969e-13	0.00185907	NA	IDA	Ther
SNORD116-7	1.83764e-12	0.00136669	NA	IDA	Ther
SNORD3A	2.7897e-11	0.00012835	0.00289112	IDA	Tox
SNORD3B-1	2.72187e-14	0.00114635	0.0089498	IDA	Tox
SNORD3B-2	8.43362e-13	0.000181669	0.00311088	IDA	Tox
SNORD3C	2.66348e-13	3.71416e-06	NA	IDA	Tox
SNTA1	2.33861e-18	0.00035027	NA	IDA	Ther
SNTA1	1.49087e-17	1.40116e-12	NA	IDA	Tox
SPARC	6.1478e-23	0.00802996	0.0366209	IDA	Ther
SPARC	3.14733e-27	6.50592e-06	NA	IDA	Tox
SQSTM1	NA	8.84436e-15	6.4442e-07	IDA	Tox
SRL	NA	4.58919e-12	0.000124969	IDA	Tox
ST3GAL1	NA	0.000330608	NA	IDA	Ther
STEAP1	2.46369e-27	0.00101177	NA	IDA	Ther
STEAP1	2.08037e-27	0.000266518	NA	IDA	Tox
SULF1	7.92587e-11	0.0368745	NA	IDA	Ther
SULF1	1.12684e-14	4.83308e-05	NA	IDA	Tox
SYNE1	9.11532e-12	0.000751618	NA	IDA	Tox
TAC1	1.38636e-09	0.00218169	0.0134247	IDA	Tox
TAGLN	NA	1.87841e-08	0.002464	IDA	Ther
TCAP	0.0144229	5.5342e-15	NA	IDA	Tox
TCF21	1.51489e-16	0.0229733	0.000405703	IDA	Tox
TECRL	0.0298609	3.16744e-12	NA	IDA	Tox
TFPI2	3.73623e-06	4.02439e-05	8.71681e-05	IDA	Ther
TFPI2	0.000539954	3.34105e-05	9.47084e-06	IDA	Tox
TGFBI	9.14255e-17	0.000466542	NA	IDA	Ther
TGFBI	1.45881e-17	4.68171e-09	NA	IDA	Tox
THBS1	4.21415e-11	2.29174e-07	4.91193e-05	IDA	Ther
TIMP1	7.57464e-27	0.00997577	0.00229996	IDA	Ther
TMBIM6	9.3119e-16	0.0049624	NA	IDA	Tox
TMEM176B	3.90965e-11	6.01594e-07	NA	IDA	Ther
TMEM176B	5.33208e-11	2.85541e-10	NA	IDA	Tox
TMSB10	1.00417e-08	6.25797e-10	NA	IDA	Ther
TMSB4X	2.35459e-17	5.06548e-09	NA	IDA	Tox
TNC	2.03732e-07	0.000113677	0.0173712	IDA	Ther
TNC	0.000215111	0.0166513	0.0161351	IDA	Tox
TNFAIP6	3.86255e-10	0.0297656	0.00402154	IDA	Tox
TNFRSF1B	2.12591e-10	0.030286	NA	IDA	Ther
TNFRSF1B	9.31781e-08	0.0170763	NA	IDA	Tox
TNFSF18	NA	2.38473e-11	2.57459e-09	IDA	Ther
TNFSF18	NA	1.97865e-11	4.09977e-09	IDA	Tox
TNNC1	3.46065e-33	8.57789e-06	0.0241752	IDA	Tox
TNNI1	9.96336e-18	4.15305e-15	NA	IDA	Tox
TNNT2	1.50565e-10	4.81042e-06	0.0407873	IDA	Tox
TPM1	1.85921e-20	0.000744587	NA	IDA	Ther
TPM1	1.2695e-16	5.14783e-08	0.00145128	IDA	Tox
TPM2	1.52161e-18	5.69948e-08	7.51031e-05	IDA	Ther
TPM2	1.0344e-14	1.76895e-06	0.000101257	IDA	Tox
TPM3	1.49597e-16	5.10594e-07	NA	IDA	Tox
TRIM63	4.49207e-12	0.0469763	0.000193843	IDA	Tox
TTN	NA	2.21194e-05	NA	IDA	Ther
TTN	NA	3.50378e-15	9.70689e-07	IDA	Tox
TUBA1C	6.87696e-13	8.5877e-05	0.00104641	IDA	Ther
TUBB6	1.31194e-17	0.024171	NA	IDA	Ther
UBE2C	NA	1.80603e-09	9.49119e-06	IDA	Ther
UBE2C	NA	4.53029e-10	2.02823e-06	IDA	Tox
UCHL1	3.86056e-07	4.22399e-05	0.0228315	IDA	Tox
VCAN	4.00041e-22	0.0263237	NA	IDA	Ther
VCAN	3.89797e-23	9.88452e-07	NA	IDA	Tox
VIP	0.0473013	0.002372	NA	IDA	Ther
VIP	0.0117564	0.0160995	NA	IDA	Tox
VSIG4	1.14621e-11	0.00799112	NA	IDA	Ther
VSIG4	1.19084e-11	0.00784781	NA	IDA	Tox
VWF	1.34564e-36	0.0337902	NA	IDA	Tox
XPO4	NA	6.60268e-15	NA	IDA	Tox
YWHAZ	1.39514e-05	0.0041764	0.0038329	IDA	Ther
ZNF106	1.02522e-13	0.00343729	NA	IDA	Ther
ZNF207	1.7364e-14	0.0174447	NA	IDA	Tox
ZNF667-AS1	3.1956e-22	0.00881813	NA	IDA	Ther

## Sheet: ORA-GOs
Over-representation analysis of dynamic response genes with gene ontology (GO) terms (Q<0.01)
term_name	size	effective_size	overlap	p-value	q-value	term_goid	term_category	term_level		members_input_overlap	members_input_overlap_geneids
muscle system process	417	417	76 (18.2%)	2.35674e-33	1.23493e-30	GO:0003012	b	3		58; 59; 70; 183; 226; 476; 477; 488; 493; 624; 844; 845; 1129; 1144; 1160; 1264; 1490; 1613; 1674; 1756; 1832; 1909; 1938; 2017; 2023; 2149; 2316; 2628; 3270; 3488; 3553; 3572; 3672; 3752; 3762; 3952; 4151; 4607; 4624; 4625; 4633; 4634; 4635; 4660; 4726; 4878; 5350; 5743; 6262; 6331; 6546; 6640; 6781; 7134; 7135; 7137; 7139; 7168; 7169; 7170; 7273; 23213; 8557; 8736; 9172; 9464; 127294; 10398; 10…	ACTA2; PTGS2; MYOM1; ACTA1; DMD; ATP2A2; MYOM2; ACTC1; DES; SNTA1; IL6ST; MYL7; MYL4; CTTN; MYL2; MYL3; HAND2; P2RX1; EDNRA; IL1B; AGT; PLN; SULF1; NPNT; TNNT2; CASQ1; MYH7; CASQ2; RYR2; TPM3; TPM2; TPM1; GATM; MYOM3; TNNI3; PPP1R12B; ITGA1; SLC8A1; MYL9; DAPK3; NPPA; STC1; TTN; KCND3; ATP1A1; NDUFS6; TNNI1; CHRM2; DSP; ENO1; LMOD3; IGFBP5; ALDOA; MYH6; TRIM63; ATP2B4; HRC; CTNNA3; TCAP; BDKRB2; …
response to organic substance	3201	3194	229 (7.2%)	1.07976e-29	2.82898e-27	GO:0010033	b	3		19; 58; 60; 70; 71; 166; 183; 231; 292; 330; 338; 411; 476; 477; 490; 493; 567; 677; 695; 721; 821; 844; 845; 871; 948; 958; 1003; 1072; 1109; 1116; 1129; 1277; 1278; 1280; 1281; 1282; 1284; 1437; 1440; 1490; 1524; 1604; 1613; 1634; 1719; 1809; 1848; 1902; 1938; 1978; 2052; 2149; 2170; 2200; 2201; 2274; 2335; 133522; 2561; 2566; 2597; 2634; 2787; 2817; 2821; 2920; 2921; 3082; 3091; 3105; 3106; 33…	NPTN; PTGS2; LIF; TNFSF10; ACTG1; HSPA5; HSPA4; POR; IFI27; HSPA8; CD36; IL6ST; LAPTM5; B2M; LIFR; CHI3L1; AGT; AKR1B1; CANX; TIMP2; DCN; CXCL12; TIMP1; ADAMTS3; RYR2; SOCS3; GNG12; FSTL1; OAS1; OAS3; OAS2; PTP4A3; ATP6V0D1; CDH5; HSPA9; IFITM3; IFITM2; GPI; IFNG; P4HB; OASL; SLC25A5; PAPPA; POSTN; LPL; ATP2B1; CXCL10; SERPINB2; BRINP3; ATP2B4; CXCL3; CXCL2; CX3CR1; FN1; CXCL6; ROBO1; CXCL8; CSF2…
cellular response to chemical stimulus	3158	3151	225 (7.1%)	8.15316e-29	1.42408e-26	GO:0070887	b	3		19; 58; 60; 71; 183; 213; 231; 292; 330; 338; 476; 477; 488; 490; 493; 567; 664; 665; 677; 695; 821; 845; 948; 958; 1003; 1072; 1109; 1116; 1129; 1277; 1278; 1280; 1281; 1282; 1284; 1437; 1440; 1490; 1524; 1604; 1613; 1634; 1719; 1809; 1848; 1902; 1938; 1978; 2023; 2052; 2200; 2201; 2274; 2335; 2359; 133522; 2561; 2566; 2597; 2634; 2787; 2817; 2876; 2879; 2920; 2921; 3040; 3082; 3091; 3105; 3106;…	PTGS2; LIF; ACTG1; HSPA5; HSPA4; POR; HSPA9; HSPA8; SCG2; CD36; IL6ST; LAPTM5; B2M; LIFR; CHI3L1; ITGA1; AGT; AKR1B1; CANX; DCN; CXCL12; TIMP1; ADAMTS3; RYR2; SOCS3; GNG12; FSTL1; OAS1; OAS3; OAS2; PTP4A3; ATP6V0D1; CDH5; IFI27; IFITM3; IFITM2; SOD3; IFNG; P4HB; FPR3; OASL; SLC25A5; CD24; POSTN; ATP2B1; CXCL10; SERPINB2; BRINP3; ATP2B4; CXCL3; CXCL2; CX3CR1; FN1; CXCL6; ROBO1; CXCL8; CSF2; CSF3; …
extracellular vesicle	2834	2828	209 (7.4%)	1.9398e-28	2.8709e-26	GO:1903561	c	3		2; 58; 59; 60; 70; 71; 183; 213; 226; 230; 231; 292; 338; 389; 402; 411; 476; 477; 490; 22931; 567; 629; 715; 720; 721; 821; 871; 958; 966; 1000; 1004; 1009; 1072; 1109; 1116; 1278; 1284; 1289; 1293; 1303; 1306; 1431; 1509; 1604; 1674; 1778; 1808; 1832; 1938; 2017; 2023; 2027; 2170; 2200; 2316; 2319; 2335; 2512; 2525; 2561; 2597; 2628; 2632; 2683; 2778; 2787; 2817; 2821; 2876; 2879; 2923; 3040; 3…	ACTG1; HSPA5; HSPA4; WNT5A; HSPA9; HSPA8; IL6ST; EFHD1; B2M; LIFR; CHI3L1; S100A10; AGT; GABRB2; CANX; TIMP2; PECAM1; CXCL12; NDUFB9; ADAMTS3; SPARCL1; TIMP1; RYR2; GNG12; FSTL1; PYGB; SEMG2; LYPLA1; ATP6V0D1; CDH2; PYGM; CDH6; IFITM3; TTN; GPI; WDR1; SLIT2; P4HB; CTSD; GHITM; SLC25A5; VWA1; PABPC1L2B; LPL; ATP2B1; PI3; NUCB1; SERPINB4; COL15A1; RAB27B; PTMA; FN1; TUBB4B; EDIL3; SLC2A3; TPI1; FRE…
sarcomere	199	199	49 (24.6%)	5.5441e-28	4.10263e-26	GO:0030017	c	3		58; 70; 226; 493; 844; 845; 1674; 1756; 2023; 2274; 2316; 3270; 3315; 3856; 4607; 4624; 4625; 4633; 4634; 4635; 4660; 202333; 6262; 6331; 6546; 7134; 7135; 7137; 7139; 7168; 7169; 7170; 7273; 8557; 8736; 8878; 23345; 9172; 127294; 10627; 10979; 11155; 113146; 84665; 84676; 84700; 56203; 58498; 129446	MYOM3; MYOM2; MYOM1; ACTA1; DMD; ACTC1; CMYA5; DES; XIRP2; MYL7; MYL4; MYL2; MYL3; SYNE1; KRT8; TNNT2; CASQ1; MYH7; CASQ2; RYR2; TPM3; TPM2; TPM1; FHL2; MYPN; TNNI3; PPP1R12B; TNNI1; SLC8A1; TTN; HSPB1; FERMT2; ENO1; AHNAK2; ALDOA; MYH6; TRIM63; ATP2B4; HRC; TCAP; SQSTM1; MYL12A; LDB3; MYO18B; MYBPC3; FLNA; SCN5A; LMOD3; TNNC1
vesicle	4381	4372	266 (6.1%)	8.57979e-24	4.2327e-22	GO:0031982	c	3		2; 19; 58; 59; 60; 70; 71; 183; 213; 226; 230; 231; 292; 338; 389; 402; 411; 476; 477; 488; 490; 22931; 547; 567; 624; 629; 695; 715; 720; 721; 821; 871; 948; 958; 966; 1000; 1004; 1009; 1072; 1109; 1116; 1129; 11131; 1277; 1278; 1284; 1289; 1293; 1303; 1306; 1431; 1509; 1604; 1674; 1778; 1808; 1809; 1832; 1902; 1938; 2017; 2023; 2027; 2149; 2170; 2200; 2316; 2319; 2335; 2512; 2525; 2561; 2566; 2…	AOC3; ACTG1; HSPA5; HSPA4; WNT5A; HSPA9; HSPA8; SCG2; CD36; IL6ST; EFHD1; NID2; B2M; LIFR; CHI3L1; ITGA1; S100A10; AGT; GABRB2; CANX; TIMP2; NPNT; PECAM1; CXCL12; NDUFB9; ADAMTS3; SPARCL1; TIMP1; RYR2; GNG12; FSTL1; PYGB; SEMG2; PTP4A3; LYPLA1; ATP6V0D1; CDH2; EEF1A1P5; PYGM; CDH6; IFITM3; TTN; PCSK1; GPI; WDR1; HK3; P4HB; CTSD; SAMD9L; SLC25A5; VWA1; PABPC1L2B; LPL; OCA2; ATP2B1; PI3; NUCB1; SER…
proteinaceous extracellular matrix	377	376	58 (15.4%)	8.02195e-22	2.96812e-20	GO:0005578	c	3		1116; 1277; 1278; 1280; 1281; 1282; 1284; 1289; 1293; 1303; 1306; 1462; 1490; 1634; 2200; 2201; 2335; 2817; 3371; 3908; 3910; 3959; 4052; 4053; 4256; 4312; 4314; 4969; 5176; 5266; 6586; 6678; 170692; 7045; 7076; 7077; 7450; 7474; 7980; 8076; 8292; 8404; 8483; 9508; 140766; 10082; 10631; 11096; 341640; 57124; 9353; 151887; 22795; 56999; 57497; 25890; 255743; 64856	TNC; TIMP1; WNT5A; VCAN; SPARCL1; COLQ; LRFN2; MFAP5; ADAMTS14; CHI3L1; ADAMTS18; GPC6; COL3A1; COL2A1; TIMP2; DCN; NPNT; ADAMTS3; CD248; ADAMTS9; NID2; SPARC; OGN; SLIT3; SLIT2; VWA1; ADAMTS5; LAMA2; LAMA4; LTBP2; LTBP1; FBN2; FBN1; LGALS3BP; GPC1; COL5A1; SERPINF1; COL4A2; COL4A1; ABI3BP; PI3; VWF; COL15A1; FN1; POSTN; CCDC80; TFPI2; CILP; FREM2; CTGF; MGP; COL1A2; COL1A1; TGFBI; COL6A3; MMP3; …
cell surface receptor signaling pathway	3032	3022	200 (6.6%)	4.80137e-21	6.28979e-19	GO:0007166	b	3		19; 60; 71; 166; 174; 183; 330; 567; 624; 695; 821; 948; 958; 966; 1000; 1003; 1004; 1072; 1144; 1277; 1278; 1280; 1281; 1282; 1284; 1437; 1440; 1452; 1490; 1501; 1524; 1604; 1613; 1634; 1761; 1848; 1978; 2017; 2200; 2201; 2316; 2335; 2359; 2566; 2634; 2817; 2876; 2891; 2916; 2920; 2921; 2923; 3082; 3091; 3105; 3106; 3309; 3312; 3313; 3315; 3321; 3429; 3433; 3458; 3481; 3487; 3488; 3552; 3553; 35…	PTGS2; LIF; ACTG1; HSPA5; CRLF1; NME1-NME2; HSPA9; HSPA8; SCG2; CD36; IL6ST; B2M; LIFR; GPC6; AGT; ROS1; CANX; DCN; CXCL12; TIMP1; ADAMTS3; RYR2; SOCS3; FSTL1; OAS1; OAS3; OAS2; PTP4A3; ATP6V0D1; CDH2; CDH5; IFI27; CDH6; IFITM3; IFITM2; IFNG; SLIT2; P4HB; FPR3; OASL; CD24; POSTN; CXCL10; SERPINB2; GDF15; CXCL3; CXCL2; CX3CR1; FN1; CXCL6; RFX4; CXCL8; CSF2; CSF3; ROBO1; ADGRG4; PID1; ACTB; CCL3L1;…
extracellular structure organization	396	396	58 (14.6%)	1.08765e-20	1.13986e-18	GO:0043062	b	3		2; 19; 183; 213; 338; 871; 948; 1277; 1278; 1280; 1281; 1282; 1284; 1289; 1293; 1303; 1462; 1490; 1634; 2200; 2201; 2335; 2683; 3371; 3672; 3674; 3908; 3910; 4023; 4312; 4314; 4323; 4324; 4358; 5034; 5054; 5175; 6678; 7045; 7057; 7076; 7077; 7124; 7450; 8076; 23213; 9508; 140766; 10631; 11096; 83986; 151887; 22795; 56999; 25890; 222663; 255743; 64856	MMP14; MMP15; TNC; TIMP1; ITGA1; VCAN; CD36; MFAP5; TNF; ADAMTS14; ABI3BP; COL3A1; AGT; COL2A1; A2M; TIMP2; DCN; PECAM1; FAM234A; APOB; ADAMTS3; ITGA2B; ADAMTS9; SULF1; SERPINE1; NID2; SPARC; B4GALT1; P4HB; ADAMTS5; LAMA2; LAMA4; MPV17; ABCA1; FBN2; FBN1; POSTN; COL5A1; COL4A2; COL4A1; VWF; VWA1; SERPINH1; SCUBE3; FN1; THBS1; CCDC80; ALB; NPNT; CTGF; LPL; COL1A2; COL1A1; TGFBI; COL6A3; MMP3; COL1…
supramolecular fiber	934	931	92 (9.9%)	7.09025e-20	2.09871e-18	GO:0099512	c	3		58; 70; 71; 226; 493; 547; 844; 845; 1277; 1278; 1280; 1281; 1289; 1293; 1452; 1613; 1634; 1674; 1756; 1778; 1808; 1809; 1832; 2017; 2023; 2200; 2201; 2274; 2316; 3270; 3315; 3834; 3856; 3875; 4052; 4607; 4624; 4625; 4633; 4634; 4635; 4660; 4926; 202333; 6262; 6288; 6331; 6546; 7114; 7134; 7135; 7137; 7139; 7168; 7169; 7170; 7273; 728597; 7756; 7846; 8076; 8087; 8557; 8736; 8829; 8878; 23345; 916…	ACTG1; MYL7; MYL4; MYL2; TNNC1; MYL9; DCN; RYR2; GNG12; ZNF207; WDR1; LDB3; ATP2B4; HRC; ODAM; KIF25; TUBB4B; MFAP5; MYL3; ACTA1; DMD; DES; RASSF5; SAA1; MYO18B; COL3A1; TNNT2; TUBA1C; TUBA1B; TUBA1A; MYPN; TTN; DPYSL2; DPYSL3; TUBB6; DSP; XIRP2; CSNK1A1; MYBPC3; FLNA; SCN5A; KRT18; MYOM3; MYOM2; MYOM1; ACTC1; DYNC1H1; TMSB10; KRT8; COL2A1; MYH6; MYH7; TPM3; TPM2; TPM1; FHL2; PPP1R12B; SLC8A1; DC…
regulation of localization	2615	2610	177 (6.8%)	1.85058e-19	1.61617e-17	GO:0032879	b	3		19; 183; 291; 292; 338; 389; 402; 411; 476; 477; 488; 493; 567; 665; 677; 720; 721; 844; 845; 948; 958; 1000; 1277; 1281; 1524; 1613; 1634; 1756; 1778; 1809; 1832; 1902; 2149; 2273; 2316; 2335; 2597; 2683; 2778; 2821; 2916; 2920; 2921; 3082; 3091; 3270; 3309; 3312; 3315; 3429; 3458; 3488; 3552; 3553; 3554; 3566; 3569; 3576; 3623; 3627; 3674; 3752; 3762; 3782; 3785; 3908; 3910; 3916; 3952; 3976; 4…	NPTN; PTGS2; LIF; ADPRHL1; HSPA5; C2CD4A; LYPLA1; IFI27; HSPA8; CD36; B2M; TNNC1; AGT; PAM; SNTA1; DCN; GCSAML; TIMP1; RYR2; ADAMTS9; OAS2; PTP4A3; CDH2; TTN; SEMG2; GPI; WDR1; IFNG; SLIT2; RAB27B; SLC25A5; SLC25A4; CORIN; CCL21; LPL; KCNN3; NMT1; CXCL10; CXCL12; NUCB1; ATP2B4; HRC; CXCL3; CXCL2; CX3CR1; FN1; CXCL6; ROBO1; CXCL8; PKIG; F2R; VIP; PID1; STC1; MMP14; CCL3; CAVIN1; DMD; CCL7; ATP2A2;…
regulation of multicellular organismal process	2856	2848	186 (6.5%)	9.20465e-19	6.89034e-17	GO:0051239	b	3		19; 183; 330; 411; 476; 477; 488; 490; 493; 567; 624; 677; 695; 844; 845; 948; 958; 1000; 1003; 1072; 1116; 1129; 1264; 1277; 1281; 1284; 1289; 1437; 1440; 1490; 1524; 1613; 1634; 1674; 1756; 1761; 1808; 1809; 1832; 1848; 1902; 2017; 2023; 2149; 2200; 2201; 2316; 2335; 133522; 2597; 2683; 2778; 2787; 2817; 2876; 3082; 3091; 3270; 3309; 3313; 3315; 3458; 3488; 3552; 3553; 3566; 3569; 3572; 3575; 3…	PTGS2; LIF; TIMP2; HSPA5; NME1-NME2; HSPA9; CD36; IL6ST; GBP5; B2M; MYL2; MYL3; CHI3L1; AGT; SNTA1; MYL9; DCN; CXCL12; TIMP1; POPDC2; RYR2; ADAMTS9; OAS2; CDH2; CDH5; SLIT2; WDR1; IFNG; CD24; CORIN; FXR1; LPL; TMEM176A; TMEM176B; ATP2B1; CXCL10; SERPINB2; BRINP3; ATP2B4; HRC; CNN1; CX3CR1; FN1; RFX4; CXCL8; MYL4; CSF2; CSF3; F2R; GNG5; STC1; PGK1; TNNC1; IL7R; DMRT1; DMD; ATP2A2; DES; PROS1; GAPD…
muscle structure development	601	601	69 (11.5%)	1.86272e-18	1.22008e-16	GO:0061061	b	3		58; 70; 71; 183; 488; 677; 844; 845; 1000; 1144; 1281; 1293; 1634; 1756; 1832; 1938; 2115; 2273; 2274; 2319; 2817; 2876; 3481; 3488; 3566; 3627; 3856; 3908; 3976; 4323; 4607; 4624; 4625; 4633; 4634; 4878; 5562; 6262; 6546; 6876; 6943; 7124; 7134; 7135; 7137; 7139; 7168; 7273; 7345; 7474; 8087; 8557; 8736; 23345; 9172; 9518; 9948; 127294; 10611; 11155; 116173; 84665; 150572; 56203; 26057; 255743; …	MMP14; MYOM2; LIF; ACTA1; DMD; ACTG1; ATP2A2; PDLIM5; ACTC1; MYOM1; PRKAA1; MYL2; MYL3; LDB3; SYNE1; COL3A1; AGT; IL4R; DCN; NPNT; KRT8; CASQ1; MYH7; CASQ2; POPDC2; RYR2; ANKRD17; TPM1; FHL2; FHL1; MYOM3; TNNI3; TNNI1; SLC8A1; MYPN; GDF15; CDH2; TCF21; NPPA; IGF2; TTN; LAMA2; FLOT2; WDR1; ZFP36L1; DSP; GPC1; TNF; SMYD1; IGFBP5; CXCL10; UCHL1; WNT5A; XIRP2; TAGLN; ETV1; POPDC3; TNNT2; FXR1; GPX1; …
system development	4667	4655	261 (5.6%)	4.29604e-18	2.50125e-16	GO:0048731	b	3		58; 59; 60; 70; 166; 174; 183; 231; 338; 411; 490; 493; 22931; 547; 567; 664; 677; 695; 844; 871; 958; 1000; 1003; 1009; 1072; 1116; 1129; 1144; 1277; 1278; 1280; 1281; 1282; 1284; 1289; 1293; 1303; 1306; 1340; 1397; 1412; 1437; 1440; 1462; 1490; 1501; 1524; 1613; 1634; 1719; 1756; 1761; 1808; 1809; 1821; 1827; 1832; 1848; 1902; 1909; 1938; 2017; 2115; 2200; 2201; 2273; 2274; 2316; 2335; 133522; …	MT-CO1; LIF; TNFSF10; TIMP2; HSPA5; PTGS2; POR; HSPA9; CELA2A; SCG2; IL6ST; EFHD1; IGFBP4; B2M; NPNT; MYL2; MYL3; CHI3L1; GPC6; AGT; AKR1B1; MYL9; DCN; PECAM1; CXCL12; TIMP1; POPDC2; RYR2; ADAMTS9; SOCS3; GNG12; OAS2; NME1-NME2; ATP6V0D1; CDH2; CDH5; SLIT2; BNC2; HOXD8; GPI; WDR1; RHEX; IFNG; CTSB; CD24; FXR1; TMEM176A; TMEM176B; ATP2B1; CXCL10; PI3; BRINP3; ATP2B4; COL15A1; FN1; CX3CR1; ODAM; RF…
actin filament-based movement	129	129	31 (24.0%)	8.18593e-18	4.28943e-16	GO:0030048	b	3		58; 70; 476; 477; 1674; 1756; 1832; 2316; 3752; 3762; 4607; 4624; 4625; 4633; 4634; 4635; 5350; 6262; 6331; 6640; 6781; 7134; 7135; 7137; 7139; 7168; 7169; 7170; 7273; 8557; 29119	ACTA1; DMD; ACTC1; DES; SNTA1; MYL4; MYL2; TNNC1; PLN; TNNT2; MYH6; MYH7; RYR2; TPM3; TPM2; TPM1; TNNI3; TNNI1; TTN; KCND3; DSP; FLNA; CTNNA3; TCAP; KCNJ5; MYBPC3; ATP1A2; ATP1A1; STC1; SCN5A; MYL3
I band	140	140	32 (22.9%)	1.18218e-17	2.91603e-16	GO:0031674	c	3		70; 226; 493; 844; 845; 1674; 1756; 2274; 2316; 3270; 3315; 3856; 4607; 4624; 4625; 4634; 4660; 6262; 6331; 6546; 7273; 8557; 8736; 9172; 127294; 10627; 10979; 11155; 113146; 84665; 84676; 129446	MYOM3; MYOM2; MYOM1; DMD; ACTC1; DES; XIRP2; MYL3; KRT8; CASQ1; MYH7; CASQ2; RYR2; FHL2; MYPN; TTN; PPP1R12B; SLC8A1; HSPB1; FERMT2; LDB3; AHNAK2; ALDOA; MYH6; TRIM63; ATP2B4; HRC; TCAP; MYL12A; MYBPC3; FLNA; SCN5A
circulatory system process	510	510	61 (12.0%)	2.84045e-17	1.35309e-15	GO:0003013	b	3		70; 183; 476; 477; 488; 490; 493; 624; 844; 845; 1129; 1278; 1490; 1674; 1756; 1827; 1832; 1909; 2149; 2316; 2876; 3270; 3627; 3672; 3752; 3762; 3952; 4607; 4624; 4625; 4633; 4634; 4635; 4878; 4879; 4973; 5350; 5743; 6262; 6331; 6387; 6546; 6640; 6781; 6863; 7134; 7135; 7137; 7139; 7168; 7273; 8557; 10631; 10699; 11156; 9353; 27129; 27347; 29119; 5023; 64091	PTGS2; DMD; ATP2A2; HSPB7; RCAN1; ACTC1; DES; SNTA1; MYL4; MYL2; MYL3; P2RX1; EDNRA; AGT; PLN; LEP; TNNT2; CASQ1; MYH7; CASQ2; TAC1; POPDC2; RYR2; TPM1; TNNI3; PTP4A3; ITGA1; SLC8A1; MYBPC3; NPPB; NPPA; TTN; KCND3; STK39; SLIT2; TNNI1; CHRM2; DSP; CORIN; POSTN; MYH6; ATP2B1; CXCL10; CXCL12; ATP2B4; HRC; CTNNA3; TCAP; BDKRB2; OLR1; KCNJ5; STC1; GPX1; F2R; CTGF; COL1A2; ATP1A2; ATP1A1; FLNA; SCN5A;…
animal organ development	3405	3397	205 (6.0%)	5.8307e-17	2.53679e-15	GO:0048513	b	3		58; 59; 60; 70; 166; 174; 183; 231; 490; 493; 22931; 547; 567; 664; 677; 695; 844; 871; 1000; 1003; 1072; 1116; 1144; 1277; 1278; 1280; 1281; 1282; 1289; 1293; 1340; 1397; 1412; 1437; 1440; 1490; 1524; 1634; 1756; 1761; 1808; 1832; 1848; 1902; 1909; 1938; 2115; 2200; 2201; 2273; 2274; 2316; 133522; 2561; 2683; 2778; 2787; 2817; 2876; 2916; 3082; 3091; 3234; 3290; 3309; 3313; 3321; 3371; 3458; 348…	MT-CO1; LIF; HSPA5; PTGS2; NME1-NME2; HSPA9; CELA2A; B2M; NPNT; MYL2; MYL3; CHI3L1; GPC6; AGT; AKR1B1; MYL9; DCN; PECAM1; CXCL12; TIMP1; POPDC2; RYR2; ADAMTS9; GNG12; OAS2; ATP6V0D1; CDH2; CDH5; SLIT2; HOXD8; WDR1; IFNG; CTSB; CD24; FXR1; TMEM176A; TMEM176B; ATP2B1; CXCL10; PI3; ATP2B4; SOCS3; CX3CR1; ODAM; RFX4; CXCL8; MFAP5; CSF2; CSF3; ROBO1; GNG5; EDNRA; STC1; ACTB; TNNC1; ACTA2; DMRT1; AES; …
response to oxygen-containing compound	1566	1561	120 (7.7%)	6.29356e-17	2.53679e-15	GO:1901700	b	3		19; 60; 70; 183; 231; 338; 476; 477; 490; 493; 664; 677; 695; 948; 958; 1072; 1109; 1129; 1277; 1278; 1281; 1282; 1437; 1440; 1490; 1524; 1604; 1634; 1719; 1902; 1938; 1978; 2149; 2170; 2200; 133522; 2787; 2821; 2876; 2920; 2921; 3040; 3082; 3091; 3309; 3371; 3481; 3488; 3490; 3553; 3569; 3576; 3627; 3856; 3952; 4023; 4142; 4151; 4314; 4324; 4358; 4478; 4804; 4878; 5054; 5066; 5127; 5176; 5350; 5…	PTGS2; HSPA5; POR; CD36; AGT; PAM; DCN; TIMP1; RYR2; GNG12; ATP6V0D1; SOD3; POSTN; LPL; ATP2B1; CXCL10; CXCL12; BRINP3; ATP2B4; CXCL3; CXCL2; SOCS3; CX3CR1; CXCL6; CXCL8; CSF2; CSF3; F2R; GNG5; PID1; STC1; ACTB; CCL2; MMP15; TNFSF10; CCL7; CCL5; HIF1A; TXNIP; TRIB1; COL3A1; SERPINE1; LEP; APOB; PPARGC1B; THBS1; OVCA2; CCL21; NPPA; IGF2; MPV17; COL1A1; CD40; IGFBP7; COL4A1; IGFBP5; BNIP3; TNFRSF1B…
negative regulation of biological process	5137	5120	271 (5.3%)	1.64606e-15	6.16095e-14	GO:0048519	b	3		2; 19; 70; 166; 183; 213; 231; 291; 292; 330; 402; 476; 477; 488; 493; 567; 624; 664; 665; 677; 695; 720; 721; 844; 845; 871; 894; 948; 966; 1000; 1003; 1072; 1264; 1277; 1280; 1281; 1284; 1289; 1293; 1437; 1440; 1452; 1490; 1524; 1604; 1613; 1634; 1719; 1756; 1761; 1809; 1848; 1902; 1978; 1982; 2017; 2023; 2149; 2170; 2172; 2200; 2201; 2273; 2274; 2316; 2319; 2335; 133522; 2561; 2597; 2683; 2817…	PTGS2; LIF; TIMP2; HSPA5; CRLF1; LYPLA1; HSPA9; HSPA8; SCG2; CD36; IL6ST; B2M; MYL2; AGT; GABRB2; TRIM14; DCN; PI3; TIMP1; ACAA2; BRINP3; RYR2; ADAMTS9; SOCS3; RPL19; OAS1; OAS3; OAS2; IFITM2; NME1-NME2; CDH2; CDH5; IFI27; IFITM3; SEMG2; HOXD8; GPI; IFNG; RFX4; OASL; SLC25A5; SLC25A4; CCL21; TMEM176A; TMEM176B; CXCL10; SERPINB2; RPL18; ATP2B4; HRC; ZNF831; CNN1; CX3CR1; FN1; KIF25; EIF4G2; CCND2;…
transport	5085	5075	269 (5.3%)	1.91328e-15	6.68373e-14	GO:0006810	b	3		2; 19; 60; 71; 120; 183; 213; 226; 230; 291; 292; 338; 402; 411; 476; 477; 488; 490; 493; 518; 521; 22931; 547; 567; 624; 664; 665; 677; 695; 720; 721; 821; 844; 845; 948; 958; 966; 1000; 1109; 1116; 1144; 1277; 1340; 1346; 1351; 1352; 1437; 1452; 1490; 1509; 1604; 1756; 1778; 1808; 1832; 1909; 1938; 2017; 2149; 2170; 2172; 2273; 2316; 2335; 2512; 2561; 2566; 2597; 2683; 2700; 2778; 2821; 2891; 2…	MT-CO1; LIF; MT-CO3; ADD3; ACTG1; HSPA5; HSPA4; LYPLA1; HSPA9; HSPA8; TIMP2; SCG2; CD36; B2M; TNNC1; CHI3L1; S100A10; AGT; PAM; CANX; SLC6A6; PECAM1; PKD1L1; SLCO5A1; RPL18; TIMP1; RYR2; ADAMTS9; RPL19; PYGB; OAS2; TTYH1; COX8A; NME1-NME2; ATP6V0D1; CDH2; IFI27; TTN; GPI; WDR1; IFNG; HK3; CTSB; CTSD; SAMD9L; SLC25A5; SLC25A4; CORIN; CCL21; LPL; KCNN3; TIMM10B; NMT1; OCA2; ATP2B1; CXCL10; CACHD1; …
regulation of response to stimulus	4216	4210	234 (5.6%)	2.30532e-15	7.54992e-14	GO:0048583	b	3		2; 19; 60; 71; 166; 183; 231; 292; 330; 338; 389; 477; 488; 493; 567; 624; 629; 664; 695; 715; 720; 721; 844; 845; 948; 958; 966; 1000; 1003; 1116; 1277; 1278; 1280; 1281; 1437; 1440; 1452; 1490; 1501; 1524; 1604; 1613; 1634; 1719; 1756; 1761; 1827; 1848; 1902; 2017; 2023; 2149; 2200; 2201; 2316; 2319; 2335; 2359; 2817; 2821; 2876; 2920; 2921; 2923; 2995; 3082; 3091; 3105; 3106; 3270; 3309; 3312;…	PTGS2; LIF; ACTG1; HSPA5; CRLF1; POR; HSPA8; SCG2; CD36; IL6ST; B2M; NPNT; LIFR; CHI3L1; AGT; ROS1; TIMP2; DCN; SERPINB2; TIMP1; ADAMTS3; ACAA2; SESN3; SOCS3; SERPINB4; LRPAP1; PTP4A3; CDH2; CDH5; SLIT2; GPI; IFNG; P4HB; FPR3; SLC25A5; CD24; POSTN; LPL; NMT1; HRK; CXCL10; GYPC; ATP2B4; HRC; CXCL3; CXCL2; CX3CR1; FN1; CXCL6; RFX4; CXCL8; CSF2; CSF3; F2R; VIP; PID1; STC1; ACTB; CCL3L1; TNNC1; IL7R;…
Z disc	128	128	28 (21.9%)	4.34881e-15	9.19462e-14	GO:0030018	c	3		493; 844; 845; 1674; 1756; 2274; 2316; 3270; 3315; 3856; 4607; 4624; 4625; 4660; 6262; 6331; 6546; 7273; 8557; 8736; 9172; 127294; 10627; 11155; 113146; 84665; 84676; 129446	MYOM3; MYOM2; MYOM1; DMD; DES; XIRP2; KRT8; CASQ1; MYH7; CASQ2; RYR2; FHL2; MYPN; TTN; PPP1R12B; SLC8A1; HSPB1; LDB3; AHNAK2; MYH6; TRIM63; ATP2B4; HRC; TCAP; MYL12A; MYBPC3; FLNA; SCN5A
tissue development	1941	1938	132 (6.8%)	2.00728e-14	6.18715e-13	GO:0009888	b	3		58; 59; 70; 183; 230; 389; 488; 677; 695; 844; 871; 1000; 1003; 1072; 1116; 1144; 1277; 1280; 1281; 1282; 1284; 1289; 1303; 1490; 1634; 1761; 1832; 1848; 1909; 1938; 2027; 2201; 2274; 2316; 2319; 2335; 2683; 2778; 2817; 2821; 2876; 3082; 3091; 3371; 3458; 3488; 3553; 3627; 3856; 3875; 3952; 3976; 4222; 4256; 4323; 4324; 4478; 4607; 4624; 4625; 4633; 4634; 4878; 4926; 5054; 5175; 5230; 5266; 5270;…	PTGS2; LIF; TIMP1; MYOM2; NME1-NME2; CELA2A; MYL2; MYL3; CHI3L1; GPC6; AGT; ROS1; DCN; PECAM1; POPDC2; RYR2; ADAMTS9; CDH2; CDH5; SLIT2; GPI; WDR1; IFNG; CTSB; CD24; POSTN; CXCL10; PI3; SOCS3; FN1; ODAM; ROBO1; FREM2; STC1; NPPA; TNNC1; ACTA2; DMRT1; ACTA1; ATP2A2; HIF1A; IMPAD1; EDNRA; SERPINE1; SERPINE2; NPNT; TNNT2; MYPN; TTN; B4GALT1; PGK1; PDLIM5; DSP; COL4A2; COL4A1; IGFBP5; RHOC; XIRP2; GN…
cell differentiation	4103	4092	225 (5.5%)	3.84496e-14	1.11931e-12	GO:0030154	b	3		2; 19; 58; 59; 70; 71; 183; 230; 338; 411; 488; 567; 664; 677; 695; 844; 845; 871; 948; 1000; 1003; 1009; 1072; 1277; 1280; 1281; 1282; 1284; 1289; 1303; 1306; 1437; 1440; 1462; 1490; 1501; 1524; 1613; 1719; 1756; 1761; 1808; 1809; 1832; 1848; 1902; 1909; 1938; 2017; 2115; 2200; 2201; 2273; 2274; 2316; 2319; 2335; 133522; 2561; 2683; 2778; 2817; 2876; 3082; 3091; 3309; 3313; 3371; 3458; 3481; 348…	PTGS2; LIF; ACTG1; HSPA5; MYOM2; POR; HSPA9; TMEM176B; CELA2A; CD36; IL6ST; EFHD1; LRFN2; B2M; NPNT; MYL2; CPNE5; S100A10; SPATA46; AGT; ROS1; TIMP2; ROPN1B; CXCL12; POPDC2; POPDC3; ADAMTS9; SOCS3; MEDAG; CDH2; CDH5; SLIT2; WDR1; RHEX; IFNG; CTSB; CD24; CCL21; LPL; TMEM176A; OCA2; CXCL10; PI3; BRINP3; COL15A1; CX3CR1; FN1; ROBO1; NPTN; CSF2; CSF3; TLR3; RAI14; PID1; STC1; PGK1; ACTA2; DMRT1; ACTA…
signaling receptor binding	1644	1642	117 (7.1%)	3.96032e-14	5.94048e-12	GO:0005102	m	3		2; 19; 183; 338; 488; 624; 695; 821; 948; 1003; 1072; 1280; 1281; 1289; 1437; 1440; 1490; 2149; 2200; 2274; 2316; 2319; 2335; 133522; 2778; 2821; 2920; 2921; 2995; 3082; 3091; 3105; 3106; 3312; 3458; 3481; 3487; 3552; 3553; 3554; 3569; 3572; 3576; 3623; 3627; 3672; 3908; 3910; 3952; 3976; 3977; 4023; 4043; 4323; 4478; 4681; 4878; 4879; 4969; 5034; 5054; 5173; 5270; 5524; 5817; 6288; 6347; 6348; 6…	LIF; TIMP2; TIMP1; CRLF1; HSPA8; SCG2; CD36; IL6ST; LIFR; AGT; CANX; ADAMTS5; GYPC; CDH5; SLIT2; GPI; IFNG; P4HB; OASL; LPL; CXCL10; CXCL12; CXCL3; CXCL2; FN1; CXCL6; CXCL8; EDIL3; CSF2; CSF3; F2R; VIP; TUBB4B; STC1; CCL3L1; MMP14; CCL3; TNFSF10; CCL7; ATP2A2; CCL5; HLA-B; HLA-A; TNFSF18; SAA1; IL6; COL3A1; SERPINE1; IL1R1; TAPBP; APOB; NBL1; PPARGC1B; THBS1; ERFE; CCL21; GDF15; NPPB; NPPA; IGF2;…
defense response	1749	1740	121 (7.0%)	7.4834e-14	2.06384e-12	GO:0006952	b	3		2; 71; 183; 330; 338; 567; 624; 629; 664; 665; 695; 715; 720; 721; 948; 958; 966; 1003; 1116; 1524; 1604; 1613; 2149; 2319; 2335; 2359; 2597; 2634; 2683; 2876; 2920; 2921; 2995; 3082; 3091; 3105; 3106; 3429; 3433; 3458; 3487; 3552; 3553; 3554; 3566; 3569; 3572; 3576; 3627; 3916; 3952; 3959; 4023; 4142; 4599; 4600; 4804; 4841; 4878; 4938; 4939; 4940; 4973; 5054; 5176; 5627; 5743; 5817; 5966; 6223;…	PTGS2; AOC3; ACTG1; IFI27; SCG2; CD36; IL6ST; B2M; CHI3L1; AGT; TRIM14; ADAMTS5; CXCL12; SOCS3; OAS1; OAS3; OAS2; CDH5; IFITM3; IFITM2; IFNG; CTSB; FPR3; OASL; CCL21; LPL; CXCL10; GYPC; SERPINB4; CXCL3; CXCL2; CX3CR1; FN1; CXCL6; CXCL8; ODAM; F2R; TUBB4B; CCL3L1; CCL2; CCL3; CCL7; CCL5; HLA-B; CCL8; PROS1; GAPDH; SAA1; MX1; NFKBIZ; IFIT2; IL1R1; RSAD2; LEP; APOB; TLR3; NONO; THBS1; C4A; C4B; B4GA…
supramolecular fiber organization	643	642	63 (9.8%)	1.06061e-13	2.7788e-12	GO:0097435	b	3		58; 70; 71; 226; 389; 402; 844; 845; 871; 948; 1072; 1277; 1278; 1280; 1281; 1289; 1303; 1440; 1490; 1674; 1778; 1809; 1832; 1902; 2017; 2316; 133522; 2876; 3312; 3856; 4053; 4607; 4624; 4633; 4926; 6281; 6366; 6387; 6863; 7043; 7114; 7139; 7168; 7169; 7170; 7273; 7756; 8076; 8557; 8736; 8829; 9168; 9172; 9508; 140766; 9948; 127294; 11155; 81565; 9353; 84665; 56203; 221692	MYOM3; MYOM2; MYOM1; ACTA1; ACTG1; NUMA1; TMSB4X; ACTC1; ARL2; CD36; ALDOA; MFAP5; CTTN; MYL2; TPM1; S100A10; COL3A1; KRT8; COL2A1; LTBP2; TNNT2; CASQ1; ADAMTS3; CASQ2; TAC1; TPM3; TPM2; PPARGC1B; MYPN; TTN; NDEL1; CCL21; MYBPC3; SLIT2; ZNF207; DES; PHACTR1; DPYSL3; WDR1; DSP; HSPA8; LDB3; COL5A1; CFL1; DYNC1H1; RHOC; MYH6; CXCL12; NRP1; TCAP; CSF3; GPX1; CTGF; TMSB10; COL1A2; LMOD3; COL1A1; FLNA…
regulation of developmental process	2456	2450	153 (6.2%)	1.49653e-13	3.73421e-12	GO:0050793	b	3		19; 183; 226; 338; 389; 411; 567; 664; 677; 695; 948; 958; 1000; 1003; 1072; 1116; 1277; 1281; 1284; 1289; 1437; 1440; 1452; 1490; 1524; 1613; 1634; 1761; 1808; 1809; 1848; 1902; 2017; 2200; 2201; 2316; 2319; 2335; 133522; 2683; 2778; 2787; 2817; 2876; 3082; 3091; 3309; 3313; 3315; 3458; 3481; 3488; 3552; 3553; 3566; 3569; 3572; 3575; 3576; 3623; 3627; 3674; 3707; 3908; 3910; 3952; 3976; 4023; 42…	PTGS2; LIF; TIMP2; HSPA5; NME1-NME2; HSPA9; CD36; IL6ST; B2M; CPNE5; CHI3L1; S100A10; AGT; MYL9; DCN; TIMP1; ADAMTS9; SOCS3; OAS2; MEDAG; CDH2; CDH5; WDR1; IFNG; CD24; FXR1; LPL; TMEM176A; TMEM176B; CXCL10; CXCL12; BRINP3; FN1; CX3CR1; RFX4; CXCL8; CSF2; CSF3; ROBO1; GNG5; PID1; IL7R; DMRT1; CCL7; HIF1A; COLQ; WIF1; TRIB1; COL3A1; TNFRSF12A; SERPINE1; SERPINE2; DPYSL3; LEP; APOB; TLR3; NBL1; ZBTB…
A band	43	43	16 (37.2%)	4.32362e-13	7.9987e-12	GO:0031672	c	3		226; 2023; 2274; 4607; 4633; 4634; 4635; 4660; 202333; 7273; 8736; 9172; 127294; 84676; 56203; 58498	MYOM3; MYOM2; MYOM1; MYL7; CMYA5; FHL2; ENO1; MYL4; MYBPC3; MYL3; PPP1R12B; ALDOA; MYL2; TRIM63; LMOD3; TTN
programmed cell death	2076	2066	134 (6.5%)	4.92121e-13	1.17214e-11	GO:0012501	b	3		70; 166; 183; 213; 231; 291; 292; 330; 624; 664; 665; 677; 695; 894; 958; 1072; 1116; 1280; 1437; 1490; 1524; 1613; 1832; 1848; 1902; 2017; 2023; 2149; 2274; 2316; 2561; 2597; 2683; 2821; 2876; 2879; 2923; 3082; 3091; 3309; 3313; 3315; 3429; 3433; 3458; 3481; 3552; 3553; 3569; 3572; 3623; 3672; 3707; 3856; 3875; 3916; 3952; 4170; 4599; 4804; 4833; 4836; 4841; 4853; 4869; 5034; 5054; 5055; 5163; 5…	PTGS2; HRK; HSPA5; CRLF1; NME1-NME2; HSPA9; CELA2A; SCG2; IL6ST; CHI3L1; AGT; ROS1; PI3; TIMP1; RYR2; IFI27; GPI; IFNG; P4HB; SLC25A5; SLC25A4; CCL21; NMT1; SERPINB2; TRIM69; NME4; GHITM; SOCS3; CX3CR1; ROBO1; HIGD2A; CCND2; CSF2; F2R; AKR1B1; CCL2; CCL3; AES; TNFSF10; CCL5; ITGA1; TNFSF18; RASSF5; GAPDH; HIF1A; MX1; TNFRSF12A; IFIT2; LEP; TLR3; NONO; THBS1; ITPKB; B4GALT1; GDF15; IGF2; TPT1; DSP…
cytoskeletal protein binding	916	914	77 (8.4%)	5.21853e-13	3.9139e-11	GO:0008092	m	3		58; 60; 70; 120; 226; 230; 476; 547; 1000; 1003; 1004; 1009; 1072; 1264; 1674; 1756; 1808; 1809; 1938; 2170; 2314; 2316; 246176; 2597; 2683; 3785; 3834; 4478; 4599; 4600; 4607; 4624; 4625; 4633; 4634; 4635; 4892; 4926; 5874; 6277; 6331; 6546; 6640; 6876; 7114; 7134; 7135; 7137; 7139; 7168; 7169; 7170; 7178; 7273; 7756; 8557; 8736; 23345; 9168; 9172; 9948; 127294; 10611; 10627; 11155; 81565; 84665…	CDH11; MYOM2; MYOM1; ACTA1; DMD; HSPB7; ZNF207; NUMA1; TMSB4X; ACTC1; DES; MX2; GAPDH; MX1; XIRP2; MSN; MYL4; TMSB10; MYL2; FABP3; PHACTR1; ADD3; CORO6; TPT1; TNNT2; MYH6; MYH7; GAS2L2; MYPN; TPM3; TPM2; TPM1; NRAP; FLII; TNNI3; TNNI1; B4GALT1; TNNC1; CDH2; CDH5; CTNNA3; CDH6; TTN; SNTA1; DPYSL2; DPYSL3; WDR1; CCDC69; KCNQ2; SLC8A1; CFL1; NDEL1; ALDOA; SYNE1; ALDOC; TRIM63; PKNOX2; TAGLN; TCAP; R…
blood vessel development	636	636	61 (9.6%)	7.28082e-13	1.65876e-11	GO:0001568	b	3		59; 183; 338; 677; 958; 1000; 1003; 1116; 1277; 1278; 1281; 1282; 1284; 1289; 1306; 1490; 1524; 1634; 1909; 2335; 2683; 2821; 2876; 3082; 3091; 3315; 3552; 3553; 3569; 3576; 3627; 3952; 4052; 4323; 4804; 4879; 5054; 5175; 5176; 5230; 5743; 6091; 6347; 6678; 6943; 7045; 7057; 7098; 7137; 7474; 7857; 23213; 8817; 8829; 9021; 9464; 51330; 9353; 84432; 56999; 26057	ACTA2; MMP14; PECAM1; PTGS2; HAND2; SCG2; HIF1A; NGFR; CHI3L1; COL3A1; EDNRA; IL1B; AGT; TNFRSF12A; SERPINE1; DCN; IL6; APOB; LEP; ADAMTS9; SOCS3; SULF1; THBS1; SPARC; FGF18; TNNI3; B4GALT1; CDH2; CDH5; TCF21; PGK1; GPI; LTBP1; HSPB1; SLIT2; ZFP36L1; CD40; COL5A1; SERPINF1; COL4A2; COL4A1; HGF; CXCL10; CCL2; IL1A; NRP1; ANKRD17; COL15A1; PROK1; FN1; CX3CR1; ROBO1; CXCL8; GPX1; TLR3; CTGF; NPPB; C…
myofilament	32	32	14 (43.8%)	8.88978e-13	1.46187e-11	GO:0036379	c	3		58; 4607; 7134; 7135; 7137; 7139; 7168; 7169; 7170; 7273; 8736; 9172; 127294; 56203	MYOM3; TTN; MYOM1; TNNT2; MYOM2; TPM3; TPM2; TPM1; ACTA1; MYBPC3; TNNI3; TNNI1; LMOD3; TNNC1
regulation of signaling	3533	3530	197 (5.6%)	9.02355e-13	1.97014e-11	GO:0023051	b	3		2; 19; 166; 183; 231; 291; 292; 330; 389; 402; 476; 477; 488; 490; 493; 624; 664; 844; 845; 948; 958; 1000; 1116; 1277; 1280; 1281; 1437; 1440; 1452; 1490; 1501; 1524; 1604; 1613; 1634; 1756; 1761; 1827; 1848; 1902; 2017; 2023; 2149; 2200; 2201; 2316; 2319; 2335; 2778; 2817; 2821; 2876; 2891; 2916; 2920; 2921; 2923; 3082; 3091; 3270; 3309; 3315; 3458; 3481; 3487; 3488; 3552; 3553; 3554; 3569; 357…	PTGS2; LIF; TIMP2; HSPA5; CRLF1; POR; SCG2; CD36; IL6ST; LIFR; CHI3L1; AGT; ROS1; DCN; GCSAML; TIMP1; ADAMTS3; ACAA2; RYR2; SOCS3; LRPAP1; PTP4A3; CDH2; TNNI3; GPI; IFNG; SLIT2; P4HB; SLC25A5; SLC25A4; CORIN; FXR1; NMT1; ATP2B1; CXCL10; CXCL12; ATP2B4; HRC; CXCL3; CXCL2; CX3CR1; FN1; CXCL6; RFX4; CXCL8; CSF2; CSF3; F2R; VIP; PID1; STC1; CCL3L1; IL7R; DMRT1; AES; TNFSF10; DMD; CCL7; ATP2A2; CCL5; …
cellular component assembly involved in morphogenesis	107	107	23 (21.5%)	1.82748e-12	3.8304e-11	GO:0010927	b	3		58; 70; 71; 844; 845; 2817; 3856; 4607; 4624; 4633; 7139; 7168; 7273; 8506; 8557; 8736; 9172; 9948; 127294; 11155; 113146; 84665; 56203	MYOM3; MYOM2; MYOM1; ACTA1; ACTG1; ACTC1; CNTNAP1; MYL2; KRT8; TNNT2; CASQ1; CASQ2; TPM1; MYPN; TTN; WDR1; GPC1; MYH6; TCAP; LDB3; MYBPC3; AHNAK2; LMOD3
cytoplasmic part	9712	9680	425 (4.4%)	2.18186e-12	3.22915e-11	GO:0044444	c	3		2; 19; 58; 59; 60; 70; 71; 120; 174; 183; 213; 226; 230; 231; 291; 292; 169355; 330; 338; 389; 402; 411; 476; 477; 488; 493; 518; 521; 22931; 547; 567; 624; 664; 665; 677; 695; 720; 721; 821; 844; 845; 11065; 871; 894; 948; 966; 1000; 1072; 1109; 1116; 1129; 1144; 1158; 1160; 11131; 1277; 1278; 1280; 1281; 1282; 1284; 1289; 1293; 1303; 1306; 1340; 1346; 1351; 1352; 1397; 1431; 1452; 1462; 1490; 1…	HSPA5; HSPA4; HSPA9; HSPA8; CELA2A; SCG2; MOCS2; B2M; AGT; AKR1B1; TSPO2; SLPI; PCSK1; WDR1; FXR1; OCA2; GYPC; COL15A1; LAPTM5; TUBB4B; CCND2; TPI1; STARD6; ACTA2; ACTA1; ATP2A2; RAB6D; ITGA1; MX2; UBE2D3; MX1; MYO18B; IMPAD1; COL3A1; IFIT2; SERPINE2; DPYSL3; IL6; TNNT2; APOB; XPO4; MYPN; TTN; C4B; GRM6; PDLIM5; MPV17; DSP; COL4A2; COL4A1; FTL; XIRP2; BNIP3; CSNK1A1; MB; GPX1; GPX4; FLOT2; FLNA; …
regulation of locomotion	888	888	74 (8.3%)	2.636e-12	5.31255e-11	GO:0040012	b	3		183; 389; 411; 958; 1277; 1281; 1524; 1613; 1634; 1809; 1902; 2149; 2316; 2335; 2920; 2921; 3082; 3091; 3309; 3315; 3458; 3488; 3552; 3553; 3554; 3569; 3576; 3627; 3674; 3908; 3910; 4323; 4478; 4681; 5054; 5176; 5270; 5743; 6091; 6347; 6348; 6352; 6354; 6355; 6366; 6372; 6387; 6407; 6546; 6678; 6781; 6863; 7057; 7076; 7114; 7124; 7130; 7168; 7474; 7857; 23213; 8817; 8829; 8995; 10221; 10631; 1488…	MMP14; PTGS2; CAVIN1; TNFAIP6; CCL7; HSPA5; CCL3; TMSB4X; ARSB; CCL8; TNFSF18; SCG2; HIF1A; RHOC; SULF1; IL1A; COL3A1; IL1B; AGT; SERPINE1; IL1R1; TAC1; DCN; GCSAML; TIMP1; ITGA2B; CCL5; ADAMTS9; TPM1; THBS1; SPARC; SEMG2; MYPN; SERPINE2; CCL21; FGF18; DAPK3; SLIT2; LAMA2; LAMA4; DPYSL3; HSPB1; IFNG; STC1; POSTN; CD40; NBL1; SLC8A1; TNF; SERPINF1; IL33; IGFBP5; HGF; CXCL10; CCL2; CXCL12; NRP1; CX…
cytoplasm	11654	11614	488 (4.2%)	3.77002e-12	5.07239e-11	GO:0005737	c	3		2; 19; 58; 59; 60; 70; 71; 120; 174; 183; 213; 226; 230; 231; 291; 292; 169355; 330; 338; 389; 402; 411; 476; 477; 488; 493; 518; 521; 22931; 547; 567; 624; 664; 665; 677; 695; 720; 721; 56521; 821; 844; 845; 11065; 871; 894; 948; 958; 966; 1000; 1009; 1072; 1109; 1116; 1129; 1144; 1158; 1160; 11131; 1277; 1278; 1280; 1281; 1282; 1284; 1289; 1293; 1303; 1306; 1340; 1346; 1351; 1352; 1397; 1431; 1…	HSPA5; HSPA4; HSPA9; HSPA8; CELA2A; SCG2; MOCS2; B2M; AGT; AKR1B1; MEDAG; TSPO2; SLPI; PCSK1; WDR1; FAM84B; FXR1; OCA2; GYPC; COL15A1; LAPTM5; TUBB4B; CCND2; TPI1; STARD6; ACTA2; ACTA1; ATP2A2; RAB6D; ITGA1; MX2; UBE2D3; MX1; MYO18B; IMPAD1; COL3A1; IFIT2; SERPINE2; DPYSL3; IL6; TNNT2; APOB; XPO4; OVCA2; MYPN; TTN; C4B; GRM6; PDLIM5; MPV17; DSP; COL4A2; COL4A1; FTL; XIRP2; BNIP3; CSNK1A1; MB; GPX…
positive regulation of biological process	5803	5787	284 (4.9%)	4.18989e-12	8.1315e-11	GO:0048518	b	3		2; 19; 58; 59; 60; 70; 71; 166; 183; 231; 292; 330; 338; 389; 402; 411; 476; 488; 493; 567; 629; 664; 665; 677; 695; 715; 720; 721; 844; 845; 11065; 894; 948; 958; 966; 1000; 1003; 1072; 1116; 1277; 1281; 1397; 1437; 1440; 1452; 1490; 1524; 1604; 1613; 1634; 1719; 1756; 1761; 1778; 1809; 1848; 1902; 1938; 1978; 1982; 2017; 2023; 2115; 2149; 2170; 2201; 2273; 2274; 2316; 2319; 2335; 2359; 133522; …	PTGS2; LIF; CCDC80; ACTG1; HSPA5; CRLF1; NME1-NME2; IFI27; HSPA8; SCG2; CD36; IL6ST; B2M; NPNT; LIFR; CHI3L1; ABI3BP; S100A10; AGT; ROS1; TIMP2; DCN; CXCL12; TIMP1; ADAMTS3; SCARA3; RYR2; ADAMTS9; SOCS3; SEMG2; PTP4A3; MEDAG; CDH2; CDH5; TTN; HOXD8; GPI; WDR1; RHEX; IFNG; SLIT2; P4HB; FPR3; RAB27B; SLC25A5; CD24; CCL21; LPL; KCNN3; NMT1; HRK; CXCL10; GYPC; BRINP3; ATP2B4; HRC; CXCL3; CXCL2; FN1; …
myeloid leukocyte migration	182	180	29 (16.1%)	5.30045e-12	9.91942e-11	GO:0097529	b	3		1524; 2920; 2921; 3552; 3553; 3554; 3569; 3576; 3627; 3672; 4323; 4681; 5054; 5175; 6223; 6288; 6347; 6348; 6349; 6352; 6354; 6355; 6366; 6372; 6387; 7057; 7857; 9948; 9353	MMP14; CCL3; CCL7; CCL5; ITGA1; RPS19; SCG2; SAA1; IL1A; IL1B; SERPINE1; IL1R1; PECAM1; NBL1; THBS1; SLIT2; CCL21; CCL8; WDR1; CXCL10; CCL2; CXCL12; CXCL3; CXCL2; CX3CR1; CXCL6; CXCL8; IL6; CCL3L1
response to mechanical stimulus	209	209	31 (14.8%)	9.08466e-12	1.6415e-10	GO:0009612	b	3		58; 183; 476; 477; 664; 958; 1116; 1277; 1281; 1634; 1756; 2115; 2821; 3371; 3553; 3627; 4323; 168507; 4878; 5270; 5743; 6262; 6387; 6546; 7057; 7098; 7273; 8557; 8997; 10628; 10631	MMP14; PTGS2; ACTA1; DMD; KALRN; CHI3L1; TXNIP; COL3A1; IL1B; AGT; SERPINE2; DCN; PKD1L1; RYR2; THBS1; TTN; SLC8A1; NPPA; TCAP; GPI; CD40; POSTN; TNC; CXCL10; CXCL12; BNIP3; ETV1; TLR3; ATP1A2; ATP1A1; COL1A1
collagen catabolic process	68	68	18 (26.5%)	1.12967e-11	1.97316e-10	GO:0030574	b	3		1277; 1278; 1280; 1281; 1282; 1284; 1289; 1293; 1303; 1306; 1509; 4312; 4314; 4323; 4324; 9508; 140766; 1508	MMP14; COL15A1; ADAMTS14; ADAMTS3; MMP15; CTSB; CTSD; COL5A1; COL1A2; COL4A2; COL4A1; COL1A1; COL3A1; COL6A3; COL2A1; MMP3; COL12A1; MMP1
cell development	2039	2035	128 (6.3%)	1.58108e-11	2.65957e-10	GO:0048468	b	3		58; 59; 70; 71; 183; 411; 488; 567; 695; 844; 845; 871; 1000; 1003; 1009; 1072; 1281; 1440; 1501; 1524; 1719; 1756; 1761; 1808; 1809; 1902; 1909; 2017; 2115; 2200; 2274; 2316; 2335; 2561; 2683; 2817; 2876; 3082; 3091; 3309; 3371; 3552; 3553; 3569; 3572; 3623; 3672; 3856; 3908; 3952; 3976; 4478; 4607; 4624; 4633; 4681; 4804; 4853; 4878; 4948; 4969; 5127; 5176; 5270; 5306; 5452; 5518; 6091; 6098; 6…	LIF; ACTG1; HSPA5; IL6ST; LRFN2; B2M; MYL2; CPNE5; S100A10; AGT; ROS1; TIMP2; ROPN1B; CDH2; CDH5; WDR1; CCL21; OCA2; CXCL12; BRINP3; CX3CR1; FN1; ROBO1; CSF3; STC1; ACTA2; DMRT1; ACTA1; DMD; ATP2A2; ITGA1; HIF1A; IMPAD1; TRIB1; EDNRA; PITPNA; SERPINE2; LEP; TNNT2; NBL1; MYPN; TTN; B4GALT1; GDF15; NPPA; PDLIM5; DPYSL2; DPYSL3; INHA; POSTN; GPX1; MYBPC3; STRN; FLNA; WNT5A; BTK; MYOM3; MYOM2; MYOM1;…
response to wounding	649	649	59 (9.1%)	1.62416e-11	2.65957e-10	GO:0009611	b	3		2; 60; 71; 389; 677; 948; 958; 966; 1277; 1278; 1281; 1289; 1490; 1524; 1634; 1719; 1809; 1832; 2027; 2149; 2316; 2335; 2683; 2778; 2876; 3091; 3315; 3371; 3552; 3569; 3674; 5054; 5055; 5270; 5577; 5627; 6288; 6678; 170692; 7043; 7057; 7076; 7168; 7450; 7474; 7534; 7980; 8829; 8968; 9315; 10398; 10627; 10631; 113146; 81565; 51330; 54959; 219770; 5023	TGFB3; ACTG1; TIMP1; DHFR; WNT5A; NREP; CD59; PROS1; CD36; PRKAR2B; IL1A; P2RX1; COL3A1; THBS1; ADAMTS18; A2M; SERPINE2; MYL9; DCN; IL6; MYL12A; ITGA2B; TPM1; SERPINE1; SPARC; NDEL1; B4GALT1; GJD4; SAA1; YWHAZ; DPYSL3; HSPB1; TNFRSF12A; ZFP36L1; DSP; CD40; POSTN; ENO3; HIST1H3F; HIF1A; TNC; AHNAK2; RHOC; SERPINB2; VWF; CX3CR1; FN1; GNAS; ODAM; TFPI2; NRP1; GPX1; F2R; CTGF; COL5A1; COL1A2; COL1A1;…
response to external biotic stimulus	948	942	75 (8.0%)	1.68436e-11	2.67456e-10	GO:0043207	b	3		19; 59; 330; 338; 567; 664; 665; 695; 721; 948; 958; 1072; 1129; 1437; 1440; 1524; 1604; 1634; 2023; 2149; 2597; 2876; 2920; 2921; 3315; 3433; 3458; 3553; 3566; 3569; 3576; 3627; 3856; 4599; 4600; 4804; 4938; 4939; 4940; 4953; 5054; 5266; 5743; 6223; 6347; 6348; 6352; 6355; 6372; 6387; 6401; 6407; 6590; 6678; 6863; 7098; 7124; 7133; 7178; 7474; 8547; 8638; 10221; 10410; 10538; 10581; 10964; 11096…	ACTA2; PTGS2; CD55; RPS19; IFITM2; BIRC3; GAPDH; CD36; MX1; B2M; NGFR; IFITM3; ANKRD17; IL1B; KRT8; IFIT2; TPT1; DCN; IL6; CXCL12; APOB; TLR3; TAC1; CCL5; IFI44L; SPARC; GNG12; ODC1; OAS1; OAS3; OAS2; C4B; BATF; CCL8; OASL; FCN3; SEMG2; DTX3L; BNIP3L; IL4R; HSPB1; IFNG; MX2; SERPINE1; CD40; CHRM2; ENO1; SELE; IL33; CFL1; ADAMTS5; CXCL10; CCL2; PI3; BNIP3; SLPI; SBNO2; CXCL3; CXCL2; TNFRSF1B; CX3C…
regulation of signaling receptor activity	551	551	53 (9.6%)	2.27399e-11	3.50461e-10	GO:0010469	b	3		183; 1437; 1440; 1490; 2200; 2821; 2920; 2921; 3082; 3458; 3481; 3552; 3553; 3569; 3576; 3623; 3627; 3952; 3976; 4681; 4878; 4879; 4969; 5054; 5173; 6347; 6348; 6349; 6352; 6354; 6355; 6366; 6372; 6387; 6781; 7043; 7076; 7124; 7432; 7474; 7857; 8743; 8817; 8829; 8995; 9235; 9244; 9518; 170589; 116173; 84432; 151176; 90865	CCL2; CCL3; LIF; TGFB3; CCL7; TIMP1; CCL5; CCL8; TNFSF18; SCG2; TNFSF10; IL1A; IL1B; AGT; SERPINE1; PDYN; IL6; NBL1; CRLF1; VIP; ERFE; FGF18; CCL21; GDF15; NPPB; NPPA; IGF2; GPI; IFNG; GPHA2; FBN1; TNF; IL32; IL33; HGF; CXCL10; CXCL12; NRP1; INHA; CXCL3; CXCL2; PROK1; CXCL6; CXCL8; CSF2; CSF3; LEP; CTGF; OGN; STC1; WNT5A; CCL3L1; CMTM5
apoptotic signaling pathway	589	589	55 (9.3%)	2.95628e-11	4.42597e-10	GO:0097190	b	3		183; 292; 624; 664; 665; 695; 958; 1280; 1437; 1524; 1613; 2017; 2023; 2876; 2923; 3082; 3091; 3315; 3429; 3458; 3552; 3553; 3856; 3875; 3916; 4170; 4804; 4836; 4841; 5034; 5054; 5163; 5518; 5743; 6387; 7009; 7057; 7098; 7124; 7133; 7178; 7185; 7534; 7857; 8739; 8743; 8829; 9445; 10449; 10550; 81618; 51330; 23645; 90865; 100133941	PPP2R1A; CTTN; NMT1; PTGS2; IFI27; SCG2; HIF1A; NGFR; PPP1R15A; TNFSF10; MCL1; IL1A; IL1B; AGT; COL2A1; SERPINE1; YWHAZ; PDK1; KRT8; ITM2B; NONO; TNFRSF12A; THBS1; ACAA2; DAPK3; ARL6IP5; TRAF1; BNIP3L; TPT1; HSPB1; IFNG; P4HB; PDIA3; CD40; SLC25A5; CD24; ENO1; TNF; IL33; LAMP1; HGF; TMBIM6; CXCL12; NRP1; BNIP3; BDKRB2; TNFRSF1B; CX3CR1; ITM2C; HRK; CSF2; GPX1; TLR3; BTK; KRT18
regulation of the force of heart contraction	27	27	12 (44.4%)	3.10215e-11	4.51535e-10	GO:0002026	b	3		476; 477; 488; 493; 4624; 4625; 4633; 4634; 4635; 5350; 6262; 6546	MYH6; MYH7; ATP2A2; RYR2; MYL4; MYL2; ATP1A2; ATP1A1; SLC8A1; PLN; ATP2B4; MYL3
angiogenesis	473	473	48 (10.1%)	3.25523e-11	4.61011e-10	GO:0001525	b	3		183; 958; 1003; 1116; 1282; 1284; 1306; 1490; 1524; 1634; 1909; 2335; 2683; 2821; 2876; 3082; 3091; 3315; 3552; 3553; 3569; 3576; 3627; 3952; 4323; 4804; 4879; 5054; 5176; 5230; 5743; 6091; 6347; 6678; 6943; 7045; 7057; 7098; 7474; 7857; 23213; 8817; 8829; 9464; 51330; 9353; 84432; 56999	MMP14; PTGS2; HAND2; SCG2; HIF1A; NGFR; CHI3L1; EDNRA; IL1A; IL1B; AGT; TNFRSF12A; SERPINE1; DCN; GPX1; LEP; ADAMTS9; SULF1; THBS1; SPARC; FGF18; SLIT2; B4GALT1; CDH5; TCF21; PGK1; GPI; HSPB1; CD40; SERPINF1; COL4A2; COL4A1; HGF; CXCL10; CCL2; NRP1; COL15A1; PROK1; CX3CR1; FN1; ROBO1; CXCL8; IL6; TLR3; CTGF; NPPB; TGFBI; WNT5A
growth factor binding	134	134	24 (17.9%)	3.703e-11	1.8515e-09	GO:0019838	m	3		2; 948; 1277; 1278; 1280; 1281; 1282; 1289; 1490; 2817; 3487; 3488; 3490; 3554; 3572; 3977; 4052; 4053; 4804; 6223; 6331; 7043; 7057; 8829	TGFB3; COL4A1; RPS19; CD36; IL6ST; NGFR; COL3A1; COL2A1; A2M; IL1R1; THBS1; LTBP2; LTBP1; GPC1; COL5A1; IGFBP7; IGFBP4; IGFBP5; NRP1; CTGF; COL1A2; COL1A1; SCN5A; LIFR
basement membrane	92	92	20 (21.7%)	4.12664e-11	5.05513e-10	GO:0005604	c	3		1280; 1282; 1284; 1289; 1306; 2200; 2335; 3371; 3908; 3910; 5176; 6678; 7045; 7076; 8292; 341640; 151887; 22795; 255743; 64856	COL15A1; LAMA2; LAMA4; TNC; FN1; NID2; TIMP1; CCDC80; FBN1; NPNT; FREM2; SPARC; COL5A1; SERPINF1; COL4A2; COL4A1; TGFBI; VWA1; COLQ; COL2A1
membrane microdomain	306	306	37 (12.1%)	4.44031e-11	5.05513e-10	GO:0098857	c	3		19; 292; 330; 476; 477; 490; 493; 695; 871; 948; 1000; 1509; 1604; 1613; 1756; 1938; 2149; 2319; 2817; 3672; 4973; 5175; 5230; 5577; 5743; 6281; 6331; 6401; 6778; 7124; 7133; 7846; 23213; 10376; 284119; 100133941; 5023	PTGS2; CAVIN1; DMD; CD55; ITGA1; BIRC3; CD36; PRKAR2B; P2RX1; S100A10; PECAM1; TUBA1B; TUBA1A; SULF1; CDH2; DAPK3; PGK1; ATP1A1; STAT6; CTSD; SLC25A5; CD24; GPC1; TNF; ATP2B1; ATP2B4; BTK; TNFRSF1B; OLR1; SELE; F2R; ATP1A2; FLOT2; ABCA1; SERPINH1; SCN5A; EEF2
regulation of heart rate	93	93	20 (21.5%)	5.08835e-11	7.01657e-10	GO:0002027	b	3		183; 488; 845; 1756; 1832; 3270; 3752; 3762; 4624; 4625; 4878; 5350; 6262; 6331; 6546; 6640; 6863; 7168; 29119; 64091	SNTA1; KCND3; SCN5A; DMD; KCNJ5; ATP2A2; CASQ2; TAC1; POPDC2; RYR2; NPPA; DSP; TPM1; PLN; SLC8A1; MYH6; AGT; CTNNA3; HRC; MYH7
adherens junction	532	532	51 (9.6%)	6.23206e-11	6.58818e-10	GO:0005912	c	3		60; 70; 71; 402; 567; 966; 1000; 1003; 1004; 1009; 1072; 1264; 1501; 1674; 1832; 1982; 2017; 2273; 2274; 2314; 2316; 2319; 2923; 2995; 3309; 3312; 3313; 3315; 3371; 3672; 3674; 3875; 4323; 4478; 4869; 4892; 5034; 5479; 5817; 6132; 6141; 6143; 6223; 7534; 8829; 10518; 10611; 10979; 29119; 129446; 654364	CDH11; MMP14; CTTN; DES; ACTG1; HSPA5; ACTC1; HSPA9; CD59; MSN; B2M; CTNND2; RPL18; YWHAZ; CIB2; PVR; RPL8; ITGA2B; NRAP; FHL2; FHL1; FLII; ITGA1; CDH2; CDH5; RPS19; CDH6; PDLIM5; ARL2; NME1-NME2; HSPB1; P4HB; PDIA3; DSP; HSPA8; CFL1; TNC; GYPC; NPM1; RPL19; XIRP2; CTNNA3; FERMT2; CNN1; EIF4G2; NRP1; FLOT2; FLNA; ACTB; PPIB; KRT18
animal organ morphogenesis	996	995	76 (7.6%)	8.7629e-11	1.17737e-09	GO:0009887	b	3		58; 59; 70; 166; 183; 871; 1000; 1277; 1278; 1280; 1281; 1289; 1490; 1634; 1832; 2200; 2201; 2273; 2274; 133522; 2683; 2778; 2787; 3082; 3091; 3234; 3371; 3488; 3976; 4256; 4323; 4478; 4607; 4624; 4625; 4633; 4634; 4853; 5054; 5066; 5447; 6262; 6331; 6347; 6586; 6778; 6781; 6943; 7043; 7124; 7134; 7135; 7137; 7139; 7168; 7273; 7474; 23213; 8557; 8736; 8817; 8829; 9172; 9464; 10082; 127294; 11096;…	ACTA2; MMP14; AES; ACTA1; GPC6; MYOM2; ACTC1; TMEM176B; ROGDI; LIF; HIF1A; MSN; TGFB3; MYL2; MYL3; HAND2; MGP; COL3A1; AGT; COL2A1; SERPINE1; DCN; STAT6; IMPAD1; TNNT2; MYH6; MYH7; RYR2; POR; PPARGC1B; PAM; FHL2; FHL1; SLIT3; TNNI3; SULF1; TNNI1; B4GALT1; MYBPC3; CDH2; TCF21; TTN; ADAMTS5; CLIC5; HOXD8; TPM1; FBN2; FGF18; DSP; FBN1; COL5A1; TNC; IGFBP5; HGF; CCL2; WNT5A; XIRP2; TCAP; MYOM3; CHST1…
sarcolemma	128	128	23 (18.0%)	8.85367e-11	8.73562e-10	GO:0042383	c	3		476; 477; 493; 844; 1000; 1293; 1674; 1756; 3752; 3762; 3856; 3908; 3916; 6262; 6331; 6546; 6640; 7043; 10518; 113146; 28965; 64091; 64208	TGFB3; DMD; DES; LAMA2; KCND3; KRT8; CASQ1; POPDC2; RYR2; CIB2; SLC8A1; CDH2; SNTA1; LAMP1; SLC27A6; ATP2B4; POPDC3; KCNJ5; ATP1A2; ATP1A1; AHNAK2; COL6A3; SCN5A
homeostatic process	1710	1710	110 (6.4%)	1.5701e-10	2.05683e-09	GO:0042592	b	3		19; 60; 71; 183; 213; 226; 231; 338; 476; 477; 488; 490; 493; 567; 624; 664; 677; 844; 845; 11065; 948; 958; 1000; 1280; 1490; 1604; 1634; 1756; 1902; 1909; 2149; 2170; 2273; 2359; 133522; 2512; 2778; 2821; 2876; 2923; 3091; 3101; 3270; 3313; 3315; 3481; 3488; 3552; 3553; 3569; 3575; 3623; 3627; 3707; 3952; 4023; 4151; 4170; 4358; 4804; 4879; 4938; 5034; 5127; 5176; 5213; 5350; 5562; 5577; 5743; …	PTGS2; ACTG1; HSPA9; CD36; B2M; AGT; DCN; RYR2; CYBRD1; OAS1; ATP6V0D1; CDH2; GPI; HK3; P4HB; FPR3; CD24; CORIN; LPL; ATP2B1; CXCL10; CXCL12; ATP2B4; HRC; NPTN; F2R; STC1; ACTB; IL7R; CCL3; DMD; CCL7; ATP2A2; CCL5; CCL8; SAA1; EDNRA; LEP; APOB; SLC4A9; PPARGC1B; ERFE; ITPKB; CCL21; NPPB; IGF2; TPT1; MPV17; IGFBP5; FTL; BNIP3; INHA; GNAS; UBE2C; GPX1; STK39; SCN5A; CCL2; SESN3; TP53INP2; PRKAR2B; …
cellular response to endogenous stimulus	1342	1339	92 (6.9%)	2.27681e-10	2.90987e-09	GO:0071495	b	3		58; 60; 183; 231; 338; 476; 477; 490; 493; 677; 845; 948; 1003; 1109; 1129; 1277; 1278; 1280; 1281; 1282; 1284; 1490; 1524; 1848; 1938; 1978; 2200; 2201; 2274; 133522; 2561; 2566; 2787; 2817; 3309; 3371; 3481; 3488; 3490; 3553; 3576; 3623; 3952; 4052; 4053; 4142; 4478; 4624; 4681; 4804; 4926; 5176; 5441; 5447; 5562; 5577; 5743; 6262; 6347; 6352; 6546; 6586; 6781; 6863; 6943; 7043; 7057; 7124; 732…	PTGS2; HSPA5; CD36; AGT; AKR1B1; RYR2; GNG12; FSTL1; ATP6V0D1; CDH5; CTSB; POSTN; ATP2B1; ATP2B4; CX3CR1; SOCS3; CXCL8; GNG5; PID1; STC1; ACTB; CCL2; ACTA1; CCL5; GABRG2; UBE2D3; COL3A1; NPNT; APOB; NBL1; PPARGC1B; THBS1; GDF15; IGF2; COL4A2; COL4A1; IGFBP5; POLR2L; INHA; EIF4EBP1; WNT5A; IGFBP7; SESN3; PRKAR2B; AKR1C4; IL1B; COL2A1; FHL2; MYH6; CIB2; FGF18; SLC8A1; DUSP6; TCF21; ZFP36L1; FERMT2;…
heparin binding	158	158	25 (15.8%)	2.32362e-10	8.71358e-09	GO:0008201	m	3		338; 1289; 1490; 2200; 2335; 3627; 4023; 4043; 4053; 5270; 6288; 6354; 6355; 6372; 6649; 7057; 7756; 8829; 9508; 10631; 11096; 11167; 9353; 151887; 25890	CCL7; LRPAP1; CCL8; SAA1; ABI3BP; THBS1; SERPINE2; SOD3; ADAMTS5; APOB; ADAMTS3; FSTL1; SLIT2; ZNF207; LTBP2; FBN1; POSTN; LPL; CXCL10; NRP1; FN1; CXCL6; CCDC80; CTGF; COL5A1
NADH regeneration	25	25	11 (44.0%)	2.40302e-10	2.99805e-09	GO:0006735	b	3		226; 230; 2023; 2027; 2597; 2821; 3101; 5213; 5214; 5230; 7167	TPI1; GPI; HK3; GAPDH; PFKP; ENO1; PFKM; ENO3; ALDOA; ALDOC; PGK1
endoplasmic reticulum part	1328	1325	91 (6.9%)	2.95832e-10	2.73645e-09	GO:0044432	c	3		19; 174; 213; 338; 411; 488; 22931; 567; 720; 721; 821; 844; 845; 871; 966; 1000; 1277; 1278; 1280; 1281; 1282; 1284; 1289; 1293; 1303; 1306; 1462; 54898; 2052; 2200; 2335; 493913; 2891; 2916; 2923; 3105; 3106; 3270; 3284; 3290; 3309; 3371; 3487; 3488; 3490; 3569; 4043; 4052; 4599; 4853; 4924; 4948; 5034; 5350; 5355; 5447; 5479; 5627; 5743; 6262; 6319; 6345; 6892; 7009; 7057; 7076; 7098; 7345; 74…	PTGS2; HSPA5; SCG2; B2M; CANX; ADAMTS5; TIMP1; RYR2; FSTL1; TTYH1; CDH2; TSPO2; P4HB; NOMO2; EMC10; OCA2; NUCB1; HRC; COL15A1; FN1; TLR3; HSD3B2; PRSS23; ATP2A2; GRIA2; HLA-B; HLA-A; PROS1; MX1; IL6; COL3A1; RSAD2; TAPBP; APOB; SCD; THBS1; C4A; C4B; GRM6; RCN3; COL1A1; COL4A2; IGFBP4; IGFBP5; AFP; ELOVL2; WNT5A; COL12A1; IGFBP7; EPHX1; COL4A1; LRPAP1; PLP2; COL2A1; HHATL; RAB18; REEP6; ARL6IP5; S…
response to virus	315	314	36 (11.5%)	3.65876e-10	4.45859e-09	GO:0009615	b	3		59; 330; 338; 664; 665; 958; 1072; 1129; 2023; 3315; 3433; 3458; 3553; 3569; 3627; 4599; 4600; 4938; 4939; 4940; 4953; 6352; 6355; 6387; 7098; 7124; 7178; 8547; 8638; 10410; 10581; 10964; 151636; 90865; 26057; 91543	ACTA2; IFITM3; CCL5; CCL8; MX2; MX1; ANKRD17; IL1B; ODC1; RSAD2; IFI44L; APOB; IFIT2; OAS1; OAS3; OAS2; OASL; FCN3; IFITM2; BNIP3L; TPT1; HSPB1; IFNG; BIRC3; CD40; CHRM2; ENO1; TNF; IL33; CFL1; CXCL10; CXCL12; BNIP3; IL6; TLR3; DTX3L
regulation of immune system process	1612	1609	104 (6.5%)	4.19184e-10	4.9921e-09	GO:0002682	b	3		2; 60; 71; 330; 338; 567; 629; 677; 695; 715; 720; 721; 948; 958; 966; 1277; 1278; 1280; 1281; 1437; 1440; 1604; 2200; 2319; 2359; 133522; 2778; 2821; 2876; 2920; 2921; 2995; 3091; 3105; 3106; 3313; 3458; 3481; 3552; 3553; 3554; 3566; 3569; 3572; 3575; 3576; 3623; 3627; 3674; 3707; 3916; 3952; 3976; 4323; 4478; 4681; 4841; 4853; 4878; 5054; 5627; 5817; 6223; 6318; 6347; 6348; 6352; 6354; 6355; 63…	LIF; ACTG1; HSPA9; CD36; IL6ST; B2M; MYL9; CXCL12; GPI; IFNG; CTSB; FPR3; CD24; TMEM176A; TMEM176B; CXCL10; GYPC; SERPINB4; CXCL3; CXCL2; SOCS3; CXCL6; CXCL8; CSF2; CSF3; TLR3; ACTB; IL7R; FCN3; CCL7; CCL5; HLA-B; CCL8; TNFSF18; PROS1; UBE2D3; HIF1A; TRIB1; COL3A1; SERPINE1; IL1R1; LEP; APOB; NONO; NBL1; PPARGC1B; THBS1; ITPKB; C4A; C4B; CCL21; NPPA; IGF2; IL4R; GBP5; INHA; GNAS; GPX1; FLOT2; WNT…
cellular component morphogenesis	1107	1105	79 (7.1%)	8.24836e-10	9.60476e-09	GO:0032989	b	3		58; 70; 71; 226; 389; 844; 845; 1000; 1003; 1004; 1009; 1072; 1452; 1501; 1613; 1761; 1808; 1902; 2017; 2115; 2316; 2335; 2817; 3082; 3575; 3672; 3856; 3908; 4478; 4607; 4624; 4633; 4681; 4726; 4804; 4969; 5306; 6091; 6277; 6281; 6347; 6348; 6354; 6387; 6586; 6678; 6781; 7139; 7168; 7273; 7345; 7474; 8087; 8506; 8557; 8736; 8829; 8997; 9172; 9344; 9948; 127294; 10611; 10627; 10631; 10979; 11155; …	CDH11; DMRT1; MYOM1; ACTA1; ACTG1; FXR1; CCL3; ACTC1; HGF; LRFN2; CNTNAP1; ALDOA; CTTN; MYL2; CTNND2; LDB3; S100A10; CPNE5; KRT8; PITPNA; CCL7; TNNT2; CASQ1; MYL12A; SLIT2; CASQ2; NBL1; TPM1; SPARC; AHNAK2; SLIT3; TTN; NDEL1; ITGA1; MYPN; CDH2; DAPK3; CDH6; TCAP; LAMA2; CLIC5; DPYSL2; WDR1; TNFRSF12A; POSTN; IL7R; MYOM2; KALRN; GPC1; CFL1; STC1; RHOC; MYH6; CCL2; CXCL12; UCHL1; NRP1; TAOK2; ETV1;…
glycosaminoglycan binding	223	223	29 (13.0%)	1.04389e-09	3.13168e-08	GO:0005539	m	3		338; 1289; 1462; 1490; 1634; 1809; 2200; 2335; 3627; 4023; 4043; 4053; 5270; 6288; 6354; 6355; 6372; 6649; 7057; 7130; 7756; 8829; 9508; 10631; 11096; 11167; 9353; 151887; 25890	CCDC80; CCL7; LRPAP1; CCL8; VCAN; SAA1; ABI3BP; FSTL1; SERPINE2; SOD3; DCN; APOB; ADAMTS3; THBS1; SLIT2; ZNF207; DPYSL3; FBN1; POSTN; LPL; ADAMTS5; CXCL10; NRP1; FN1; CXCL6; LTBP2; TNFAIP6; CTGF; COL5A1
cell-substrate adherens junction	400	400	40 (10.0%)	2.28203e-09	1.98671e-08	GO:0005924	c	3		60; 70; 71; 402; 567; 966; 1000; 1072; 1264; 2017; 2273; 2274; 2314; 2316; 2319; 2923; 3309; 3312; 3313; 3315; 3371; 3672; 3674; 4323; 4478; 4869; 4892; 5034; 5479; 5817; 6132; 6141; 6143; 6223; 7534; 8829; 10518; 10979; 129446; 654364	MMP14; CTTN; RPL18; ACTG1; HSPA5; ACTC1; HSPA9; CD59; MSN; B2M; YWHAZ; CIB2; PVR; RPL8; ITGA2B; NRAP; FHL2; FHL1; FLII; ITGA1; CDH2; RPS19; ARL2; NME1-NME2; HSPB1; P4HB; PDIA3; HSPA8; CFL1; TNC; NPM1; RPL19; XIRP2; FERMT2; CNN1; NRP1; FLOT2; FLNA; ACTB; PPIB
response to inorganic substance	510	509	46 (9.0%)	3.69848e-09	4.21305e-08	GO:0010035	b	3		58; 231; 338; 493; 567; 664; 845; 948; 1277; 1437; 1719; 1938; 2821; 2876; 3040; 3082; 3091; 3309; 3552; 3569; 3707; 3856; 4151; 4314; 4512; 5066; 5176; 5350; 5562; 5743; 6262; 6331; 6546; 6649; 6678; 6778; 7001; 7057; 7124; 7134; 7139; 7273; 7474; 10628; 79901; 22872	MT-CO1; ACTA1; HSPA5; PTGS2; DHFR; PRDX2; HIF1A; B2M; TNNC1; TXNIP; IL1A; KRT8; PAM; SEC31A; SOD3; GPX1; TNNT2; APOB; CASQ2; RYR2; THBS1; SPARC; ITPKB; TTN; SLC8A1; CYBRD1; GPI; STAT6; TNF; SERPINF1; CD36; HGF; AKR1B1; HBA2; ATP2B4; BNIP3; PRKAA1; MB; CSF2; IL6; COL1A1; PLN; WNT5A; SCN5A; MMP3; EEF2
M band	31	31	11 (35.5%)	3.77149e-09	3.101e-08	GO:0031430	c	3		226; 2023; 2274; 4607; 202333; 7273; 8736; 9172; 127294; 84676; 56203	MYOM3; MYOM2; MYOM1; CMYA5; FHL2; ENO1; MYBPC3; TTN; ALDOA; TRIM63; LMOD3
tissue morphogenesis	636	636	53 (8.3%)	4.04561e-09	4.51043e-08	GO:0048729	b	3		58; 59; 70; 183; 389; 1072; 1281; 1282; 1289; 1832; 1909; 2316; 2683; 2821; 3082; 3091; 3371; 3488; 3627; 3976; 4323; 4478; 4607; 4624; 4625; 4633; 4634; 6262; 6781; 6943; 7043; 7124; 7134; 7135; 7137; 7139; 7168; 7273; 7474; 23213; 8557; 8736; 8829; 9021; 9172; 9464; 9948; 10082; 127294; 341640; 9353; 255743; 129446	ACTA2; MMP14; LIF; ACTA1; TNC; MYOM2; ACTC1; RHOC; MYOM1; HIF1A; MSN; TGFB3; MYL2; MYL3; HAND2; COL3A1; CFL1; EDNRA; AGT; GPC6; TNNT2; MYH6; MYH7; RYR2; TPM1; MYOM3; TNNI3; SULF1; TNNI1; B4GALT1; TCF21; TTN; GPI; WDR1; SLIT2; DSP; COL5A1; COL4A1; IGFBP5; HGF; CXCL10; NRP1; XIRP2; TCAP; SOCS3; STC1; NPNT; FREM2; TNF; MYBPC3; FLNA; WNT5A; TNNC1
regulation of catalytic activity	2291	2287	131 (5.7%)	4.17517e-09	4.5579e-08	GO:0050790	b	3		2; 183; 330; 389; 402; 493; 720; 721; 11065; 871; 894; 958; 1116; 1293; 1490; 1634; 1719; 1827; 1848; 1902; 1909; 2149; 2335; 133522; 2597; 2821; 2876; 3082; 3091; 3309; 3315; 3429; 3458; 3481; 3553; 3627; 3672; 3952; 4023; 4142; 4323; 4324; 4607; 4624; 4634; 4635; 4660; 4804; 4869; 4938; 4939; 4940; 5054; 5055; 5176; 5266; 5270; 5350; 5447; 5518; 5524; 5562; 5577; 5627; 5743; 6091; 6098; 6262; 6…	PTGS2; AOC3; TIMP2; HSPA5; LYPLA1; IFI27; MYL4; NPNT; MYL3; CHI3L1; S100A10; AGT; ROS1; ADPRHL1; DCN; SERPINB2; TIMP1; RYR2; ATP2B4; OAS1; OAS3; OAS2; TTN; GPI; IFNG; SLIT2; CTSB; OASL; CD24; LPL; CXCL10; PI3; SERPINB4; SOCS3; FN1; ODAM; ROBO1; CCND2; TFPI2; F2R; CCL3L1; TNNC1; MMP14; MMP15; TNFSF10; CCL7; CLPSL2; CCL5; ITGA1; CCL8; PROS1; GAPDH; HIF1A; TRIB1; EDNRA; SERPINE1; SERPINE2; PPP1R15A;…
drug metabolic process	804	803	61 (7.6%)	8.97072e-09	9.45929e-08	GO:0017144	b	3		174; 183; 226; 230; 231; 477; 493; 518; 521; 948; 1109; 1116; 1158; 1160; 1340; 1351; 1352; 1431; 1462; 1634; 54898; 1719; 1737; 2023; 2027; 2597; 2628; 2821; 2876; 3034; 3040; 3091; 3101; 3312; 3458; 3553; 4314; 4512; 4514; 4624; 4625; 4696; 4715; 4726; 5213; 5214; 5230; 5447; 5562; 5743; 6482; 137902; 7001; 7114; 7124; 7167; 8292; 80736; 55022; 124641; 387712	MT-CO1; MT-CO3; NDUFB9; PTGS2; DHFR; HSPA8; VCAN; GAPDH; CD36; COLQ; TMSB4X; ALDOA; TPI1; CHI3L1; AKR1C4; COX6B1; ATP5MC3; AGT; AKR1B1; NDUFA3; DCN; MYH6; MYH7; GATM; POR; OVCA2; PFKP; CKM; PFKM; COX8A; ATP5ME; PGK1; ST3GAL1; HAL; GPI; IFNG; HK3; PRDX2; ENO1; DLAT; ENO4; HIF1A; CS; ALDOC; HBA2; AFP; ATP2B4; PRKAA1; CKMT2; PXDNL; SLC44A4; GPX1; ENO3; ELOVL2; ATP1A2; NDUFS6; COX10; PID1; IL1B; MMP3…
response to drug	964	961	69 (7.2%)	9.02604e-09	9.45929e-08	GO:0042493	b	3		19; 60; 70; 183; 291; 292; 476; 477; 567; 664; 845; 958; 1129; 1144; 1277; 1440; 1719; 1848; 1938; 1978; 2027; 2170; 2778; 2821; 2876; 3040; 3082; 3309; 3371; 3490; 3553; 3569; 3952; 4023; 4142; 4151; 4314; 4924; 5066; 5176; 5447; 5562; 5577; 5743; 6262; 6281; 6354; 6387; 6546; 6586; 6678; 6778; 6863; 7009; 7043; 7057; 7077; 7098; 7124; 8997; 10518; 10550; 10628; 23284; 80736; 9353; 85397; 27347;…	PTGS2; CCL7; MAS1; HSPA5; DHFR; ACTC1; TIMP2; PRKAA1; P2RX1; B2M; PRKAR2B; TNF; FABP3; TXNIP; S100A10; IL1B; AGT; PAM; GPI; IL6; HBA2; CASQ2; TAC1; RYR2; POR; THBS1; CIB2; SPARC; SLIT3; SLIT2; KALRN; SLC8A1; DUSP6; RGS8; SLC44A4; ATP1A1; STAT6; ARL6IP5; ABCA1; CHRM2; SLC25A5; CD40; ENO3; SERPINF1; IGFBP7; TNC; HGF; TMBIM6; SLC25A4; NUCB1; BNIP3; LEP; GNAS; MB; CSF3; GPX1; TLR3; CXCL12; LPL; EIF4E…
vesicle lumen	340	340	35 (10.3%)	1.10881e-08	8.63701e-08	GO:0031983	c	3		2; 213; 226; 230; 338; 411; 567; 1116; 1509; 1778; 1938; 2335; 2512; 2821; 3040; 3082; 3101; 3312; 3481; 3959; 5054; 5122; 5627; 5834; 6288; 6590; 6678; 7043; 7057; 7076; 7077; 7114; 7450; 10383; 654364	TGFB3; TIMP2; TIMP1; TMSB4X; NME1-NME2; PCSK1; PROS1; SAA1; ALDOA; B2M; CHI3L1; THBS1; SERPINE1; APOB; SPARC; A2M; PYGB; IGF2; HSPA8; GPI; HK3; CTSD; LGALS3BP; DYNC1H1; HGF; ALDOC; HBA2; FTL; SLPI; ARSB; FN1; TUBB4B; ALB; VWF; EEF2
actin cytoskeleton organization	643	641	52 (8.1%)	1.40471e-08	1.44327e-07	GO:0030036	b	3		58; 60; 70; 71; 226; 389; 844; 845; 1072; 1264; 1440; 1490; 1613; 1809; 1902; 2017; 2314; 2316; 133522; 3856; 4607; 4624; 4633; 5066; 6281; 6366; 6387; 6863; 7043; 7114; 7124; 7139; 7168; 7169; 7170; 7273; 8557; 8736; 8829; 9168; 9172; 9344; 9948; 127294; 11155; 9353; 84665; 84940; 54959; 56203; 221692; 129446	MYOM3; MYOM2; MYOM1; ACTA1; ACTG1; TMSB4X; ACTC1; XIRP2; ALDOA; CTTN; MYL2; TPM1; S100A10; KRT8; PAM; CORO6; TNNT2; CASQ1; CASQ2; TAC1; TPM3; TPM2; PPARGC1B; FLII; TTN; CCL21; MYPN; DAPK3; SLIT2; PHACTR1; DPYSL3; WDR1; LDB3; TNF; CFL1; RHOC; MYH6; CXCL12; NRP1; TAOK2; TCAP; CNN1; ODAM; CSF3; CTGF; TMSB10; MYBPC3; FLNA; ACTB; LPAR1; TGFB3; LMOD3
actin filament binding	178	178	24 (13.5%)	1.41023e-08	3.52557e-07	GO:0051015	m	3		1072; 1938; 2314; 2316; 4607; 4624; 4625; 4635; 6876; 7134; 7137; 7168; 7169; 7170; 7273; 8736; 23345; 9172; 9948; 127294; 84665; 84940; 29119; 63876	MYOM3; MYOM2; MYOM1; MYL4; TNNC1; CORO6; MYH6; MYH7; TPM3; TPM2; TPM1; MYPN; TTN; FLII; CTNNA3; TNNI3; WDR1; CFL1; SYNE1; PKNOX2; TAGLN; MYBPC3; FLNA; EEF2
cardiac conduction	141	141	21 (14.9%)	1.93031e-08	1.94516e-07	GO:0061337	b	3		183; 476; 477; 488; 490; 493; 844; 845; 1832; 2316; 3270; 3752; 3762; 4878; 5350; 6262; 6331; 6546; 7137; 10699; 29119	KCND3; SCN5A; CASQ1; KCNJ5; ATP2A2; CASQ2; RYR2; DSP; CORIN; SLC8A1; CTNNA3; TNNI3; ATP1A2; ATP1A1; PLN; ATP2B1; FLNA; AGT; ATP2B4; HRC; NPPA
response to hormone	985	983	69 (7.0%)	2.22569e-08	2.20049e-07	GO:0009725	b	3		58; 183; 231; 338; 476; 477; 490; 677; 1109; 1129; 1277; 1490; 1938; 1978; 2170; 2200; 2274; 133522; 2787; 2821; 3371; 3481; 3488; 3490; 3553; 3569; 3952; 4142; 4151; 4323; 4324; 4478; 4804; 4878; 5066; 5069; 5176; 5350; 5447; 5562; 5577; 5743; 6366; 6387; 6586; 6678; 6781; 6863; 6943; 7043; 7057; 7076; 7077; 7124; 7350; 8743; 9021; 9114; 10628; 10631; 1508; 143686; 55970; 81565; 9353; 84676; 853…	MMP14; MMP15; TNFSF10; ACTA1; MAS1; TIMP1; PTGS2; TRIM63; NDEL1; PRKAA1; MSN; PRKAR2B; CTSB; FABP3; AKR1C4; IL1B; AGT; PAM; TIMP2; LEP; CXCL12; APOB; TAC1; SESN3; POR; PPARGC1B; THBS1; FHL2; SPARC; SLIT3; SLIT2; CCL21; ATP6V0D1; ZNF106; RGS8; TCF21; NPPA; IGF2; GPI; STC1; PAPPA; ZFP36L1; CHRM2; POSTN; TNF; SERPINF1; IGFBP7; TNC; IGFBP5; ATP2B1; UCP1; AKR1B1; FBN1; SOCS3; MB; TXNIP; IL6; CTGF; GNG…
mononuclear cell migration	84	83	16 (19.3%)	2.30475e-08	2.23647e-07	GO:0071674	b	3		3569; 3627; 4681; 5054; 6223; 6347; 6348; 6349; 6352; 6354; 6355; 6366; 6387; 7057; 7124; 9353	CCL2; CCL3; CCL7; CCL8; CCL5; NBL1; RPS19; THBS1; IL6; TNF; SLIT2; CCL21; CXCL10; CXCL12; SERPINE1; CCL3L1
tube development	965	965	68 (7.0%)	2.44035e-08	2.32498e-07	GO:0035295	b	3		183; 231; 338; 677; 958; 1000; 1003; 1072; 1116; 1280; 1281; 1282; 1284; 1306; 1490; 1524; 1634; 1909; 2335; 2683; 2821; 2876; 3082; 3091; 3290; 3315; 3371; 3488; 3552; 3553; 3569; 3576; 3627; 3952; 3976; 4323; 4804; 4879; 5054; 5176; 5230; 5270; 5743; 6091; 6262; 6347; 6678; 6943; 7043; 7045; 7057; 7098; 7124; 7137; 7474; 7857; 23213; 8557; 8817; 8829; 9244; 9464; 51330; 9353; 84432; 56999; 2557…	MMP14; PTGS2; LIF; TGFB3; CFL1; CRLF1; HAND2; SCG2; HIF1A; CCL2; NPNT; NGFR; CHI3L1; COL3A1; EDNRA; IL1B; AGT; COL2A1; SERPINE1; SERPINE2; DCN; IL6; APOB; LEP; TNFRSF12A; PGK1; RYR2; ADAMTS9; SULF1; THBS1; SPARC; FGF18; TNNI3; B4GALT1; CDH2; CDH5; TCF21; HSD11B1; GPI; HSPB1; SLIT2; ZFP36L1; CD40; TNF; SERPINF1; COL4A2; COL4A1; IGFBP5; HGF; CXCL10; AKR1B1; CD24; IL1A; NRP1; TCAP; COL15A1; PROK1; F…
tube morphogenesis	788	788	59 (7.5%)	2.676e-08	2.50397e-07	GO:0035239	b	3		183; 338; 677; 958; 1000; 1003; 1072; 1116; 1281; 1282; 1284; 1306; 1490; 1524; 1634; 1909; 2335; 2683; 2821; 2876; 3082; 3091; 3315; 3371; 3552; 3553; 3569; 3576; 3627; 3952; 4323; 4804; 4879; 5054; 5176; 5230; 5743; 6091; 6262; 6347; 6678; 6943; 7045; 7057; 7098; 7124; 7137; 7474; 7857; 23213; 8557; 8817; 8829; 9464; 51330; 9353; 84432; 56999; 255743	MMP14; PTGS2; CFL1; HAND2; SCG2; HIF1A; NPNT; NGFR; CHI3L1; COL3A1; EDNRA; IL1B; AGT; TNFRSF12A; SERPINE1; DCN; IL6; APOB; LEP; RYR2; ADAMTS9; SULF1; THBS1; SPARC; FGF18; TNNI3; B4GALT1; CDH2; CDH5; TCF21; PGK1; GPI; HSPB1; SLIT2; ZFP36L1; CD40; TNF; SERPINF1; COL4A2; COL4A1; HGF; CXCL10; CCL2; IL1A; NRP1; TCAP; COL15A1; PROK1; FN1; CX3CR1; ROBO1; CXCL8; GPX1; TLR3; CTGF; NPPB; TGFBI; WNT5A; TNC
leukocyte chemotaxis	209	207	25 (12.1%)	6.56432e-08	6.03457e-07	GO:0030595	b	3		1524; 2920; 2921; 3553; 3569; 3576; 3627; 3672; 4681; 5054; 6223; 6288; 6347; 6348; 6349; 6352; 6354; 6355; 6366; 6372; 6387; 7057; 7474; 7857; 9353	CCL2; CCL3; CCL7; CCL5; ITGA1; RPS19; SCG2; SAA1; IL1B; SERPINE1; NBL1; THBS1; SLIT2; CCL21; CCL8; CXCL10; CXCL12; CXCL3; CXCL2; CX3CR1; CXCL6; CXCL8; IL6; WNT5A; CCL3L1
enzyme inhibitor activity	401	399	37 (9.3%)	6.65829e-08	1.42678e-06	GO:0004857	m	3		2; 183; 330; 402; 493; 720; 721; 871; 1293; 1634; 2597; 3315; 4660; 4869; 5054; 5055; 5176; 5266; 5270; 5350; 5577; 5627; 6318; 6590; 6690; 7009; 7076; 7077; 7980; 9021; 10221; 10628; 11142; 51050; 9353; 151636; 221692	DTX3L; TIMP2; TIMP1; ARL2; PROS1; GAPDH; PRKAR2B; TRIB1; TXNIP; AGT; SERPINB4; SERPINE1; SERPINE2; DCN; SERPINB2; SLIT2; A2M; C4A; PPP1R12B; SPINK1; PI15; PHACTR1; C4B; HSPB1; BIRC3; SERPINH1; SERPINF1; TMBIM6; PI3; NPM1; ATP2B4; SLPI; SOCS3; PKIG; TFPI2; PLN; COL6A3
cardiac chamber development	155	155	21 (13.5%)	1.03547e-07	9.2249e-07	GO:0003205	b	3		1832; 2274; 3091; 4052; 4607; 4624; 4625; 4633; 4634; 4853; 6262; 6331; 7134; 7135; 7137; 7139; 7168; 7474; 8829; 9464; 129446	TNNT2; MYH6; MYH7; LTBP1; TNNI3; NOTCH2; RYR2; TNNC1; HIF1A; FHL2; MYBPC3; DSP; HAND2; TNNI1; TPM1; MYL2; WNT5A; SCN5A; NRP1; XIRP2; MYL3
musculoskeletal movement	50	50	12 (24.0%)	1.03868e-07	9.2249e-07	GO:0050881	b	3		844; 845; 1144; 1756; 1938; 4151; 4625; 7134; 7135; 7137; 7139; 8557	TCAP; TNNT2; DMD; MYH7; MB; CASQ2; TNNC1; CHRND; TNNI1; CASQ1; EEF2; TNNI3
response to oxidative stress	426	426	38 (8.9%)	1.21501e-07	1.06111e-06	GO:0006979	b	3		488; 664; 695; 948; 1277; 1719; 1938; 133522; 2876; 2879; 3040; 3082; 3091; 3315; 3569; 4151; 4170; 4314; 4323; 4358; 4512; 4841; 5034; 5163; 5562; 5743; 6546; 6649; 6778; 137902; 7001; 7124; 7168; 7350; 10550; 10628; 143686; 51435	MMP14; MT-CO1; TPM1; ATP2A2; PTGS2; DHFR; PRDX2; HIF1A; MCL1; TXNIP; GPX1; PXDNL; NONO; PDK1; ARL6IP5; PPARGC1B; SLC8A1; P4HB; SCARA3; SOD3; HSPB1; MPV17; STAT6; TNF; CD36; HGF; UCP1; HBA2; BNIP3; SESN3; BTK; MB; IL6; GPX4; COL1A1; PRKAA1; MMP3; EEF2
identical protein binding	1680	1679	99 (5.9%)	1.23015e-07	2.30654e-06	GO:0042802	m	3		60; 71; 213; 226; 547; 567; 664; 665; 695; 844; 845; 1000; 1003; 1004; 1009; 1277; 1278; 1280; 1412; 1613; 1674; 1737; 1761; 1808; 2023; 2027; 2130; 2200; 2274; 2316; 2335; 2512; 2597; 2879; 2916; 2923; 2995; 3082; 3315; 3572; 3674; 4170; 4599; 4607; 4681; 4841; 4869; 4953; 4973; 5122; 5175; 5213; 5350; 5524; 5596; 5743; 5817; 6091; 6223; 6262; 6277; 6281; 6348; 6352; 6778; 7043; 7057; 7086; 7098…	PTGS2; AOC3; ACTG1; PCSK1; IL6ST; B2M; TNNC1; S100A10; ROPN1B; PECAM1; RYR2; ERFE; CDH2; CDH5; CDH6; VWA1; FXR1; GYPC; FN1; ROBO1; TLR3; ACTB; DMRT1; CAVIN1; TNFSF10; CCL5; DES; GAPDH; MX1; CRYBA2; NONO; NBL1; ZBTB7B; THBS1; ZBTB38; TKT; TTN; GRM6; CISD1; DPYSL2; GBP5; DLAT; FTL; BNIP3; SDC3; MYBPC3; GPX4; FLNA; VWF; BTK; MYOM3; MYOM1; CCL3; ALDOA; COL2A1; STAT6; PVR; ITGA2B; TPM2; TPM1; FHL2; MA…
myosin II complex	34	34	10 (29.4%)	1.50731e-07	1.11541e-06	GO:0016460	c	3		4607; 4624; 4625; 4634; 7273; 8736; 9172; 127294; 10398; 10627	MYOM3; MYOM2; MYOM1; MYH6; MYH7; MYL12A; MYBPC3; TTN; MYL9; MYL3
response to acid chemical	328	328	32 (9.8%)	1.64371e-07	1.41197e-06	GO:0001101	b	3		19; 231; 338; 493; 948; 1072; 1109; 1277; 1278; 1281; 1282; 1490; 1719; 1938; 2170; 3371; 3490; 3856; 3952; 5176; 5562; 5743; 6366; 6678; 7009; 7124; 7350; 7474; 339479; 143686; 55022; 124641	PTGS2; CFL1; SESN3; DHFR; PRKAA1; FABP3; UCP1; AKR1C4; COL3A1; KRT8; APOB; OVCA2; SPARC; CCL21; ABCA1; TNF; SERPINF1; CD36; COL4A1; TNC; TMBIM6; AKR1B1; BRINP3; ATP2B4; LEP; CTGF; COL1A2; COL1A1; PID1; WNT5A; EEF2; IGFBP7
generation of precursor metabolites and energy	504	504	42 (8.3%)	1.74009e-07	1.47066e-06	GO:0006091	b	3		226; 230; 231; 291; 518; 521; 664; 1109; 1340; 1346; 1351; 1352; 1431; 1737; 2023; 2027; 2597; 2632; 2778; 2821; 3091; 3101; 3481; 3572; 3952; 4512; 4514; 4696; 4715; 4726; 5213; 5214; 5230; 5447; 5506; 5562; 5834; 5837; 7167; 55022; 55847; 387712	MT-CO1; MT-CO3; NDUFB9; GAPDH; HIF1A; IL6ST; ALDOA; TPI1; AKR1C4; COX6B1; ATP5MC3; ALDOC; NDUFA3; PPP1R3A; POR; PYGB; PFKP; PFKM; GBE1; COX8A; ATP5ME; PYGM; PGK1; IGF2; CISD1; GPI; HK3; SLC25A4; ENO1; ENO3; ENO4; PRKAA1; CS; COX7A1; AKR1B1; BNIP3; GNAS; LEP; DLAT; NDUFS6; COX10; PID1
intracellular vesicle	2299	2296	125 (5.4%)	1.89595e-07	1.3362e-06	GO:0097708	c	3		2; 19; 71; 213; 226; 230; 338; 389; 411; 476; 477; 22931; 547; 567; 624; 695; 821; 948; 966; 1116; 1129; 11131; 1277; 1509; 1604; 1778; 1809; 1832; 1902; 1938; 2149; 2319; 2335; 2512; 2561; 2566; 2683; 2817; 2821; 2891; 2923; 3040; 3082; 3101; 3105; 3106; 3309; 3312; 3481; 3553; 3575; 3672; 3674; 3916; 3959; 4043; 4323; 4804; 4924; 4948; 4973; 5034; 5054; 5066; 5122; 5127; 5175; 5176; 5270; 5413;…	AOC3; ACTG1; HSPA5; C2CD4A; NME1-NME2; HSPA8; SCG2; CD36; B2M; CHI3L1; PAM; CANX; TIMP2; PECAM1; TIMP1; RYR2; PYGB; PTP4A3; ATP6V0D1; IFITM3; PCSK1; GPI; HK3; P4HB; CTSD; SAMD9L; OCA2; NUCB1; RAB27B; FN1; TUBB4B; SLC2A3; TLR3; SPESP1; IL7R; GRIA2; GABRG2; HLA-A; PROS1; UBE2D3; SAA1; SEPT5; SERPINE1; SERPINE2; TPT1; APOB; F2R; TUBA1A; THBS1; TMSB4X; B4GALT1; IGF2; DPYSL3; HEATR5B; ABCA1; DSP; GBP5…
cellular response to biotic stimulus	204	204	24 (11.8%)	1.97097e-07	1.63934e-06	GO:0071216	b	3		19; 695; 948; 958; 1437; 1440; 1524; 1604; 3309; 3553; 3569; 3576; 3627; 5054; 6347; 6348; 6352; 6372; 7124; 7133; 7474; 10221; 10628; 22904	CCL2; CCL3; HSPA5; CD55; CD36; TRIB1; TXNIP; IL1B; SERPINE1; CCL5; CD40; TNF; CXCL10; SBNO2; TNFRSF1B; CX3CR1; CXCL6; CXCL8; CSF2; CSF3; IL6; ABCA1; WNT5A; BTK
cardiac chamber morphogenesis	121	121	18 (14.9%)	2.02082e-07	1.65455e-06	GO:0003206	b	3		1832; 2274; 3091; 4607; 4624; 4625; 4633; 4634; 4853; 6262; 7134; 7135; 7137; 7139; 7168; 7474; 8829; 9464	TNNT2; MYH6; MYH7; NOTCH2; RYR2; TNNC1; HIF1A; FHL2; MYBPC3; DSP; HAND2; TNNI1; TPM1; MYL2; WNT5A; TNNI3; NRP1; MYL3
collagen binding	63	63	13 (20.6%)	2.07342e-07	3.4557e-06	GO:0005518	m	3		871; 1634; 2335; 3672; 5479; 6678; 7045; 7057; 7450; 8404; 1508; 22795; 25890	DCN; FN1; ITGA1; VWF; SPARCL1; THBS1; NID2; SPARC; CTSB; ABI3BP; TGFBI; SERPINH1; PPIB
exocytosis	880	877	61 (7.0%)	2.11606e-07	1.70587e-06	GO:0006887	b	3		2; 213; 226; 230; 411; 488; 22931; 567; 695; 948; 966; 1116; 1509; 1604; 1778; 1832; 1938; 2316; 2335; 2512; 2683; 2821; 3082; 3101; 3312; 3458; 3481; 3566; 3674; 3916; 3959; 4878; 4973; 5054; 5127; 5175; 5413; 5627; 5834; 5874; 6348; 6352; 6355; 6515; 6590; 6678; 7043; 7057; 7076; 7077; 7114; 7130; 7133; 7273; 7450; 9948; 10383; 1508; 145741; 5023; 654364	CCL3; TGFB3; TIMP2; ATP2A2; CD55; TMSB4X; SLC2A3; CCL8; CD59; PROS1; CD36; HGF; B2M; CHI3L1; SEPT5; THBS1; A2M; IL4R; PECAM1; TIMP1; ITGA2B; P2RX1; CCL5; CDK16; SPARC; SERPINE1; RAB18; PYGB; TTN; NME1-NME2; B4GALT1; NPPA; IGF2; HSPA8; GPI; WDR1; IFNG; HK3; CTSB; CTSD; DSP; LGALS3BP; C2CD4A; LAMP1; DYNC1H1; ALDOA; ALDOC; FTL; SLPI; RAB27B; TNFRSF1B; FN1; ARSB; TUBB4B; TNFAIP6; ALB; OLR1; BTK; FLNA…
striated muscle adaptation	44	44	11 (25.0%)	2.26076e-07	1.77384e-06	GO:0014888	b	3		58; 488; 493; 3488; 4624; 4625; 4878; 7134; 7135; 8557; 84676	TCAP; ACTA1; MYH6; MYH7; ATP2A2; TNNI1; TNNC1; IGFBP5; TRIM63; ATP2B4; NPPA
cell-substrate adhesion	316	316	31 (9.8%)	2.26808e-07	1.77384e-06	GO:0031589	b	3		402; 948; 1277; 1281; 1490; 1613; 2017; 2316; 2335; 3672; 3674; 4323; 5054; 6281; 6366; 7057; 7450; 8829; 9344; 10085; 10631; 10979; 57348; 51330; 151887; 22795; 56999; 25890; 25992; 255743; 26515	MMP14; CTTN; ITGA1; ARL2; CD36; COL3A1; SNED1; S100A10; TNFRSF12A; SERPINE1; ITGA2B; ADAMTS9; THBS1; NID2; TTYH1; CCL21; DAPK3; FERMT2; POSTN; TIMM10B; ABI3BP; NRP1; TAOK2; FN1; EDIL3; CCDC80; NPNT; CTGF; COL1A1; FLNA; VWF
cell adhesion molecule binding	494	492	41 (8.3%)	2.44409e-07	3.66613e-06	GO:0050839	m	3		226; 1000; 1003; 1004; 1009; 1281; 1289; 1490; 1832; 1938; 1982; 2017; 2023; 2200; 2316; 2335; 2995; 3309; 3312; 3553; 3875; 4323; 4478; 5034; 5214; 5817; 6387; 7045; 7057; 7077; 7450; 7534; 8968; 10085; 10518; 10611; 10631; 11096; 255743; 27020; 29119	CDH11; MMP14; CTTN; TIMP2; HSPA5; HSPA8; ADAMTS5; MSN; COL3A1; IL1B; THBS1; YWHAZ; PVR; NPTN; CXCL12; PFKP; CIB2; CDH2; CDH5; CDH6; PDLIM5; P4HB; DSP; FBN1; ENO1; COL5A1; HIST1H3F; TGFBI; ALDOA; GYPC; CTNNA3; FN1; POSTN; EIF4G2; EDIL3; NPNT; CTGF; FLNA; VWF; EEF2; KRT18
cell junction organization	271	271	28 (10.3%)	3.02891e-07	2.33404e-06	GO:0034330	b	3		60; 71; 183; 389; 402; 1000; 1003; 1004; 1009; 1613; 1832; 2017; 2149; 2316; 2335; 4323; 5817; 6281; 6801; 7043; 7057; 7124; 8506; 8829; 9344; 9948; 10979; 129446	CDH11; MMP14; TGFB3; ACTG1; ARL2; CNTNAP1; CTTN; S100A10; AGT; PVR; THBS1; XIRP2; CDH2; DAPK3; CDH6; WDR1; DSP; FERMT2; TNF; RHOC; NRP1; TAOK2; FN1; CDH5; F2R; STRN; FLNA; ACTB
regulation of multi-organism process	394	394	35 (8.9%)	4.23553e-07	3.21654e-06	GO:0043900	b	3		330; 948; 1072; 1604; 2597; 2683; 3312; 3458; 3553; 3576; 4599; 4938; 4939; 4940; 5034; 5441; 5479; 5518; 6348; 6352; 6590; 6690; 7076; 7113; 7124; 8547; 8638; 8878; 9830; 10221; 10410; 10581; 151636; 26057; 91543	DTX3L; PPP2R1A; TRIM14; TIMP1; CD55; HSPA8; BIRC3; GAPDH; CD36; MX1; TRIB1; IFITM3; ANKRD17; IL1B; RSAD2; CCL5; OAS1; OAS3; OAS2; B4GALT1; TMPRSS2; SPINK1; FCN3; IFITM2; IFNG; P4HB; OASL; TNF; CFL1; POLR2L; SLPI; SQSTM1; CXCL8; CCL3; PPIB
response to nitrogen compound	1070	1066	69 (6.5%)	4.84081e-07	3.59247e-06	GO:1901698	b	3		19; 58; 60; 183; 231; 493; 677; 845; 948; 958; 1072; 1129; 1277; 1278; 1281; 1282; 1490; 1719; 1938; 1978; 2170; 2200; 133522; 2561; 2566; 2787; 2821; 3309; 3481; 3488; 3553; 3569; 3952; 4023; 4142; 4314; 4804; 4869; 4878; 5350; 5447; 5562; 5577; 5743; 6262; 6387; 6546; 6678; 6778; 6781; 6863; 7009; 7076; 7098; 7124; 8743; 8997; 9021; 9114; 10518; 23284; 143686; 55970; 81565; 9353; 85397; 55022; …	PTGS2; ACTA1; CFL1; HSPA5; SESN3; DHFR; GABRG2; NDEL1; CD36; PRKAR2B; TNF; FABP3; P2RX1; COL3A1; CD40; AGT; GABRB2; LEP; TNFSF10; TIMP1; CASQ2; TAC1; RYR2; POR; MAS1; PPARGC1B; CIB2; SPARC; SLIT2; KALRN; SLC8A1; EIF4EBP1; ATP6V0D1; ZNF106; RGS8; NPPA; IGF2; GPI; ZFP36L1; STAT6; ABCA1; CHRM2; FBN1; LPL; PRKAA1; COL4A1; IGFBP5; TMBIM6; AKR1B1; CXCL12; NPM1; ATP2B4; ADGRL3; SOCS3; STC1; IL6; TLR3; C…
regulation of cell adhesion	639	638	48 (7.5%)	4.86767e-07	3.59247e-06	GO:0030155	b	3		402; 948; 1277; 1604; 1613; 2316; 2319; 2335; 3371; 3458; 3481; 3553; 3566; 3569; 3572; 3575; 3576; 3707; 3908; 3910; 3952; 4323; 5054; 5270; 5518; 6281; 6288; 6347; 6352; 6366; 6387; 170692; 7045; 7057; 7124; 7168; 7474; 8829; 8995; 10085; 10631; 51043; 151887; 91584; 25890; 255743; 100133941; 28682	IL7R; MMP14; CD55; TRAV8-4; ARL2; CD36; IL6ST; PPP2R1A; ADAMTS18; S100A10; IL1B; SERPINE1; SERPINE2; IL6; CCL5; TPM1; THBS1; ITPKB; CCL21; DAPK3; IGF2; LAMA2; TNFSF18; LAMA4; IL4R; ZBTB7B; IFNG; CD24; POSTN; TNF; SAA1; TNC; TGFBI; ABI3BP; CCL2; CXCL12; NRP1; FN1; CXCL8; EDIL3; CCDC80; PLXNA4; LEP; NPNT; FLOT2; COL1A1; FLNA; WNT5A
platelet activation	159	159	20 (12.6%)	7.01076e-07	5.10227e-06	GO:0030168	b	3		60; 71; 958; 1277; 1278; 1281; 2149; 2316; 2778; 3315; 3569; 3674; 5270; 6288; 170692; 7450; 7534; 10398; 10627; 5023	YWHAZ; ACTG1; MYL12A; GNAS; ITGA2B; HSPB1; CD40; SAA1; IL6; F2R; COL1A2; COL1A1; P2RX1; COL3A1; ACTB; FLNA; ADAMTS18; VWF; SERPINE2; MYL9
protein secretion	540	539	42 (7.8%)	1.04011e-06	7.46603e-06	GO:0009306	b	3		19; 183; 291; 292; 402; 821; 948; 958; 1116; 2149; 2335; 2597; 2821; 3091; 3458; 3552; 3553; 3566; 3569; 3952; 4023; 4053; 5066; 5127; 5213; 5452; 6288; 6348; 6352; 7009; 7043; 7114; 7124; 7273; 7432; 7474; 7857; 8736; 10631; 115362; 90865; 91543	CCL3; MYOM1; TGFB3; CCL5; TMSB4X; ARL2; SCG2; GAPDH; CD36; GBP5; CHI3L1; IL1A; IL1B; AGT; PAM; CANX; LTBP2; LEP; CDK16; RSAD2; PFKM; TTN; SAA1; GPI; IFNG; CD40; SLC25A5; SLC25A4; POSTN; IL4R; LPL; HIF1A; TMBIM6; FN1; IL6; F2R; VIP; TNF; ABCA1; WNT5A; POU2F2; IL33
regulation of body fluid levels	503	503	40 (8.0%)	1.13434e-06	8.03236e-06	GO:0050878	b	3		2; 60; 71; 231; 948; 958; 966; 1277; 1278; 1281; 2149; 2316; 2778; 2821; 3091; 3315; 3569; 3674; 4879; 4939; 5054; 5055; 5066; 5270; 5577; 5627; 6288; 170692; 6863; 7057; 7432; 7450; 7534; 7980; 8968; 8997; 10398; 10627; 27347; 5023	TAC1; ACTG1; KALRN; CD59; PAM; CD36; PRKAR2B; ADAMTS18; P2RX1; COL3A1; THBS1; SERPINE1; SERPINE2; MYL9; YWHAZ; ITGA2B; A2M; OAS2; NPPB; SAA1; GPI; HSPB1; PROS1; CD40; HIST1H3F; HIF1A; STK39; AKR1B1; SERPINB2; VWF; MYL12A; GNAS; TFPI2; IL6; F2R; VIP; COL1A2; COL1A1; FLNA; ACTB
regulation of cellular process	11009	10970	441 (4.0%)	1.28732e-06	8.99405e-06	GO:0050794	b	3		2; 19; 60; 70; 71; 166; 174; 183; 213; 226; 231; 291; 292; 330; 338; 389; 402; 411; 476; 477; 488; 493; 22931; 567; 624; 664; 665; 677; 695; 720; 721; 821; 844; 845; 11065; 871; 894; 948; 958; 966; 1000; 1003; 1004; 1072; 1116; 1129; 1144; 1264; 1277; 1278; 1280; 1281; 1282; 1284; 1289; 1293; 1306; 1397; 1437; 1440; 1452; 1490; 1501; 1524; 1604; 1613; 1634; 1719; 1737; 1756; 1761; 1778; 1808; 180…	HSPA5; HSPA9; HSPA8; SCG2; IL6ST; B2M; LIFR; AGT; AKR1B1; OR14K1; SEMG2; MEDAG; SP110; WDR1; RHEX; IFNG; FXR1; CXCL10; CXCL12; COL15A1; ODAM; TUBB4B; CCND2; IL7R; TNFSF10; ATP2A2; ITGA1; TNFSF18; MX2; UBE2D3; MX1; EDNRA; IFIT2; SERPINE2; TPT1; CHCHD3; TNNT2; APOB; MYPN; C4A; C4B; CCL21; GRM6; PDLIM5; MPV17; DSP; COL4A2; COL4A1; BNIP3; NPTN; CSNK1A1; GPX1; GPX4; FLOT2; FLNA; CRIP2; SESN3; LRPAP1; …
defense response to virus	228	227	24 (10.6%)	1.39984e-06	9.65154e-06	GO:0051607	b	3		330; 664; 665; 958; 3433; 3458; 3553; 3569; 3627; 4599; 4600; 4938; 4939; 4940; 7098; 8547; 8638; 10410; 10581; 10964; 151636; 90865; 26057; 91543	DTX3L; IFITM3; MX2; MX1; ANKRD17; IL1B; IFIT2; IFI44L; RSAD2; OAS1; OAS3; OAS2; FCN3; IFITM2; BNIP3L; IFNG; BIRC3; CD40; OASL; IL33; CXCL10; BNIP3; IL6; TLR3
cell-cell adhesion	777	776	53 (6.8%)	2.35986e-06	1.60593e-05	GO:0098609	b	3		60; 71; 677; 1000; 1003; 1004; 1009; 1501; 1604; 1832; 2316; 2319; 2778; 2995; 3315; 3458; 3481; 3553; 3566; 3569; 3572; 3575; 3674; 3707; 3875; 3952; 4478; 168507; 5175; 5270; 5817; 6091; 6347; 6352; 6366; 6387; 6401; 170692; 7124; 7474; 10398; 10611; 10627; 23284; 57348; 51043; 152015; 255743; 27020; 100133941; 28682; 29119; 64881	CDH11; IL7R; ACTG1; CD55; IL6ST; MSN; CTNND2; ADAMTS18; IL1B; TRAV8-4; SERPINE2; MYL9; ROPN1B; LEP; PVR; NPTN; PKD1L1; ITGA2B; CCL5; ITPKB; TTYH1; CCL21; CDH2; CDH5; CDH6; IGF2; PDLIM5; IL4R; ZBTB7B; HSPB1; IFNG; ZFP36L1; DSP; CD24; TNF; ADGRL3; CCL2; GYPC; WNT5A; CTNNA3; PCDH20; MYL12A; GNAS; ROBO1; SELE; PECAM1; IL6; NPNT; CXCL12; FLOT2; FLNA; ACTB; KRT18
peptidase regulator activity	221	219	23 (10.5%)	2.59293e-06	3.53581e-05	GO:0061134	m	3		2; 183; 330; 720; 721; 871; 1293; 2335; 2597; 4323; 5054; 5055; 5176; 5266; 5270; 5627; 6318; 6590; 6690; 7076; 7077; 7980; 51050	MMP14; TIMP2; TIMP1; PROS1; GAPDH; A2M; AGT; SERPINE1; SERPINE2; SERPINB2; SERPINB4; C4A; C4B; SPINK1; PI15; BIRC3; SERPINF1; PI3; SERPINH1; SLPI; FN1; TFPI2; COL6A3
response to oxygen levels	375	374	32 (8.6%)	2.9545e-06	1.98482e-05	GO:0070482	b	3		664; 665; 677; 1277; 1490; 1902; 1909; 2023; 3091; 3952; 4151; 4323; 4878; 5034; 5066; 5163; 5230; 5562; 5743; 6262; 6387; 6546; 6649; 6781; 7009; 7043; 7057; 7323; 9114; 10449; 10631; 100133941	MMP14; PTGS2; TGFB3; UBE2D3; HIF1A; EDNRA; PAM; LEP; RYR2; THBS1; ACAA2; SLC8A1; ATP6V0D1; PGK1; BNIP3L; SOD3; P4HB; ZFP36L1; CD24; ENO1; PRKAA1; TMBIM6; CXCL12; NPPA; BNIP3; POSTN; MB; PDK1; CTGF; COL1A1; STC1; LPAR1
cell communication involved in cardiac conduction	56	56	11 (19.6%)	3.00168e-06	1.99099e-05	GO:0086065	b	3		476; 477; 845; 1832; 2316; 3270; 3762; 6262; 6331; 6546; 29119	KCNJ5; CASQ2; RYR2; DSP; ATP1A2; ATP1A1; SLC8A1; FLNA; SCN5A; HRC; CTNNA3
neuronal cell body	450	450	36 (8.0%)	3.40684e-06	2.29187e-05	GO:0043025	c	3		338; 490; 547; 720; 721; 821; 958; 1129; 1501; 1524; 1821; 1902; 2316; 3572; 3623; 3672; 3752; 3782; 3916; 4926; 5066; 5173; 5176; 5577; 6801; 6863; 7043; 7077; 7133; 7345; 8087; 8829; 339479; 81565; 85397; 57699	SERPINF1; TGFB3; TIMP2; NUMA1; ITGA1; IL6ST; PRKAR2B; CTNND2; PAM; CANX; APOB; DRP2; TAC1; CPNE5; C4A; C4B; RGS8; BRINP3; KCND3; PDYN; CD40; CHRM2; FXR1; KCNN3; LAMP1; NDEL1; ATP2B1; UCHL1; NRP1; INHA; TNFRSF1B; KIF1A; CX3CR1; STRN; FLNA; LPAR1
blood coagulation	343	343	30 (8.7%)	3.86978e-06	2.53471e-05	GO:0007596	b	3		2; 60; 71; 948; 958; 966; 1277; 1278; 1281; 2149; 2316; 2778; 3315; 3569; 3674; 5054; 5055; 5270; 5577; 5627; 6288; 170692; 7057; 7450; 7534; 7980; 8968; 10398; 10627; 5023	ACTG1; CD59; PROS1; CD36; PRKAR2B; ADAMTS18; P2RX1; COL3A1; THBS1; SERPINE1; SERPINE2; MYL9; YWHAZ; ITGA2B; A2M; HSPB1; CD40; HIST1H3F; SAA1; SERPINB2; VWF; MYL12A; GNAS; TFPI2; IL6; F2R; COL1A2; COL1A1; FLNA; ACTB
collagen biosynthetic process	39	39	9 (23.1%)	5.92077e-06	3.83022e-05	GO:0032964	b	3		871; 1277; 1289; 1490; 2149; 3569; 7043; 9508; 9697	TGFB3; ADAMTS3; IL6; F2R; CTGF; COL5A1; COL1A1; SERPINH1; TRAM2
symbiont process	849	848	55 (6.5%)	7.04185e-06	4.49992e-05	GO:0044403	b	3		213; 291; 292; 567; 664; 665; 948; 1072; 1524; 1604; 2335; 2597; 2876; 3105; 3106; 3312; 3431; 3572; 3576; 3856; 3875; 3916; 4312; 4599; 4869; 4938; 4939; 4940; 5034; 5441; 5479; 5817; 6132; 6141; 6143; 6167; 6171; 6223; 6229; 6347; 6348; 6352; 6590; 7113; 7124; 8547; 8638; 8672; 8878; 9830; 10410; 10581; 1508; 26057; 91543	CCL2; CCL3; CFL1; RPL8; CD55; HLA-B; HLA-A; HSPA8; GAPDH; CD36; IL6ST; B2M; CTSB; IFITM3; ANKRD17; KRT8; RSAD2; RPL41; TRIM14; PVR; RPL18; TMPRSS2; CCL5; OAS1; OAS3; OAS2; SP110; RPS19; FCN3; IFITM2; RPS24; BNIP3L; P4HB; OASL; SLC25A5; SLC25A4; TNF; LAMP1; POLR2L; MX1; NPM1; RPL19; BNIP3; SLPI; SQSTM1; CX3CR1; FN1; EIF4G3; CXCL8; ALB; GPX1; RPL37; MMP1; PPIB; KRT18
somatodendritic compartment	769	768	51 (6.6%)	8.05904e-06	5.18582e-05	GO:0036477	c	3		338; 477; 490; 547; 664; 720; 721; 821; 958; 1129; 1501; 1524; 1821; 1902; 2017; 2316; 2566; 2778; 2891; 2916; 3312; 3572; 3623; 3672; 3752; 3782; 3908; 3916; 4926; 5066; 5173; 5176; 5518; 5577; 6546; 6801; 6863; 7043; 7077; 7133; 7345; 8087; 8829; 9344; 339479; 81565; 85397; 23762; 57699; 58498; 27020	SERPINF1; PPP2R1A; CTTN; TIMP2; NUMA1; GRIA2; GABRG2; HSPA8; LAMA2; IL6ST; MYL7; PRKAR2B; CTNND2; PAM; CANX; APOB; DRP2; TAC1; CPNE5; C4A; C4B; ITGA1; SLC8A1; GRM6; OSBP2; RGS8; STRN; BRINP3; KCND3; PDYN; CD40; CHRM2; FXR1; KCNN3; LAMP1; NDEL1; ATP2B1; NPTN; UCHL1; NRP1; TAOK2; BNIP3; INHA; TNFRSF1B; KIF1A; CX3CR1; GNAS; ATP1A2; FLNA; LPAR1; TGFB3
intracellular signal transduction	2841	2839	140 (4.9%)	8.16613e-06	5.15548e-05	GO:0035556	b	3		2; 19; 183; 231; 330; 389; 477; 488; 493; 22931; 624; 664; 677; 695; 844; 845; 948; 958; 1000; 1072; 1116; 1278; 1281; 1437; 1440; 1490; 1613; 1634; 1756; 1761; 1827; 1848; 1902; 1978; 2023; 2149; 2316; 2335; 2778; 2876; 3082; 3091; 3270; 3315; 3458; 3481; 3487; 3488; 3552; 3553; 3569; 3572; 3575; 3576; 3623; 3627; 3672; 3707; 3952; 3976; 4142; 4170; 4804; 4841; 4853; 4869; 5034; 5163; 5270; 5350…	PTGS2; LIF; TIMP2; CRLF1; SCG2; CD36; IL6ST; CHI3L1; AGT; ROS1; ASB15; DCN; RYR2; PTP4A3; CDH2; SLIT2; IFNG; P4HB; CD24; CXCL10; CXCL12; ATP2B4; HRC; RAB27B; SOCS3; FN1; ROBO1; CXCL8; CSF2; CSF3; F2R; VIP; HUNK; CCL3L1; IL7R; DMRT1; TNFSF10; DMD; CCL7; ATP2A2; CCL5; ITGA1; CCL8; TNFSF18; RASSF5; SAA1; TRIB1; COL3A1; SERPINE2; LEP; TLR3; NONO; THBS1; ITPKB; TTN; CCL21; GDF15; IGF2; ROPN1B; TPT1; N…
negative regulation of molecular function	1117	1114	67 (6.0%)	8.72291e-06	5.40933e-05	GO:0044092	b	3		2; 60; 166; 183; 330; 402; 477; 493; 567; 720; 721; 845; 871; 1293; 1634; 1848; 2316; 2597; 2821; 2876; 3082; 3309; 3315; 3433; 3553; 4043; 4660; 4804; 4869; 5054; 5055; 5176; 5266; 5270; 5350; 5447; 5518; 5524; 5577; 5627; 5743; 6318; 6590; 6690; 7009; 7057; 7076; 7077; 7114; 7124; 7133; 7137; 7139; 7345; 7980; 8639; 9021; 9464; 10221; 10628; 11142; 51050; 9353; 151636; 23645; 221692; 27347	DTX3L; PPP2R1A; AES; TIMP2; HSPA5; PTGS2; LRPAP1; ARL2; BIRC3; GAPDH; B2M; PRKAR2B; NGFR; HAND2; TXNIP; IL1B; AGT; SERPINB4; A2M; SERPINE2; DCN; PPP1R15A; PI3; TIMP1; SLIT2; CASQ2; UCHL1; POR; IFIT2; SERPINE1; TMSB4X; AOC3; C4A; C4B; DUSP6; SPINK1; TNNI3; PHACTR1; GPI; HSPB1; PROS1; STK39; TNNT2; SERPINH1; PPP1R12B; SERPINF1; PLN; HGF; TMBIM6; SERPINB2; NPM1; ATP2B4; SLPI; TNFRSF1B; ACTB; SOCS3; …
regulation of growth	647	647	45 (7.0%)	8.77468e-06	5.40933e-05	GO:0040008	b	3		166; 183; 948; 1490; 1808; 1848; 1982; 2017; 2023; 2273; 2335; 3091; 3458; 3487; 3488; 3490; 3952; 4323; 4624; 4633; 4853; 4878; 4879; 5270; 5447; 5479; 5518; 6098; 6387; 6586; 7086; 7124; 7474; 8292; 8829; 8878; 9021; 9344; 80736; 81565; 51330; 9353; 219770; 57699; 91584	MMP14; PPP2R1A; AES; CTTN; NDEL1; CD36; COLQ; MYL2; SLC44A4; AGT; TNFRSF12A; ROS1; SERPINE2; MYH6; POR; CPNE5; TKT; FHL1; SLIT3; SLIT2; DUSP6; NPPB; NPPA; DPYSL2; IFNG; ENO1; TNF; HIF1A; IGFBP4; IGFBP5; CXCL12; NRP1; TAOK2; SQSTM1; GJD4; SOCS3; FN1; EIF4G2; NOTCH2; PLXNA4; LEP; CTGF; WNT5A; PPIB; IGFBP7
cellular chemical homeostasis	771	771	51 (6.6%)	8.96992e-06	5.46539e-05	GO:0055082	b	3		183; 476; 477; 488; 490; 493; 624; 664; 844; 845; 948; 958; 1604; 1756; 1902; 1909; 2149; 2359; 2512; 3091; 3101; 3270; 3627; 5127; 5176; 5350; 6262; 6288; 6348; 6352; 6354; 6355; 6366; 6387; 6508; 6546; 6781; 6863; 7009; 7137; 7178; 9114; 10518; 79901; 83697; 151176; 283652; 23439; 27020; 100133941; 128486	CCL3; DMD; CCL7; ATP2A2; CD55; CCL8; HIF1A; CCL5; SLC4A3; TMBIM6; EDNRA; AGT; SLC4A9; CASQ1; CASQ2; TAC1; RYR2; CDK16; ATP2B4; CIB2; ERFE; TNNI3; CCL21; CYBRD1; ATP6V0D1; SAA1; FITM2; SLC24A5; TPT1; HK3; ATP1B4; FPR3; CD40; CD24; SLC8A1; SERPINF1; CD36; STC1; ATP2B1; CXCL10; CXCL12; FTL; HRC; BNIP3; NPTN; BDKRB2; F2R; ATP1A2; ATP1A1; PLN; LPAR1
innate immune response	1013	1008	62 (6.2%)	9.69882e-06	5.84159e-05	GO:0045087	b	3		2; 71; 330; 338; 567; 629; 695; 715; 720; 721; 948; 958; 1604; 1613; 2319; 2597; 2634; 2995; 3105; 3106; 3429; 3433; 3458; 3916; 3952; 4599; 4600; 4841; 4938; 4939; 4940; 5817; 5966; 6223; 6288; 6318; 6347; 6348; 6349; 6352; 6354; 6355; 6366; 6590; 7098; 7323; 7474; 8547; 8638; 9021; 9830; 10383; 10410; 10581; 10906; 11326; 1508; 115362; 51435; 151636; 26057; 91543	CCL2; CCL3; ACTG1; CCL8; CD55; HLA-B; HLA-A; BIRC3; GAPDH; CD36; MX1; B2M; VSIG4; REL; IFITM3; ANKRD17; IFIT2; CCL7; RSAD2; SCARA3; PVR; APOB; NONO; CCL5; TRIM14; OAS3; A2M; OAS1; MX2; OAS2; C4A; C4B; CCL21; DAPK3; IFI27; OASL; FCN3; IFITM2; DTX3L; IFNG; GBP2; CTSB; CD40; GBP5; UBE2D3; SAA1; LAMP1; GYPC; SERPINB4; SLPI; TRAFD1; SOCS3; TUBB4B; CFB; RPS19; LEP; TLR3; CCL3L1; FLOT2; C1R; WNT5A; BTK
cellular extravasation	52	52	10 (19.2%)	1.03259e-05	6.14862e-05	GO:0045123	b	3		3552; 3554; 3672; 3952; 5175; 6347; 6366; 6387; 6401; 7124	CCL2; PECAM1; ITGA1; LEP; TNF; SELE; CCL21; IL1A; CXCL12; IL1R1
chemotaxis	600	598	42 (7.0%)	1.38794e-05	8.09969e-05	GO:0006935	b	3		1524; 1808; 1902; 2115; 2359; 2817; 2920; 2921; 3082; 3315; 3553; 3569; 3576; 3627; 3672; 3908; 4681; 4804; 5054; 5355; 6091; 6223; 6288; 6347; 6348; 6349; 6352; 6354; 6355; 6366; 6372; 6387; 6586; 7057; 7114; 7474; 7857; 8817; 8829; 116173; 9353; 91584	CCL2; CCL3; CCL7; CCL5; TMSB4X; ITGA1; RPS19; SCG2; SAA1; NGFR; PLP2; THBS1; IL1B; NBL1; SERPINE1; FGF18; SLIT3; SLIT2; CCL21; CCL8; LAMA2; DPYSL2; HSPB1; FPR3; GPC1; HGF; CXCL10; CXCL12; NRP1; ETV1; CXCL3; CXCL2; CX3CR1; CXCL6; ROBO1; CXCL8; PLXNA4; IL6; WNT5A; LPAR1; CCL3L1; CMTM5
regulation of lipid storage	43	43	9 (20.9%)	1.39117e-05	8.09969e-05	GO:0010883	b	3		19; 338; 948; 3569; 3952; 4023; 7124; 161247; 128486	LEP; APOB; CD36; IL6; FITM2; FITM1; LPL; ABCA1; TNF
reactive oxygen species metabolic process	243	243	23 (9.5%)	1.46503e-05	8.43602e-05	GO:0072593	b	3		183; 493; 664; 948; 1490; 1719; 2876; 3040; 3091; 3458; 3553; 3952; 4314; 4358; 5447; 5743; 6649; 137902; 7001; 7057; 7124; 7350; 55022	PTGS2; DHFR; PRDX2; CD36; IL1B; AGT; GPX1; PXDNL; POR; THBS1; SOD3; IFNG; MPV17; TNF; HIF1A; UCP1; HBA2; ATP2B4; BNIP3; LEP; CTGF; PID1; MMP3
signal transduction by protein phosphorylation	958	957	59 (6.2%)	1.50082e-05	8.54815e-05	GO:0023014	b	3		183; 677; 948; 958; 1000; 1116; 1437; 1490; 1848; 1902; 2149; 2335; 3082; 3481; 3487; 3552; 3553; 3569; 3623; 3672; 3707; 3952; 3976; 4804; 4853; 5518; 5562; 5596; 6091; 6098; 6288; 6347; 6348; 6349; 6352; 6354; 6355; 6366; 7043; 7057; 7077; 7098; 7124; 7133; 7345; 7474; 7857; 8817; 8829; 9344; 9464; 9518; 10221; 10550; 84432; 255743; 27020; 27347; 100133941	CCL2; PPP2R1A; LIF; TGFB3; CCL7; CCL3; ITGA1; CCL8; SCG2; CD36; NGFR; CHI3L1; IL1A; IL1B; AGT; ROS1; TIMP2; NPNT; IL6; NPTN; TLR3; CCL5; THBS1; ITPKB; HAND2; MAPK4; CCL21; FGF18; GDF15; DUSP6; SAA1; IGF2; NOTCH2; ARL6IP5; ZFP36L1; CD40; TNF; PRKAA1; IGFBP4; HGF; PROK1; CD24; UCHL1; NRP1; TAOK2; INHA; CDH2; TNFRSF1B; FN1; ROBO1; CSF2; LEP; F2R; CTGF; STK39; WNT5A; LPAR1; CCL3L1; TRIB1
vascular endothelial growth factor production	34	34	8 (23.5%)	1.68591e-05	9.49913e-05	GO:0010573	b	3		3091; 3552; 3553; 3569; 3572; 5743; 23213; 9508	PTGS2; ADAMTS3; HIF1A; IL6ST; IL6; SULF1; IL1A; IL1B
T-tubule	45	45	9 (20.0%)	2.05435e-05	0.000126685	GO:0030315	c	3		476; 477; 493; 844; 3762; 6331; 6546; 7043; 113146	TGFB3; CASQ1; KCNJ5; ATP1A2; ATP1A1; SLC8A1; AHNAK2; SCN5A; ATP2B4
cell activation involved in immune response	694	692	46 (6.6%)	2.19772e-05	0.000122511	GO:0002263	b	3		226; 230; 411; 22931; 567; 695; 948; 958; 966; 1116; 1509; 1524; 1604; 1778; 1832; 1938; 2512; 2683; 2821; 3101; 3312; 3458; 3566; 3569; 3916; 4853; 4878; 4973; 5175; 5834; 6348; 6515; 6590; 6778; 7077; 7130; 7133; 8995; 10383; 10538; 1508; 51043; 90865; 5023; 22904; 654364	CCL3; TIMP2; CD55; NME1-NME2; HSPA8; CD36; P2RX1; B2M; TNFSF18; CHI3L1; BATF; IL4R; PECAM1; OLR1; ZBTB7B; RAB18; PYGB; B4GALT1; NPPA; CD59; GPI; STAT6; IFNG; HK3; CTSB; CTSD; CD40; DSP; IL33; LAMP1; DYNC1H1; ALDOA; ALDOC; FTL; SLPI; SBNO2; TNFRSF1B; ARSB; CX3CR1; TUBB4B; TNFAIP6; SLC2A3; NOTCH2; IL6; BTK; EEF2
smooth muscle cell proliferation	122	122	15 (12.3%)	2.24026e-05	0.000123568	GO:0048659	b	3		183; 231; 1264; 3458; 3488; 3569; 4969; 5743; 6352; 7043; 7057; 7124; 7168; 8997; 10221	PTGS2; TGFB3; CNN1; CCL5; IFNG; KALRN; TPM1; THBS1; IL6; OGN; TRIB1; IGFBP5; AKR1B1; AGT; TNF
leukocyte mediated immunity	867	865	54 (6.2%)	2.48249e-05	0.000135503	GO:0002443	b	3		226; 230; 411; 22931; 567; 695; 715; 720; 721; 948; 958; 966; 1116; 1509; 1604; 1778; 1832; 1938; 2512; 2683; 2821; 2995; 3101; 3312; 3553; 3566; 3569; 3575; 3916; 3952; 4878; 4973; 5175; 5452; 5817; 5834; 6318; 6348; 6372; 6515; 6590; 6778; 7077; 7098; 7124; 7130; 7133; 9948; 10383; 10538; 1508; 91543; 5023; 654364	IL7R; CCL3; TIMP2; CD55; NME1-NME2; CD59; CD36; P2RX1; B2M; CHI3L1; BATF; IL1B; RSAD2; IL4R; LEP; PVR; SERPINB4; RAB18; PYGB; C4A; C4B; B4GALT1; NPPA; HSPA8; GPI; WDR1; PECAM1; HK3; CTSB; CTSD; CD40; DSP; TNF; LAMP1; DYNC1H1; ALDOA; ALDOC; GYPC; FTL; SLPI; STAT6; TNFRSF1B; OLR1; ARSB; CXCL6; TUBB4B; TNFAIP6; SLC2A3; IL6; TLR3; BTK; C1R; POU2F2; EEF2
response to hypoxia	342	342	28 (8.2%)	2.72672e-05	0.000147299	GO:0001666	b	3		664; 665; 677; 1909; 2023; 3091; 3952; 4151; 4323; 4878; 5034; 5066; 5163; 5230; 5562; 5743; 6262; 6387; 6546; 6649; 6781; 7009; 7043; 7057; 7323; 10449; 10631; 100133941	MMP14; PTGS2; TGFB3; UBE2D3; HIF1A; EDNRA; PAM; LEP; RYR2; THBS1; ACAA2; SLC8A1; PGK1; BNIP3L; SOD3; P4HB; ZFP36L1; CD24; ENO1; PRKAA1; TMBIM6; CXCL12; BNIP3; POSTN; MB; PDK1; STC1; NPPA
lymphocyte migration	96	96	13 (13.5%)	2.7875e-05	0.000149046	GO:0072676	b	3		3627; 4478; 6288; 6347; 6348; 6349; 6352; 6354; 6355; 6366; 6387; 7474; 148823	CCL2; CCL3; GCSAML; CCL7; CCL5; CCL8; SAA1; MSN; CCL21; CXCL10; WNT5A; CXCL12; CCL3L1
cell-cell adherens junction	110	110	14 (12.7%)	2.82407e-05	0.000167185	GO:0005913	c	3		1000; 1003; 1004; 1009; 1674; 1832; 1982; 2319; 2995; 3875; 4892; 5817; 10611; 29119	CDH11; PDLIM5; GYPC; NRAP; CTNNA3; EIF4G2; DES; DSP; KRT18; PVR; FLOT2; CDH2; CDH5; CDH6
phosphorus metabolic process	3350	3342	157 (4.7%)	2.92933e-05	0.000155047	GO:0006793	b	3		183; 226; 230; 476; 477; 493; 518; 521; 624; 677; 695; 894; 948; 958; 1000; 1072; 1116; 1158; 1160; 1340; 1351; 1352; 1437; 1440; 1452; 1490; 1613; 1634; 54898; 1737; 1756; 1827; 1848; 1902; 2023; 2027; 2149; 2170; 2335; 133522; 2597; 2821; 2876; 2879; 3082; 3091; 3101; 3270; 3309; 3312; 3315; 3458; 3481; 3487; 3552; 3553; 3569; 3572; 3623; 3627; 3672; 3707; 3952; 3976; 4023; 4142; 4338; 4512; 45…	MT-CO1; LIF; MT-CO3; TIMP2; NDUFB9; PTGS2; CKM; NME1-NME2; HSPA8; SCG2; CD36; IL6ST; MOCS2; TPI1; CHI3L1; AGT; ROS1; DCN; HSPA5; NT5DC2; CRLF1; COX8A; CDH2; GPI; IFNG; HK3; CD24; LPL; CXCL10; ATP2B4; HRC; NME4; SOCS3; FN1; ODAM; ROBO1; CCND2; CSF2; CSF3; F2R; HUNK; PID1; NPPA; CCL3L1; DYRK4; CCL2; CCL3; PKIG; DMD; CCL7; CCL5; ITGA1; CCL8; TNFSF18; GAPDH; HIF1A; IMPAD1; TRIB1; COX6B1; LEP; TLR3; S…
positive regulation of molecular function	1740	1739	92 (5.3%)	3.14772e-05	0.000164941	GO:0044093	b	3		2; 183; 389; 493; 567; 695; 844; 11065; 894; 948; 958; 1116; 1440; 1490; 1719; 1756; 1848; 1902; 1909; 2149; 2335; 133522; 3082; 3091; 3309; 3429; 3458; 3481; 3553; 3569; 3672; 3952; 4142; 4323; 4324; 4607; 4634; 4635; 4660; 4804; 4869; 4878; 5447; 5524; 5562; 5577; 6091; 6098; 6262; 6281; 6288; 6347; 6348; 6349; 6352; 6354; 6355; 6366; 6401; 6407; 7043; 7057; 7077; 7098; 7114; 7124; 7139; 7168; …	TIMP2; HSPA5; IFI27; CD36; B2M; MYL3; CHI3L1; S100A10; AGT; ROS1; TRIM14; NPNT; RYR2; SEMG2; IFNG; ADPRHL1; CD24; ATP2B4; FN1; ODAM; ROBO1; CCND2; MYL4; CSF3; TLR3; CCL3L1; MMP14; MMP15; TNFSF10; DMD; CCL7; CLPSL2; CCL5; ITGA1; CCL8; TNFSF18; SAA1; EDNRA; IL6; TNNT2; F2R; PPARGC1B; THBS1; CCL21; NPPA; IGF2; RHOC; PROK1; UBE2C; MYBPC3; STK39; WNT5A; BTK; DTX3L; CCL2; CCL3; PRKAR2B; IL1B; A2M; TPM1…
fibrillar collagen trimer	12	12	5 (41.7%)	3.25804e-05	0.000178589	GO:0005583	c	3		1277; 1278; 1280; 1281; 1289	COL3A1; COL2A1; COL5A1; COL1A2; COL1A1
banded collagen fibril	12	12	5 (41.7%)	3.25804e-05	0.000178589	GO:0098643	c	3		1277; 1278; 1280; 1281; 1289	COL3A1; COL2A1; COL5A1; COL1A2; COL1A1
response to toxic substance	501	501	36 (7.2%)	3.54252e-05	0.00018379	GO:0009636	b	3		60; 70; 213; 477; 664; 948; 1144; 1277; 1440; 1719; 1938; 2052; 2876; 2879; 3040; 3082; 3371; 3569; 3952; 4151; 4924; 5562; 5743; 6348; 6352; 6354; 6415; 6546; 6649; 6678; 6778; 137902; 7001; 7124; 10628; 11254	EPHX1; CCL7; PTGS2; DHFR; ACTC1; PRDX2; PRKAA1; TXNIP; IL6; PXDNL; CCL5; SELENOW; SPARC; SLC8A1; ATP1A2; SOD3; STAT6; TNF; CD36; TNC; HGF; HBA2; NUCB1; BNIP3; LEP; MB; ALB; CSF3; GPX1; GPX4; CHRND; COL1A1; CCL3; ACTB; SLC6A14; EEF2
monosaccharide metabolic process	275	275	24 (8.7%)	3.6637e-05	0.000187204	GO:0005996	b	3		226; 230; 231; 1737; 2023; 2027; 2597; 2683; 2821; 3101; 3481; 3487; 3488; 3952; 4938; 5163; 5213; 5214; 5230; 5562; 6515; 7086; 7124; 7167	GAPDH; PRKAA1; TPI1; AKR1B1; PDK1; PFKM; PFKP; OAS1; TKT; B4GALT1; PGK1; IGF2; GPI; HK3; ENO1; ENO3; IGFBP4; IGFBP5; ALDOA; ALDOC; SLC2A3; LEP; DLAT; TNF
response to transforming growth factor beta	223	223	21 (9.4%)	3.67976e-05	0.000187204	GO:0071559	b	3		677; 1003; 1277; 1278; 1281; 1284; 1524; 2200; 2201; 3309; 4052; 4053; 7043; 7057; 7474; 9315; 9518; 10631; 10979; 50515; 255743	CHST11; NPNT; TGFB3; HSPA5; CX3CR1; LTBP1; FBN2; ZFP36L1; FBN1; FERMT2; POSTN; NREP; COL1A2; COL4A2; COL1A1; COL3A1; WNT5A; THBS1; CDH5; GDF15; LTBP2
regulation of blood pressure	174	174	18 (10.3%)	3.82348e-05	0.000192645	GO:0008217	b	3		183; 476; 477; 1278; 1909; 2149; 3952; 4624; 4878; 4879; 5743; 6863; 7137; 7168; 10631; 10699; 27347; 5023	PTGS2; MYH6; POSTN; TAC1; TNNI3; TPM1; LEP; F2R; P2RX1; COL1A2; ATP1A2; ATP1A1; STK39; CORIN; EDNRA; AGT; NPPB; NPPA
plasma membrane bounded cell projection	1992	1988	102 (5.1%)	3.84716e-05	0.00020335	GO:0120025	c	3		58; 59; 70; 231; 389; 402; 477; 490; 493; 547; 664; 720; 721; 821; 948; 958; 1000; 1072; 1129; 1144; 1452; 1501; 1524; 1756; 1778; 1809; 1821; 1902; 2017; 2316; 2319; 2561; 2566; 2683; 2778; 2821; 2891; 2916; 3091; 3312; 3315; 3572; 3623; 3672; 3752; 3785; 3908; 3916; 4478; 168507; 4804; 4926; 5066; 5127; 5173; 5176; 5213; 5413; 5518; 5577; 5743; 6091; 6277; 6546; 6801; 6863; 7077; 7133; 7168; 73…	PTGS2; AOC3; TIMP2; NME1-NME2; HSPA8; CD36; IL6ST; MYL7; PAM; CANX; ROPN1B; PKD1L1; CYBRD1; TTYH1; ATP6V0D1; CDH2; GPI; LDB3; ATP2B1; BRINP3; ATP2B4; CX3CR1; ROBO1; CD302; AKR1B1; ACTA2; ACTA1; DMD; GRIA2; ITGA1; HIF1A; SEPT5; TNFRSF12A; TSGA10IP; DRP2; C4A; C4B; B4GALT1; GRM6; PDLIM5; DPYSL3; KCNQ2; CHRM2; RHOC; BNIP3; INHA; TNFRSF1B; CSNK1A1; GNAS; STRN; FLOT2; FLNA; FAM168B; ACTC1; NDEL1; PRKA…
cardiac Troponin complex	3	3	3 (100.0%)	4.2035e-05	0.000214523	GO:1990584	c	3		7134; 7137; 7139	TNNT2; TNNC1; TNNI3
response to fibroblast growth factor	145	145	16 (11.0%)	4.66678e-05	0.000232894	GO:0071774	b	3		677; 1277; 1490; 1848; 2817; 3371; 3576; 5441; 6347; 6352; 7057; 7474; 23213; 8817; 10631; 27020	CCL2; NPTN; POSTN; CCL5; CXCL8; ZFP36L1; SULF1; THBS1; GPC1; CTGF; FGF18; TNC; COL1A1; POLR2L; WNT5A; DUSP6
oxidoreductase activity, acting on a heme group of donors	29	29	7 (24.1%)	4.80634e-05	0.000600792	GO:0016675	m	3		1340; 1346; 1351; 1352; 4512; 4514; 5447	MT-CO1; MT-CO3; POR; COX8A; COX7A1; COX10; COX6B1
epithelium migration	262	262	23 (8.8%)	4.83208e-05	0.000237544	GO:0090132	b	3		183; 411; 958; 1634; 2876; 3091; 3315; 3458; 5176; 5743; 6091; 6678; 6781; 6863; 7057; 7114; 7474; 7857; 8817; 8829; 11156; 9353; 56999	PTGS2; TMSB4X; SCG2; HIF1A; AGT; DCN; TAC1; ADAMTS9; THBS1; SPARC; FGF18; SLIT2; PTP4A3; HSPB1; IFNG; CD40; SERPINF1; NRP1; ARSB; ROBO1; GPX1; STC1; WNT5A
response to bacterium	636	631	42 (6.7%)	4.85061e-05	0.000237544	GO:0009617	b	3		19; 338; 567; 721; 948; 958; 1437; 1440; 1524; 1604; 1634; 2149; 2876; 2920; 2921; 3553; 3569; 3576; 3627; 4804; 5054; 5743; 6223; 6347; 6348; 6352; 6372; 6401; 6407; 6590; 6678; 6863; 7098; 7124; 7133; 7474; 10221; 11096; 55970; 26057; 100133941; 22904	CCL2; PTGS2; CD55; RPS19; CD36; B2M; NGFR; ANKRD17; IL1B; SERPINE1; DCN; GPX1; APOB; TLR3; TAC1; CCL5; GNG12; SPARC; SEMG2; C4B; ADAMTS5; CD40; CD24; SELE; CXCL10; SLPI; SBNO2; CXCL3; CXCL2; TNFRSF1B; CX3CR1; CXCL6; CXCL8; CSF2; CSF3; IL6; F2R; TNF; ABCA1; CCL3; WNT5A; TRIB1
regulation of membrane potential	430	430	32 (7.4%)	4.9183e-05	0.000238629	GO:0042391	b	3		476; 477; 488; 664; 665; 845; 1144; 1634; 1756; 1832; 2273; 2316; 2561; 2566; 2891; 3752; 3762; 4878; 5350; 6262; 6331; 6546; 6640; 6863; 8506; 9948; 10550; 55022; 29119; 5023; 64091; 64208	POPDC3; DMD; ATP2A2; GRIA2; GABRG2; SNTA1; CNTNAP1; P2RX1; DCN; CASQ2; TAC1; POPDC2; RYR2; FHL1; SLC8A1; CTNNA3; NPPA; KCND3; BNIP3L; ATP1A1; WDR1; ARL6IP5; DSP; FLNA; GABRB2; BNIP3; KCNJ5; ATP1A2; CHRND; PID1; PLN; SCN5A
cytoplasmic vesicle part	1484	1482	80 (5.4%)	5.57874e-05	0.000275218	GO:0044433	c	3		2; 213; 226; 230; 338; 411; 22931; 567; 948; 966; 1116; 1129; 1509; 1604; 1778; 1832; 1938; 2319; 2335; 2512; 2561; 2566; 2683; 2821; 2891; 2923; 3040; 3082; 3101; 3105; 3106; 3312; 3481; 3575; 3674; 3916; 3959; 4043; 4948; 4973; 5054; 5066; 5122; 5175; 5627; 5834; 5874; 6262; 6288; 6515; 6590; 6678; 6892; 7043; 7057; 7076; 7077; 7098; 7114; 7130; 7133; 7323; 7450; 7474; 7534; 9114; 9344; 9445; 9…	IL7R; SLC2A3; PROS1; TGFB3; LAPTM4A; TIMP2; TIMP1; CD55; GRIA2; GABRG2; HLA-A; CD59; PAM; UBE2D3; CD36; TMSB4X; HGF; B2M; PCSK1; CHI3L1; LRPAP1; IFITM3; THBS1; GABRB2; SEC31A; YWHAZ; PECAM1; APOB; ITM2B; ITGA2B; P2RX1; RYR2; SPARC; A2M; SERPINE1; RAB18; PYGB; HK3; B4GALT1; ATP6V0D1; ATP10B; IGF2; DTX3L; HSPA8; NME1-NME2; GPI; PDIA3; CTSB; CTSD; CHRM2; DSP; LGALS3BP; C2CD4A; HLA-B; SAA1; LAMP1; DY…
lipid storage	64	64	10 (15.6%)	6.79039e-05	0.000326437	GO:0019915	b	3		19; 338; 948; 3553; 3569; 3952; 4023; 7124; 161247; 128486	LEP; APOB; CD36; IL6; FITM2; FITM1; LPL; ABCA1; IL1B; TNF
cytokine binding	105	105	13 (12.4%)	7.24201e-05	0.000835617	GO:0019955	m	3		2; 948; 1524; 3554; 3572; 4052; 4681; 5355; 7043; 7057; 8557; 8829; 9244	TCAP; TGFB3; CX3CR1; LTBP1; CRLF1; NBL1; CD36; IL6ST; PLP2; THBS1; NRP1; A2M; IL1R1
chemokine production	79	79	11 (13.9%)	8.82063e-05	0.000420183	GO:0032602	b	3		3091; 3552; 3553; 3566; 3569; 4023; 7098; 7124; 7474; 10631; 90865	IL4R; POSTN; HIF1A; IL6; TLR3; LPL; IL33; IL1A; IL1B; WNT5A; TNF

## Sheet: ORA-Pathways
Over-representation analysis of dynamic response genes with pathways (Q<0.01)
pathway	size	effective_size	overlap	p-value	q-value	source	external_id	members_input_overlap	members_input_overlap_geneids
downregulated of mta-3 in er-negative breast tumors	21	21	6 (28.6%)	0.00015617	0.000583428	BioCarta	mta3pathway	HSPB1; TUBA1C; TUBA1A; CTSD; GAPDH; ALDOA	7846; 3315; 1509; 2597; 84790; 226
corticosteroids and cardioprotection	27	27	6 (22.2%)	0.00068942	0.00218992	BioCarta	gcrpathway	CXCL12; GNAS; CORIN; BDKRB2; AGT; NPPA	624; 6387; 2778; 4878; 10699; 183
nfat and hypertrophy of the heart	44	44	7 (15.9%)	0.00202874	0.00555332	BioCarta	nfatpathway	LIF; ACTA1; ATP2A2; TNF; MYL2; HAND2; NPPA	7124; 3976; 58; 9464; 4633; 4878; 488
signal transduction through il1r	37	37	6 (16.2%)	0.00381421	0.00944319	BioCarta	il1rpathway	TGFB3; IL6; TNF; IL1A; IL1B; IL1R1	7124; 3554; 7043; 3553; 3552; 3569
chrebp regulation by carbohydrates and camp	42	42	6 (14.3%)	0.00723205	0.0165225	BioCarta	chrebppathway	AGT; GNAS; PRKAA1; PRKAR2B; EDNRA; CXCL12	1909; 6387; 5577; 2778; 5562; 183
activation of camp-dependent protein kinase pka	31	31	5 (16.1%)	0.00831647	0.0184328	BioCarta	gspathway	PRKAR2B; EDNRA; CXCL12; AGT; GNAS	1909; 6387; 5577; 2778; 183
Galactose metabolism	44	44	7 (15.9%)	0.00202874	0.00555332	EHMN	Galactose metabolism	SLC2A14; SLC2A3; PFKP; PFKM; B4GALT1; SLC5A9; AKR1B1	231; 200010; 6515; 2683; 5214; 144195; 5213
glycolysis	25	24	11 (45.8%)	8.47444e-10	7.40267e-09	HumanCyc	PWY66-400	GPI; HK3; PFKM; GAPDH; PFKP; ENO1; TPI1; ENO3; ALDOA; ALDOC; PGK1	2023; 2597; 2027; 226; 230; 5230; 5214; 7167; 3101; 2821; 5213
superpathway of conversion of glucose to acetyl CoA and entry into the TCA cycle	48	47	13 (27.7%)	3.50772e-08	2.74156e-07	HumanCyc	PWY66-407	CS; GPI; HK3; PFKM; GAPDH; PFKP; ENO1; TPI1; ENO3; DLAT; ALDOA; ALDOC; PGK1	2597; 2027; 226; 1737; 2023; 230; 5230; 7167; 1431; 3101; 5213; 5214; 2821
gluconeogenesis	26	25	8 (32.0%)	4.75162e-06	2.52006e-05	HumanCyc	PWY66-399	GPI; GAPDH; ENO1; TPI1; ENO3; ALDOA; ALDOC; PGK1	2023; 2597; 2027; 226; 230; 5230; 7167; 2821
JAK STAT MolecularVariation 1	98	98	16 (16.3%)	2.43131e-06	1.50437e-05	INOH	None	IL7R; STAT6; LIF; TNFSF10; IL4R; IFNG; CXCL8; CSF2; CSF3; IL6; TNF; LIFR; IL1A; IL1B; IL6ST; IL1R1	3976; 3458; 8743; 3554; 1440; 3576; 3553; 3569; 3572; 1437; 3566; 3552; 6778; 3977; 7124; 3575
Integrin	124	124	18 (14.5%)	3.33019e-06	1.99101e-05	INOH	None	DCN; COL15A1; COL4A1; FN1; ITGA1; SDC3; VCAN; ITGA2B; GPC1; COL5A1; COL1A2; COL4A2; TNC; COL1A1; COL3A1; ACTB; COL2A1; COL12A1	1306; 1278; 1282; 3672; 1277; 3371; 9672; 1281; 1634; 2335; 60; 1284; 2817; 1280; 1462; 3674; 1303; 1289
Glycolysis Gluconeogenesis	46	45	10 (22.2%)	1.17327e-05	5.53111e-05	INOH	None	GPI; HK3; GAPDH; PFKP; ENO1; PFKM; ENO3; ALDOA; ALDOC; PGK1	2023; 2597; 2027; 230; 2821; 226; 5230; 5214; 3101; 5213
GPCR signaling-cholera toxin	270	270	26 (9.6%)	5.59381e-05	0.000233994	INOH	None	LIF; TGFB3; TNFSF10; IL1A; IL1B; AGT; IL6; TAC1; RGS5; FGF18; GRM6; RGS8; NPPA; IGF2; IFNG; TNF; HGF; INHA; GNAS; CXCL8; CSF2; CSF3; LEP; VIP; PRKAR2B; WNT5A	6863; 3976; 85397; 3952; 2916; 5577; 3458; 8743; 8817; 7474; 7432; 1440; 3576; 3553; 3082; 1437; 2778; 4878; 3552; 8490; 7124; 7043; 3481; 3569; 3623; 183
GPCR signaling-G alpha i	262	262	25 (9.5%)	8.97829e-05	0.000348569	INOH	None	LIF; TGFB3; TNFSF10; IL1A; IL1B; AGT; IL6; TAC1; RGS5; FGF18; GRM6; RGS8; NPPA; IGF2; IFNG; TNF; HGF; INHA; GNAS; CXCL8; CSF2; CSF3; LEP; VIP; WNT5A	6863; 3976; 85397; 3952; 2916; 3458; 8743; 8817; 7474; 7432; 1440; 3576; 3553; 3082; 1437; 2778; 4878; 3552; 8490; 7124; 7043; 3481; 3569; 3623; 183
GPCR signaling-pertussis toxin	262	262	25 (9.5%)	8.97829e-05	0.000348569	INOH	None	LIF; TGFB3; TNFSF10; IL1A; IL1B; AGT; IL6; TAC1; RGS5; FGF18; GRM6; RGS8; NPPA; IGF2; IFNG; TNF; HGF; INHA; GNAS; CXCL8; CSF2; CSF3; LEP; VIP; WNT5A	6863; 3976; 85397; 3952; 2916; 3458; 8743; 8817; 7474; 7432; 1440; 3576; 3553; 3082; 1437; 2778; 4878; 3552; 8490; 7124; 7043; 3481; 3569; 3623; 183
GPCR signaling-G alpha s PKA and ERK	285	285	26 (9.1%)	0.000136662	0.000520367	INOH	None	LIF; TGFB3; TNFSF10; IL1A; IL1B; AGT; IL6; TAC1; RGS5; FGF18; GRM6; RGS8; NPPA; IGF2; IFNG; TNF; HGF; INHA; GNAS; CXCL8; CSF2; CSF3; LEP; VIP; PRKAR2B; WNT5A	6863; 3976; 85397; 3952; 2916; 5577; 3458; 8743; 8817; 7474; 7432; 1440; 3576; 3553; 3082; 1437; 2778; 4878; 3552; 8490; 7124; 7043; 3481; 3569; 3623; 183
GPCR signaling-G alpha s Epac and ERK	272	272	25 (9.2%)	0.000162786	0.000604344	INOH	None	LIF; TGFB3; TNFSF10; IL1A; IL1B; AGT; IL6; TAC1; RGS5; FGF18; GRM6; RGS8; NPPA; IGF2; IFNG; TNF; HGF; INHA; GNAS; CXCL8; CSF2; CSF3; LEP; VIP; WNT5A	6863; 3976; 85397; 3952; 2916; 3458; 3623; 8743; 8817; 7474; 7432; 1440; 3576; 3553; 3082; 1437; 2778; 4878; 3552; 8490; 7124; 7043; 3481; 3569; 183
Pentose phosphate cycle	24	24	6 (25.0%)	0.000348424	0.00118945	INOH	None	GPI; PFKM; PFKP; TKT; ALDOA; ALDOC	7086; 226; 230; 5214; 2821; 5213
GPCR signaling-G alpha q	274	274	24 (8.8%)	0.000446103	0.00149681	INOH	None	LIF; TNFSF10; TGFB3; IL1A; IL1B; AGT; LEP; TAC1; RGS5; FGF18; GRM6; RGS8; NPPA; IGF2; IFNG; TNF; HGF; INHA; CXCL8; CSF2; CSF3; IL6; VIP; WNT5A	6863; 3976; 85397; 3952; 2916; 3623; 8743; 8817; 7474; 7432; 1440; 3576; 3553; 3082; 3458; 7124; 1437; 4878; 3552; 8490; 3569; 7043; 3481; 183
Fructose Mannose metabolism	30	30	5 (16.7%)	0.00721543	0.0165225	INOH	None	ALDOA; HK3; AKR1B1; ALDOC; GPI	231; 226; 2821; 3101; 230
JAK STAT pathway and regulation	310	309	22 (7.1%)	0.0095371	0.0202899	INOH	None	IL7R; LIF; TNFSF10; PRKAA1; IL6ST; PRKAR2B; NGFR; IL1A; IL1B; IL1R1; STAT6; IL4R; IFNG; TNF; CSNK1A1; SOCS3; CXCL8; CSF2; CSF3; IL6; BTK; LIFR	3976; 3458; 5577; 8743; 4804; 3554; 1440; 3576; 3553; 3569; 3572; 5562; 1437; 3566; 1452; 9021; 3552; 6778; 3977; 7124; 3575; 695
Hypertrophic cardiomyopathy (HCM) - Homo sapiens (human)	83	83	27 (32.5%)	1.40287e-17	4.16651e-15	KEGG	path:hsa05410	TGFB3; DMD; ACTG1; ATP2A2; ACTC1; DES; PRKAA1; MYL2; MYL3; TNNT2; MYH6; MYH7; ITGA2B; RYR2; TPM3; TPM2; TPM1; TNNI3; ITGA1; SLC8A1; TTN; LAMA2; TNF; IL6; MYBPC3; ACTB; TNNC1	7168; 7169; 7170; 1674; 6546; 4633; 4634; 4624; 3569; 1756; 488; 7043; 7134; 5562; 60; 70; 71; 3672; 3674; 7137; 7139; 7273; 4625; 6262; 3908; 7124; 4607
Dilated cardiomyopathy (DCM) - Homo sapiens (human)	90	89	27 (30.3%)	1.05086e-16	1.56052e-14	KEGG	path:hsa05414	TGFB3; DMD; ACTG1; ATP2A2; ACTC1; DES; MYL2; MYL3; TNNT2; MYH6; MYH7; ITGA2B; RYR2; TPM3; TPM2; TPM1; TTN; ITGA1; SLC8A1; TNNI3; LAMA2; TNF; GNAS; MYBPC3; PLN; ACTB; TNNC1	7168; 7169; 7170; 4624; 4625; 4633; 4634; 60; 70; 3672; 3674; 7273; 6262; 1674; 2778; 1756; 5350; 7124; 7043; 6546; 3908; 71; 7134; 7137; 7139; 488; 4607
Cardiac muscle contraction - Homo sapiens (human)	78	78	23 (29.5%)	4.01583e-14	3.40772e-12	KEGG	path:hsa04260	MT-CO1; MT-CO3; ATP2A2; ACTC1; MYL4; MYL2; MYL3; COX6B1; TNNT2; MYH6; MYH7; RYR2; TPM3; TPM2; TPM1; TNNI3; COX8A; SLC8A1; ATP1B4; COX7A1; ATP1A2; ATP1A1; TNNC1	7170; 7169; 4633; 4634; 4635; 4624; 4514; 23439; 476; 1351; 1340; 4512; 1346; 70; 7134; 7137; 7139; 7168; 4625; 488; 6546; 6262; 477
Malaria - Homo sapiens (human)	49	49	16 (32.7%)	5.63718e-11	2.2731e-09	KEGG	path:hsa05144	CCL2; PECAM1; TGFB3; IFNG; SELE; CD40; CD36; CSF3; IL6; GYPC; TNF; HBA2; HGF; IL1B; THBS1; CXCL8	6401; 7043; 3082; 7057; 1440; 3458; 2995; 948; 5175; 958; 6347; 7124; 3040; 3553; 3569; 3576
Cytokine-cytokine receptor interaction - Homo sapiens (human)	270	270	36 (13.3%)	4.8634e-10	4.37706e-09	KEGG	path:hsa04060	CCL2; CCL3; LIF; TNFSF10; CCL7; CCL5; CCL8; TNFSF18; IL6ST; TGFB3; NGFR; IL1A; IL1B; TNFRSF12A; IL1R1; IL6; CCL21; IL4R; IFNG; IL7R; CD40; TNF; HGF; CXCL10; CXCL12; CXCL3; CXCL2; TNFRSF1B; CX3CR1; CXCL6; CXCL8; CSF2; CSF3; LEP; CCL3L1; LIFR	3082; 8743; 3627; 2921; 3554; 4804; 6347; 6348; 6349; 6352; 6354; 6355; 6366; 6372; 6387; 8995; 7133; 2920; 3952; 3458; 7043; 51330; 3976; 3977; 1437; 1440; 3569; 3572; 958; 7124; 3552; 3553; 3566; 1524; 3575; 3576
Adrenergic signaling in cardiomyocytes - Homo sapiens (human)	144	144	24 (16.7%)	4.96762e-09	4.21538e-08	KEGG	path:hsa04261	PPP2R1A; ATP2A2; ACTC1; MYL4; MYL2; MYL3; TNNT2; MYH6; MYH7; RYR2; TPM3; TPM2; TPM1; TNNI3; SLC8A1; ATP1B4; ATP2B1; ATP2B4; GNAS; ATP1A2; ATP1A1; PLN; SCN5A; TNNC1	7168; 7169; 7170; 4624; 4625; 4633; 4634; 4635; 70; 6262; 6331; 2778; 5350; 7134; 7137; 7139; 6546; 5518; 23439; 476; 477; 488; 490; 493
Amoebiasis - Homo sapiens (human)	96	95	19 (20.0%)	9.25212e-09	7.633e-08	KEGG	path:hsa05146	LAMA2; TGFB3; LAMA4; FN1; HSPB1; IFNG; CXCL8; GNAS; CSF2; IL6; TNF; COL1A2; COL4A2; COL4A1; COL1A1; COL3A1; IL1B; SERPINB4; IL1R1	6318; 2778; 3315; 1277; 1278; 1281; 1282; 1284; 2335; 3910; 3458; 7043; 3908; 1437; 7124; 3553; 3554; 3569; 3576
Rheumatoid arthritis - Homo sapiens (human)	90	89	17 (19.1%)	1.13979e-07	8.25655e-07	KEGG	path:hsa05323	CCL2; CCL3; TGFB3; CCL5; IFNG; CXCL8; CXCL6; CSF2; IL6; TNF; IL1B; IL1A; ATP6V0D1; CXCL12; MMP3; CCL3L1; MMP1	6347; 6348; 6349; 6352; 4312; 4314; 6372; 6387; 3458; 7043; 9114; 1437; 7124; 3552; 3553; 3569; 3576
IL-17 signaling pathway - Homo sapiens (human)	93	93	17 (18.3%)	2.22413e-07	1.57278e-06	KEGG	path:hsa04657	CCL2; PTGS2; CXCL3; CXCL2; CCL7; CXCL6; IFNG; CXCL8; CSF2; CSF3; IL6; TNF; MAPK4; CXCL10; IL1B; MMP3; MMP1	3627; 5743; 6347; 6354; 4312; 4314; 6372; 3553; 2920; 2921; 3458; 1437; 1440; 7124; 5596; 3569; 3576
TNF signaling pathway - Homo sapiens (human)	108	108	18 (16.7%)	4.18149e-07	2.82251e-06	KEGG	path:hsa04668	CCL2; TRAF1; CXCL3; CXCL2; TNFRSF1B; SOCS3; CCL5; SELE; MMP14; BIRC3; LIF; CSF2; IL6; TNF; PTGS2; CXCL10; IL1B; MMP3	7185; 3627; 5743; 6347; 6352; 4314; 4323; 6401; 9021; 330; 2920; 2921; 3976; 1437; 7124; 7133; 3553; 3569
Focal adhesion - Homo sapiens (human)	199	199	25 (12.6%)	7.17605e-07	4.68415e-06	KEGG	path:hsa04510	COL6A3; TNC; ITGA1; BIRC3; MYL7; MYL2; COL2A1; MYL9; ITGA2B; THBS1; PPP1R12B; LAMA2; LAMA4; COL4A2; COL4A1; HGF; ACTB; MYL12A; FN1; CCND2; COL1A2; COL1A1; FLNA; VWF; ACTG1	3082; 4633; 4660; 60; 2316; 3672; 3674; 58498; 10398; 10627; 2335; 1277; 1280; 1282; 1284; 1293; 7450; 3371; 3910; 894; 7057; 3908; 71; 330; 1278
ECM-receptor interaction - Homo sapiens (human)	82	82	15 (18.3%)	1.13581e-06	7.17734e-06	KEGG	path:hsa04512	LAMA2; LAMA4; COL4A1; FN1; ITGA1; COL1A1; CD36; THBS1; COL1A2; COL4A2; TNC; ITGA2B; VWF; COL2A1; COL6A3	1280; 1282; 1284; 1293; 7450; 3371; 948; 2335; 3908; 3910; 3672; 3674; 7057; 1277; 1278
Influenza A - Homo sapiens (human)	173	173	22 (12.7%)	2.71222e-06	1.66088e-05	KEGG	path:hsa05164	CCL2; TNFSF10; ACTG1; CCL5; HSPA8; MX1; IL1A; IL1B; RSAD2; OAS1; OAS3; OAS2; IFNG; TMPRSS2; TNF; IL33; CXCL10; SOCS3; CXCL8; IL6; TLR3; ACTB	3627; 60; 71; 8743; 6347; 6352; 3312; 90865; 9021; 4938; 4940; 3458; 91543; 3569; 7098; 4939; 7113; 7124; 3552; 3553; 4599; 3576
Viral myocarditis - Homo sapiens (human)	59	58	12 (20.7%)	3.50734e-06	2.05017e-05	KEGG	path:hsa05416	LAMA2; MYH6; MYH7; CD55; EIF4G3; HLA-B; HLA-A; CD40; EIF4G2; DMD; ACTB; ACTG1	4624; 4625; 3105; 3106; 60; 1982; 1604; 71; 3908; 1756; 8672; 958
Glycolysis / Gluconeogenesis - Homo sapiens (human)	68	68	13 (19.1%)	3.5205e-06	2.05017e-05	KEGG	path:hsa00010	TPI1; GPI; HK3; GAPDH; ENO3; PFKP; ENO1; PFKM; DLAT; ENO4; ALDOA; ALDOC; PGK1	387712; 2821; 3101; 2597; 1737; 2023; 5213; 5214; 226; 230; 2027; 5230; 7167
PI3K-Akt signaling pathway - Homo sapiens (human)	352	351	34 (9.7%)	3.6146e-06	2.08454e-05	KEGG	path:hsa04151	IL7R; PPP2R1A; COL4A1; ITGA1; PRKAA1; MCL1; COL2A1; YWHAZ; ITGA2B; GNG12; THBS1; FGF18; EIF4EBP1; IGF2; LAMA2; LAMA4; IL4R; CHRM2; COL4A2; TNC; HGF; VWF; LPAR1; FN1; CCND2; CSF3; IL6; F2R; GNG5; COL1A2; COL1A1; COL6A3; LPAR5; NGFR	4170; 2149; 2335; 3481; 8817; 55970; 4804; 2787; 894; 7057; 3082; 1129; 1277; 1280; 1282; 1284; 1293; 7450; 3371; 7534; 5518; 1440; 1278; 5562; 3566; 3569; 3575; 3672; 3674; 57121; 3908; 3910; 1902; 1978
Complement and coagulation cascades - Homo sapiens (human)	79	79	14 (17.7%)	3.82441e-06	2.15966e-05	KEGG	path:hsa04610	BDKRB2; CD55; PROS1; VSIG4; CD59; CFB; SERPINE1; F2R; C4A; C4B; C1R; VWF; SERPINB2; A2M	2; 721; 629; 1604; 7450; 966; 5627; 624; 11326; 5054; 5055; 715; 2149; 720
Protein digestion and absorption - Homo sapiens (human)	90	90	15 (16.7%)	3.84429e-06	2.15966e-05	KEGG	path:hsa04974	COL15A1; ATP1A1; ATP1B4; CELA2A; COL5A1; COL1A2; COL4A2; COL4A1; COL1A1; SLC8A1; COL3A1; COL6A3; COL2A1; COL12A1; ATP1A2	63036; 1277; 1278; 1280; 1281; 1282; 1284; 1289; 1293; 1303; 1306; 23439; 6546; 476; 477
Arrhythmogenic right ventricular cardiomyopathy (ARVC) - Homo sapiens (human)	72	72	13 (18.1%)	6.83779e-06	3.47149e-05	KEGG	path:hsa05412	LAMA2; RYR2; DMD; ACTG1; ATP2A2; ITGA1; DES; DSP; ITGA2B; SLC8A1; ACTB; CDH2; CTNNA3	1674; 3908; 1832; 1756; 60; 29119; 71; 1000; 488; 3672; 3674; 6546; 6262
Hematopoietic cell lineage - Homo sapiens (human)	97	96	15 (15.6%)	8.73373e-06	4.39647e-05	KEGG	path:hsa04640	IL7R; IL4R; CD55; ITGA1; CD59; CSF2; CD24; IL6; TNF; CD36; ITGA2B; IL1A; IL1B; CSF3; IL1R1	1604; 3672; 3674; 100133941; 1437; 1440; 948; 966; 7124; 3552; 3553; 3554; 3566; 3569; 3575
Salmonella infection - Homo sapiens (human)	86	86	14 (16.3%)	1.0688e-05	5.11991e-05	KEGG	path:hsa05132	CCL3; CXCL3; CXCL2; ACTG1; IFNG; CXCL8; CSF2; IL6; DYNC1H1; FLNA; ACTB; IL1A; IL1B; CCL3L1	60; 71; 6348; 6349; 1778; 2316; 2920; 2921; 3458; 1437; 3552; 3553; 3569; 3576
AGE-RAGE signaling pathway in diabetic complications - Homo sapiens (human)	99	99	15 (15.2%)	1.28224e-05	5.90429e-05	KEGG	path:hsa04933	CCL2; TGFB3; FN1; SELE; IL6; TNF; COL1A2; COL4A2; COL4A1; COL1A1; COL3A1; IL1B; IL1A; SERPINE1; CXCL8	6401; 6347; 1277; 1281; 1282; 1284; 2335; 3552; 3553; 7043; 5054; 7124; 3569; 1278; 3576
HIF-1 signaling pathway - Homo sapiens (human)	100	100	15 (15.0%)	1.45209e-05	6.63494e-05	KEGG	path:hsa04066	IL6; TIMP1; IFNG; HK3; GAPDH; HIF1A; PDK1; ENO1; ENO3; ENO4; ALDOA; EIF4EBP1; NPPA; SERPINE1; PGK1	3091; 3101; 2597; 5163; 4878; 5230; 387712; 226; 3458; 3569; 1978; 5054; 7076; 2023; 2027
African trypanosomiasis - Homo sapiens (human)	35	34	8 (23.5%)	5.73742e-05	0.000236669	KEGG	path:hsa05143	IDO2; LAMA4; IFNG; SELE; IL6; TNF; IL1B; HBA2	6401; 169355; 3458; 3910; 7124; 3040; 3553; 3569
Antigen processing and presentation - Homo sapiens (human)	77	77	12 (15.6%)	7.06162e-05	0.000289283	KEGG	path:hsa04612	HSPA5; HSPA4; IFNG; HLA-B; HLA-A; HSPA8; PDIA3; TAPBP; B2M; TNF; CTSB; CANX	3458; 6892; 3309; 3105; 3106; 1508; 821; 567; 7124; 2923; 3308; 3312
Pathogenic Escherichia coli infection - Homo sapiens (human)	55	55	10 (18.2%)	7.41298e-05	0.000299545	KEGG	path:hsa05130	YWHAZ; CTTN; ACTG1; TUBB6; TUBA1B; TUBA1A; TUBA1C; TUBB4B; ACTB; KRT18	3875; 10376; 84617; 10383; 7846; 84790; 71; 60; 2017; 7534
Chagas disease (American trypanosomiasis) - Homo sapiens (human)	102	102	14 (13.7%)	7.62762e-05	0.000305723	KEGG	path:hsa05142	CCL2; CCL3; BDKRB2; GNAS; IFNG; CXCL8; CCL5; PPP2R1A; IL6; TGFB3; TNF; IL1B; SERPINE1; CCL3L1	624; 6347; 6348; 6349; 6352; 2778; 7043; 3458; 5518; 5054; 7124; 3553; 3569; 3576
Human papillomavirus infection - Homo sapiens (human)	319	319	28 (8.8%)	0.000147953	0.000556228	KEGG	path:hsa05165	PPP2R1A; COL4A1; PTGS2; HLA-B; HLA-A; MX1; COL2A1; ITGA2B; THBS1; ITGA1; COL1A2; LAMA2; LAMA4; OASL; TNF; COL4A2; TNC; VWF; COL6A3; CSNK1A1; FN1; GNAS; CCND2; NOTCH2; TLR3; EIF4EBP1; COL1A1; WNT5A	3106; 3105; 3672; 3674; 3908; 1978; 8638; 2778; 1277; 1278; 1280; 1282; 1284; 1293; 7450; 2335; 3371; 7474; 3910; 4853; 5518; 894; 4599; 7057; 1452; 7098; 5743; 7124
Phagosome - Homo sapiens (human)	152	151	17 (11.3%)	0.000170048	0.000627384	KEGG	path:hsa04145	ACTG1; TUBB4B; TUBB6; HLA-B; HLA-A; DYNC1H1; CD36; OLR1; TUBA1C; ATP6V0D1; LAMP1; TUBA1B; C1R; ACTB; THBS1; TUBA1A; CANX	3105; 3106; 60; 71; 10376; 84617; 10383; 7846; 715; 1778; 821; 84790; 3916; 4973; 7057; 9114; 948
Fructose and mannose metabolism - Homo sapiens (human)	33	33	7 (21.2%)	0.000335167	0.00115608	KEGG	path:hsa00051	HK3; TPI1; PFKP; PFKM; ALDOA; ALDOC; AKR1B1	230; 3101; 5213; 5214; 226; 231; 7167
Non-alcoholic fatty liver disease (NAFLD) - Homo sapiens (human)	149	149	16 (10.7%)	0.000448538	0.00149681	KEGG	path:hsa04932	MT-CO1; MT-CO3; NDUFA3; SOCS3; CXCL8; COX8A; PRKAA1; LEP; IL6; TNF; NDUFS6; COX6B1; COX7A1; NDUFB9; IL1A; IL1B	4696; 4715; 4726; 1340; 9021; 1346; 3952; 4512; 4514; 1351; 5562; 7124; 3552; 3553; 3569; 3576
NF-kappa B signaling pathway - Homo sapiens (human)	95	94	12 (12.8%)	0.000484895	0.00160909	KEGG	path:hsa04064	TRAF1; CXCL2; PTGS2; CXCL8; BIRC3; CD40; TNF; IL1R1; CCL21; IL1B; CXCL12; BTK	7185; 5743; 695; 6366; 6387; 7124; 330; 2920; 958; 3553; 3554; 3576
Pancreatic secretion - Homo sapiens (human)	96	96	12 (12.5%)	0.000588548	0.00192087	KEGG	path:hsa04972	RAB27B; ATP2A2; GNAS; ATP1B4; RYR2; CELA2A; ATP2B1; PLA2G2C; ATP1A2; ATP1A1; CLCA2; ATP2B4	63036; 6262; 2778; 5874; 391013; 23439; 9635; 476; 477; 488; 490; 493
Pathways in cancer - Homo sapiens (human)	526	526	38 (7.2%)	0.000598308	0.00194205	KEGG	path:hsa05200	IL7R; PTGS2; TGFB3; BIRC3; HIF1A; IL6ST; EDNRA; STAT6; ITGA2B; TPM3; GNG12; FGF18; DAPK3; IGF2; TRAF1; LAMA2; LAMA4; IL4R; IFNG; RASSF5; LPAR1; COL4A2; COL4A1; HGF; CXCL12; CTNNA3; BDKRB2; FN1; GNAS; CXCL8; CCND2; NOTCH2; IL6; F2R; GNG5; WNT5A; LPAR5; MMP1	7170; 2149; 4312; 6387; 2335; 330; 29119; 624; 8817; 6778; 55970; 2778; 2787; 4853; 894; 7043; 3082; 7185; 1282; 1284; 3091; 7474; 3458; 3481; 3566; 3569; 3572; 3575; 3576; 1613; 3674; 5743; 83593; 57121; 3908; 3910; 1902; 1909
NOD-like receptor signaling pathway - Homo sapiens (human)	168	168	17 (10.1%)	0.000601617	0.00194218	KEGG	path:hsa04621	CCL2; IL6; CXCL3; CXCL2; CCL5; GBP2; CTSB; BIRC3; GBP5; GBP4; OAS1; OAS3; OAS2; CXCL8; TXNIP; IL1B; TNF	115361; 6347; 6352; 2634; 3553; 330; 4940; 2920; 2921; 10628; 4938; 4939; 115362; 7124; 1508; 3569; 3576
Fluid shear stress and atherosclerosis - Homo sapiens (human)	139	139	15 (10.8%)	0.000635877	0.00204168	KEGG	path:hsa05418	CCL2; SQSTM1; ACTG1; PECAM1; IFNG; SELE; PRKAA1; GPC1; TNF; ITGA2B; IL1A; ACTB; CDH5; IL1B; IL1R1	6401; 5175; 60; 71; 3674; 8878; 6347; 2817; 3458; 3552; 3553; 5562; 7124; 3554; 1003
Mineral absorption - Homo sapiens (human)	51	51	8 (15.7%)	0.00108432	0.00332002	KEGG	path:hsa04978	ATP1B4; CYBRD1; SLC8A1; STEAP1; ATP1A2; ATP1A1; ATP2B1; FTL	490; 23439; 79901; 2512; 476; 477; 6546; 26872
Pertussis - Homo sapiens (human)	76	76	10 (13.2%)	0.00111178	0.00336937	KEGG	path:hsa05133	C4B; CXCL6; CXCL8; IL6; TNF; C4A; CFL1; IL1A; C1R; IL1B	3576; 1072; 3569; 3552; 715; 720; 721; 6372; 3553; 7124
Pentose phosphate pathway - Homo sapiens (human)	30	30	6 (20.0%)	0.00124456	0.00371491	KEGG	path:hsa00030	GPI; PFKM; PFKP; TKT; ALDOA; ALDOC	2821; 7086; 5213; 5214; 226; 230
Necroptosis - Homo sapiens (human)	164	164	16 (9.8%)	0.0012747	0.00378585	KEGG	path:hsa04217	FTL; STAT6; TNFSF10; SQSTM1; IFNG; BIRC3; SLC25A5; SLC25A4; HIST1H2AM; TLR3; PYGB; TNF; IL33; IL1A; IL1B; PYGM	8743; 6778; 8336; 8878; 5834; 5837; 90865; 291; 292; 3553; 330; 3458; 7098; 2512; 7124; 3552
Graft-versus-host disease - Homo sapiens (human)	41	41	7 (17.1%)	0.00132462	0.00391454	KEGG	path:hsa05332	IFNG; HLA-B; HLA-A; IL6; TNF; IL1A; IL1B	3458; 3105; 3106; 7124; 3552; 3553; 3569
Legionellosis - Homo sapiens (human)	55	55	8 (14.5%)	0.00179413	0.00500335	KEGG	path:hsa05134	CXCL3; CXCL2; CXCL8; HSPA8; IL6; TNF; IL1B; BNIP3	664; 2921; 7124; 3553; 2920; 3312; 3569; 3576
Leukocyte transendothelial migration - Homo sapiens (human)	112	112	12 (10.7%)	0.00229058	0.00618457	KEGG	path:hsa04670	PECAM1; ACTG1; MYL12A; MSN; RASSF5; MYL7; MYL2; ACTB; CXCL12; CDH5; CTNNA3; MYL9	4633; 5175; 60; 71; 58498; 83593; 10398; 6387; 10627; 4478; 29119; 1003
Regulation of actin cytoskeleton - Homo sapiens (human)	208	208	18 (8.7%)	0.00254225	0.00680224	KEGG	path:hsa04810	MSN; BDKRB2; FN1; CFL1; MYL12A; MYL7; TMSB4X; ITGA1; CHRM2; GNG12; F2R; FGF18; MYL2; PPP1R12B; ITGA2B; ACTB; ACTG1; MYL9	4633; 2149; 1072; 4660; 60; 3672; 3674; 1129; 624; 58498; 10398; 55970; 8817; 4478; 10627; 2335; 71; 7114
PPAR signaling pathway - Homo sapiens (human)	72	72	9 (12.5%)	0.00278792	0.00742611	KEGG	path:hsa03320	OLR1; SCD; CD36; FABP6; LPL; FABP3; UCP1; SLC27A6; MMP1	28965; 6319; 948; 7350; 4023; 4312; 4973; 2170; 2172
Jak-STAT signaling pathway - Homo sapiens (human)	162	162	15 (9.3%)	0.00297543	0.00785514	KEGG	path:hsa04630	IL7R; STAT6; LIF; IL4R; SOCS3; IFNG; CCND2; CSF2; CSF3; LEP; IL6; FHL1; MCL1; IL6ST; LIFR	4170; 6778; 2273; 894; 9021; 3952; 3458; 3976; 3977; 1437; 1440; 3569; 3566; 3572; 3575
Endocrine and other factor-regulated calcium reabsorption - Homo sapiens (human)	47	47	7 (14.9%)	0.00299241	0.007865	KEGG	path:hsa04961	BDKRB2; GNAS; ATP1B4; ATP2B1; ATP1A2; ATP1A1; SLC8A1	23439; 6546; 624; 2778; 476; 477; 490
Thyroid hormone signaling pathway - Homo sapiens (human)	116	116	12 (10.3%)	0.00307381	0.00800808	KEGG	path:hsa04919	MYH6; ACTG1; ATP2A2; RCAN1; ATP1B4; NOTCH2; PFKP; HIF1A; ATP1A1; PLN; ACTB; ATP1A2	4624; 3091; 71; 5214; 5350; 4853; 1827; 60; 23439; 476; 477; 488
cGMP-PKG signaling pathway - Homo sapiens (human)	163	163	15 (9.2%)	0.00315591	0.00815047	KEGG	path:hsa04022	BDKRB2; MYH7; ATP2A2; ATP1B4; SLC25A5; SLC25A4; ATP2B1; ATP1A2; ATP1A1; EDNRA; SLC8A1; PLN; NPPB; ATP2B4; MYL9	4625; 10398; 5350; 4879; 291; 292; 624; 1909; 23439; 6546; 476; 477; 488; 490; 493
Calcium signaling pathway - Homo sapiens (human)	182	181	16 (8.8%)	0.00349369	0.00886861	KEGG	path:hsa04020	BDKRB2; ATP2A2; GNAS; ATP2B1; RYR2; CHRM2; SLC25A5; SLC25A4; F2R; P2RX1; ITPKB; TNNC1; EDNRA; SLC8A1; PLN; ATP2B4	2149; 1129; 624; 6262; 3707; 291; 2778; 5350; 292; 1909; 6546; 5023; 7134; 488; 490; 493
Chemokine signaling pathway - Homo sapiens (human)	185	185	16 (8.6%)	0.00432736	0.010578	KEGG	path:hsa04062	CCL2; CCL3; CXCL3; CXCL2; CCL7; CX3CR1; CXCL6; CXCL8; CCL8; CCL5; GNG12; GNG5; CCL21; CXCL10; CXCL12; CCL3L1	3627; 55970; 6347; 6348; 6349; 6366; 2787; 6372; 6354; 6352; 2920; 2921; 6355; 6387; 1524; 3576
Transcriptional misregulation in cancer - Homo sapiens (human)	186	185	16 (8.6%)	0.00432736	0.010578	KEGG	path:hsa05202	ETV1; TRAF1; CXCL8; TMPRSS2; CCND2; BIRC3; CD40; CSF2; EWSR1; NFKBIZ; IL6; HIST1H3F; NGFR; REL; DUSP6; MMP3	7185; 2115; 2130; 4804; 64332; 4314; 8968; 1848; 330; 5966; 894; 1437; 3569; 958; 7113; 3576
Insulin resistance - Homo sapiens (human)	107	107	11 (10.3%)	0.00472364	0.0114524	KEGG	path:hsa04931	PRKAA1; SOCS3; PPP1R3A; PPARGC1B; IL6; PTPA; PYGB; TNF; CD36; SLC27A6; PYGM	5834; 5837; 7124; 28965; 9021; 5506; 133522; 5524; 3569; 948; 5562
Apoptosis - Homo sapiens (human)	138	138	13 (9.4%)	0.00475248	0.0114755	KEGG	path:hsa04210	TRAF1; TNFSF10; ACTG1; TUBA1C; TUBA1B; TUBA1A; BIRC3; CTSD; TNF; MCL1; HRK; ACTB; CTSB	7185; 8739; 8743; 60; 71; 4170; 10376; 7846; 330; 84790; 7124; 1508; 1509
Platelet activation - Homo sapiens (human)	123	123	12 (9.8%)	0.00495695	0.0119208	KEGG	path:hsa04611	ACTG1; MYL12A; GNAS; ITGA2B; F2R; COL1A2; COL1A1; P2RX1; COL3A1; ACTB; VWF; BTK	60; 71; 3674; 2149; 695; 1277; 1278; 1281; 7450; 2778; 10627; 5023
Inflammatory bowel disease (IBD) - Homo sapiens (human)	65	65	8 (12.3%)	0.00518842	0.0123277	KEGG	path:hsa05321	STAT6; TGFB3; IL4R; IFNG; IL6; TNF; IL1A; IL1B	3458; 7043; 7124; 3552; 3553; 3566; 3569; 6778
Parkinson,s disease - Homo sapiens (human)	142	142	13 (9.2%)	0.00603789	0.0140647	KEGG	path:hsa05012	MT-CO1; MT-CO3; NDUFA3; NDUFB9; COX8A; SLC25A5; SLC25A4; NDUFS6; COX7A1; SEPT5; COX6B1; ATP5MC3; UCHL1	518; 4696; 4715; 4726; 7345; 291; 292; 5413; 1340; 1346; 1351; 4512; 4514
Cellular senescence - Homo sapiens (human)	160	160	14 (8.8%)	0.00664712	0.0154234	KEGG	path:hsa04218	SQSTM1; TGFB3; HLA-B; HLA-A; CCND2; RASSF5; ZFP36L1; SLC25A5; SLC25A4; IL6; EIF4EBP1; CXCL8; IL1A; SERPINE1	3105; 3106; 83593; 677; 8878; 292; 291; 3552; 894; 7043; 1978; 5054; 3576; 3569
Type I diabetes mellitus - Homo sapiens (human)	43	43	6 (14.0%)	0.00811814	0.0181969	KEGG	path:hsa04940	IFNG; HLA-B; HLA-A; TNF; IL1A; IL1B	3458; 3105; 3106; 7124; 3552; 3553
Galactose metabolism - Homo sapiens (human)	31	31	5 (16.1%)	0.00831647	0.0184328	KEGG	path:hsa00052	B4GALT1; HK3; PFKM; AKR1B1; PFKP	3101; 5213; 5214; 231; 2683
Oxidative phosphorylation - Homo sapiens (human)	133	133	12 (9.0%)	0.00913031	0.0197934	KEGG	path:hsa00190	MT-CO1; MT-CO3; NDUFA3; NDUFB9; COX8A; ATP6V0D1; NDUFS6; COX7A1; COX10; COX6B1; ATP5MC3; ATP5ME	518; 521; 4696; 4715; 4726; 1340; 1346; 1351; 1352; 9114; 4512; 4514
Measles - Homo sapiens (human)	134	133	12 (9.0%)	0.00913031	0.0197934	KEGG	path:hsa05162	IL6; TNFSF10; IFNG; HSPA8; MX1; OAS1; MSN; OAS3; OAS2; CCND2; IL1A; IL1B	8743; 894; 3312; 4478; 4938; 4939; 4940; 3458; 3552; 3553; 3569; 4599
TSH	26	26	5 (19.2%)	0.00381543	0.00944319	NetPath	Pathway_TSH	LEP; HSPA5; CANX; ATP1A1; GNAS	3952; 476; 821; 2778; 3309
Platelet Aggregation Inhibitor Pathway, Pharmacodynamics	49	49	11 (22.4%)	3.85393e-06	2.15966e-05	PharmGKB	PA154444041	GNAS; ITGA2B; CD36; F2R; COL1A2; COL4A2; COL4A1; COL1A1; P2RX1; COL3A1; VWF	1281; 1282; 1284; 7450; 3674; 5023; 948; 2149; 2778; 1277; 1278
Antiarrhythmic Pathway, Pharmacodynamics	55	55	11 (20.0%)	1.2634e-05	5.86296e-05	PharmGKB	PA2033	KCND3; CASQ1; ATP2A2; KCNJ5; CASQ2; RYR2; CHRM2; DSP; ATP1A1; PLN; SCN5A	3752; 3762; 6331; 844; 845; 476; 5350; 488; 1129; 1832; 6262
Beta1 integrin cell surface interactions	66	66	16 (24.2%)	7.48996e-09	6.26625e-08	PID	integrin1_pathway	LAMA2; LAMA4; COL4A1; FN1; ITGA1; THBS1; NPNT; COL5A1; COL1A2; TNC; COL1A1; COL3A1; TGFBI; COL6A3; FBN1; COL2A1	1280; 3910; 1293; 7057; 3371; 1277; 7045; 1282; 1278; 3672; 2200; 255743; 1281; 3908; 2335; 1289
Beta3 integrin cell surface interactions	43	43	13 (30.2%)	1.06216e-08	8.64279e-08	PID	integrin3_pathway	PECAM1; PVR; LAMA4; TNC; FN1; ITGA2B; EDIL3; THBS1; COL1A2; COL4A1; COL1A1; TGFBI; FBN1	3910; 7045; 7057; 1277; 1282; 1278; 3674; 2200; 5817; 10085; 3371; 2335; 5175
Syndecan-1-mediated signaling events	43	43	11 (25.6%)	9.53481e-07	6.08998e-06	PID	syndecan_1_pathway	CCL5; COL5A1; COL1A2; COL4A1; COL1A1; HGF; COL3A1; COL6A3; COL2A1; PPIB; MMP1	1280; 1293; 5479; 1277; 1282; 4312; 3082; 1281; 1278; 6352; 1289
AP-1 transcription factor network	70	70	13 (18.6%)	4.93787e-06	2.59566e-05	PID	ap1_pathway	CCL2; ACTA1; TIMP1; IFNG; CXCL8; HLA-A; HIF1A; IL6; COL1A2; CSF2; AGT; MMP1; NPPA	3105; 4312; 4878; 7076; 58; 3576; 1278; 3458; 3091; 1437; 3569; 6347; 183
Validated transcriptional targets of AP1 family members Fra1 and Fra2	37	37	8 (21.6%)	0.000109348	0.000421771	PID	fra_pathway	DCN; CCL2; LIF; CXCL8; IL6; MGP; COL1A2; MMP1	3576; 4312; 3976; 1634; 4256; 1278; 3569; 6347
HIF-1-alpha transcription factor network	66	66	10 (15.2%)	0.00035557	0.00120428	PID	hif1_tfpathway	HIF1A; BNIP3; LEP; ENO1; MCL1; ALDOA; CXCL12; NPM1; SERPINE1; PGK1	2023; 3952; 4170; 226; 6387; 5054; 5230; 664; 3091; 4869
Integrins in angiogenesis	63	63	9 (14.3%)	0.00107667	0.00332002	PID	avb3_integrin_pathway	FN1; EDIL3; COL5A1; COL1A2; COL4A1; COL1A1; COL3A1; COL6A3; COL2A1	1280; 10085; 1293; 1277; 1282; 1278; 1281; 2335; 1289
Signaling events mediated by PRL	23	23	5 (21.7%)	0.00216205	0.00586419	PID	prlsignalingeventspathway	RHOC; ITGA1; AGT; PTP4A3; TUBA1B	3672; 10376; 11156; 389; 183
Validated targets of C-MYC transcriptional activation	87	87	10 (11.5%)	0.00310911	0.00806469	PID	myc_activpathway	PTMA; HSPA4; MYCT1; CCND2; GAPDH; ENO1; PFKM; NME1-NME2; NPM1; ODC1	4869; 80177; 4953; 3308; 2597; 5757; 654364; 5213; 2023; 894
IL23-mediated signaling events	37	37	6 (16.2%)	0.00381421	0.00944319	PID	il23pathway	CCL2; SOCS3; IFNG; IL6; TNF; IL1B	7124; 3458; 3553; 3569; 9021; 6347
IL27-mediated signaling events	26	26	5 (19.2%)	0.00381543	0.00944319	PID	il27pathway	IFNG; IL6; IL1B; TNF; IL6ST	7124; 3458; 3572; 3553; 3569
Urokinase-type plasminogen activator (uPA) and uPAR-mediated signaling	43	43	6 (14.0%)	0.00811814	0.0181969	PID	upa_upar_pathway	FN1; FPR3; SERPINE1; HGF; MMP3; MMP1	4312; 5054; 4314; 3082; 2335; 2359
Syndecan-4-mediated signaling events	32	32	5 (15.6%)	0.00952864	0.0202899	PID	syndecan_4_pathway	CXCL12; CCL5; FN1; TNC; THBS1	7057; 6387; 3371; 6352; 2335
Extracellular matrix organization	293	293	49 (16.7%)	3.22806e-17	6.39156e-15	Reactome	R-HSA-1474244	MMP14; MMP15; TGFB3; DMD; TNC; TIMP1; ITGA1; VCAN; MFAP5; A2M; ADAMTS14; ADAMTS18; COL3A1; COL2A1; SERPINE1; TIMP2; DCN; PECAM1; ADAMTS3; ITGA2B; ADAMTS9; THBS1; NID2; SPARC; P4HB; ADAMTS5; LAMA2; LAMA4; LTBP2; LTBP1; SCUBE3; CTSB; FBN2; FBN1; COL5A1; COL4A2; COL4A1; COL6A3; COL15A1; FN1; SDC3; CAPN11; MMP3; COL1A2; COL1A1; SERPINH1; PPIB; COL12A1; MMP1	1306; 4312; 871; 1634; 7076; 1756; 5479; 1278; 3908; 5175; 3672; 7057; 1277; 2201; 9508; 5054; 1282; 9672; 4053; 1281; 1508; 2335; 5034; 4323; 3910; 1284; 3371; 4314; 2200; 6678; 4052; 1280; 1293; 11096; 7077; 1462; 7043; 8076; 2; 3674; 11131; 56999; 140766; 22795; 1303; 170692; 222663; 4324; 1289
Striated Muscle Contraction	35	35	17 (48.6%)	5.46807e-15	6.49607e-13	Reactome	R-HSA-390522	TCAP; TTN; TNNT2; DMD; MYH7; TNNC1; DES; TPM3; TPM2; TPM1; MYL4; MYL2; MYL3; TNNI1; MYH6; MYBPC3; TNNI3	7139; 7168; 4634; 4625; 1756; 4633; 4624; 7135; 7170; 7137; 7134; 4607; 1674; 7273; 7169; 4635; 8557
Muscle contraction	195	195	34 (17.4%)	7.87021e-13	5.84363e-11	Reactome	R-HSA-397014	ACTA2; DMD; ATP2A2; ITGA1; DES; MYL7; MYL4; MYL2; TNNC1; MYL9; TNNT2; MYH6; MYH7; RYR2; TPM3; TPM2; TPM1; TNNI3; TNNI1; SLC8A1; NPPA; TTN; KCND3; CORIN; ATP2B1; ATP2B4; TCAP; MYL12A; MYBPC3; ATP1A2; ATP1A1; PLN; SCN5A; MYL3	7139; 59; 10398; 4625; 4624; 4878; 1674; 4635; 6546; 488; 7168; 476; 3752; 7137; 4607; 4634; 7134; 5350; 4633; 7135; 58498; 3672; 493; 10699; 6331; 1756; 10627; 490; 7170; 6262; 7273; 7169; 8557; 477
Regulation of Insulin-like Growth Factor (IGF) transport and uptake by Insulin-like Growth Factor Binding Proteins (IGFBPs)	127	126	27 (21.4%)	1.21247e-12	8.00229e-11	Reactome	R-HSA-381426	IGFBP4; TIMP1; VCAN; SCG2; PAPPA; APOB; NUCB1; FSTL1; C4A; C4B; VWA1; CDH2; IGF2; LTBP1; P4HB; SPARCL1; IGFBP7; TNC; IGFBP5; FBN1; AFP; HRC; FN1; ALB; IL6; PRSS23; MMP1	4312; 7076; 721; 11167; 1000; 8404; 3488; 11098; 3371; 720; 2335; 5034; 3569; 7857; 2200; 3487; 4052; 174; 3270; 64856; 1462; 338; 3481; 5069; 3490; 213; 4924
Post-translational protein phosphorylation	110	109	24 (22.0%)	1.19212e-11	5.90097e-10	Reactome	R-HSA-8957275	IGFBP4; TIMP1; VCAN; SCG2; APOB; NUCB1; FSTL1; C4A; C4B; VWA1; CDH2; LTBP1; P4HB; SPARCL1; IGFBP7; TNC; IGFBP5; FBN1; AFP; HRC; FN1; ALB; IL6; PRSS23	7076; 721; 11167; 1000; 8404; 3488; 11098; 3371; 720; 2335; 5034; 3569; 7857; 2200; 3487; 4052; 174; 3270; 64856; 1462; 338; 3490; 213; 4924
Cytokine Signaling in Immune system	458	458	52 (11.4%)	2.96234e-11	1.35356e-09	Reactome	R-HSA-1280215	IL7R; PPP2R1A; LIF; TRIM14; CRLF1; HLA-B; HLA-A; TNFSF18; BIRC3; SAA1; IL6ST; B2M; LIFR; IL1A; IL1B; TNFRSF12A; IFIT2; CANX; YWHAZ; STAT6; RSAD2; OAS1; OAS3; OAS2; IL1R1; GBP2; DUSP6; IFI27; IFITM3; IFITM2; IL4R; IFNG; MX2; P4HB; OASL; GBP5; GBP4; TNF; HIST1H3F; IL33; HGF; MX1; SQSTM1; TNFRSF1B; SOCS3; EIF4G3; EIF4G2; CD40; CSF2; CSF3; IL6; IL32	3976; 6288; 3106; 1848; 3553; 1982; 115362; 4940; 5034; 3566; 6778; 8878; 9830; 10410; 115361; 3433; 821; 330; 8968; 8638; 3572; 51330; 9244; 91543; 8672; 3977; 3105; 3554; 4599; 90865; 9235; 7133; 3458; 4938; 4600; 958; 3552; 5518; 3082; 1437; 9021; 10581; 3569; 7124; 567; 1440; 3429; 2634; 3575; 8995; 7534; 4939
Platelet degranulation	129	129	25 (19.4%)	8.52114e-11	2.2731e-09	Reactome	R-HSA-114608	TGFB3; HSPA5; TMSB4X; PROS1; CD36; HGF; A2M; PECAM1; TIMP1; ITGA2B; PPIAP22; THBS1; SERPINE1; SPARC; TTN; IGF2; WDR1; LGALS3BP; CFL1; ALDOA; RAB27B; FN1; ALB; FLNA; VWF	7450; 7114; 3481; 2316; 7076; 7273; 3959; 1072; 948; 3309; 5175; 7057; 5054; 3082; 2335; 653214; 5627; 6678; 9948; 226; 2; 3674; 7043; 5874; 213
Response to elevated platelet cytosolic Ca2+	134	134	25 (18.7%)	2.00581e-10	2.2731e-09	Reactome	R-HSA-76005	TGFB3; HSPA5; TMSB4X; PROS1; CD36; HGF; A2M; PECAM1; TIMP1; ITGA2B; PPIAP22; THBS1; SERPINE1; SPARC; TTN; IGF2; WDR1; LGALS3BP; CFL1; ALDOA; RAB27B; FN1; ALB; FLNA; VWF	7450; 3481; 2316; 7076; 7273; 3959; 1072; 948; 3309; 5175; 7057; 5054; 3082; 653214; 5627; 6678; 9948; 226; 2; 2335; 3674; 7043; 7114; 5874; 213
Collagen formation	91	91	18 (19.8%)	2.73029e-08	2.16239e-07	Reactome	R-HSA-1474290	COL15A1; P4HB; ADAMTS3; CTSB; ADAMTS14; MMP3; COL6A3; COL5A1; COL1A2; COL4A2; COL4A1; COL1A1; COL3A1; SERPINH1; COL2A1; PPIB; COL12A1; MMP1	1306; 4312; 5479; 871; 1278; 1277; 9508; 1282; 1281; 1508; 5034; 1284; 4314; 1280; 1293; 140766; 1303; 1289
Binding and Uptake of Ligands by Scavenger Receptors	41	41	12 (29.3%)	5.91186e-08	4.44512e-07	Reactome	R-HSA-2173782	APOB; CD36; ALB; SAA1; SPARC; COL1A2; COL4A2; COL4A1; COL1A1; COL3A1; HBA2; FTL	1284; 1277; 1278; 338; 6288; 1282; 948; 213; 3040; 1281; 2512; 6678
Collagen biosynthesis and modifying enzymes	67	67	15 (22.4%)	6.99516e-08	5.12979e-07	Reactome	R-HSA-1650814	COL15A1; ADAMTS3; P4HB; PPIB; COL5A1; COL1A2; COL4A2; COL4A1; COL1A1; COL3A1; COL6A3; COL2A1; SERPINH1; COL12A1; ADAMTS14	1280; 1306; 1293; 871; 1284; 1277; 5034; 9508; 1282; 1278; 5479; 140766; 1303; 1289; 1281
Interferon alpha/beta signaling	70	70	15 (21.4%)	1.30115e-07	9.31187e-07	Reactome	R-HSA-909733	IFITM3; IFITM2; SOCS3; GBP2; HLA-A; MX2; OASL; RSAD2; OAS1; OAS2; IFI27; OAS3; HLA-B; MX1; IFIT2	3105; 4600; 4938; 9021; 8638; 3433; 3429; 2634; 91543; 3106; 4940; 4599; 10410; 4939; 10581
Interferon Signaling	158	158	22 (13.9%)	5.7307e-07	3.78226e-06	Reactome	R-HSA-913531	TRIM14; HLA-B; HLA-A; MX2; MX1; B2M; RSAD2; IFIT2; OAS1; OAS3; OAS2; IFI27; IFITM3; IFITM2; IFNG; GBP2; OASL; GBP5; GBP4; SOCS3; EIF4G3; EIF4G2	1982; 3106; 3458; 3433; 4599; 4938; 4600; 8638; 3429; 4940; 567; 115361; 115362; 9021; 91543; 10581; 8672; 3105; 2634; 9830; 10410; 4939
Platelet activation, signaling and aggregation	260	260	29 (11.2%)	1.16523e-06	7.28578e-06	Reactome	R-HSA-76002	TGFB3; HSPA5; TMSB4X; PROS1; CD36; HGF; THBS1; SERPINE1; YWHAZ; PECAM1; TIMP1; ITGA2B; PPIAP22; GNG12; A2M; SPARC; TTN; IGF2; WDR1; LGALS3BP; CFL1; ALDOA; RAB27B; FN1; ALB; F2R; GNG5; FLNA; VWF	7450; 7114; 3481; 2316; 7076; 3959; 213; 1072; 948; 3309; 5175; 5054; 5874; 3082; 6678; 55970; 2335; 2787; 653214; 9948; 226; 7043; 5627; 2; 7534; 3674; 2149; 7273; 7057
Antigen Presentation: Folding, assembly and peptide loading of class I MHC	24	24	8 (33.3%)	3.35187e-06	1.99101e-05	Reactome	R-HSA-983170	HSPA5; HLA-B; HLA-A; PDIA3; TAPBP; B2M; SEC31A; CANX	3105; 6892; 22872; 2923; 821; 3106; 3309; 567
Metabolism of carbohydrates	264	263	28 (10.6%)	4.44465e-06	2.42213e-05	Reactome	R-HSA-71387	PPP2R1A; VCAN; GAPDH; TPI1; ALDOC; DCN; TKT; PFKP; PYGB; GBE1; B4GALT1; PYGM; PGK1; ST3GAL1; GPI; HK3; GPC1; PFKM; ENO3; GPC6; ALDOA; AKR1B1; CHST11; ARSB; ENO1; SDC3; OGN; CHPF	1634; 2632; 4969; 7086; 231; 2821; 2683; 3101; 5230; 7167; 9672; 5518; 2817; 411; 2597; 5834; 2027; 10082; 230; 5214; 50515; 5837; 5213; 2023; 1462; 226; 6482; 79586
Scavenging by Class A Receptors	19	19	7 (36.8%)	6.54831e-06	3.35318e-05	Reactome	R-HSA-3000480	APOB; COL1A2; COL4A2; COL4A1; COL1A1; COL3A1; FTL	338; 1284; 1278; 2512; 1277; 1282; 1281
Collagen chain trimerization	44	44	10 (22.7%)	9.4722e-06	4.61188e-05	Reactome	R-HSA-8948216	COL15A1; COL5A1; COL1A2; COL4A2; COL4A1; COL1A1; COL3A1; COL6A3; COL2A1; COL12A1	1280; 1306; 1293; 1284; 1277; 1282; 1303; 1281; 1278; 1289
Hemostasis	668	667	51 (7.6%)	1.58532e-05	7.18839e-05	Reactome	R-HSA-109582	PPP2R1A; TGFB3; TIMP1; TMSB4X; ITGA1; PROS1; CD36; ALDOA; PRKAR2B; P2RX1; S100A10; A2M; SERPINE2; YWHAZ; PECAM1; GYPC; APOB; HSPA5; ITGA2B; PPIAP22; GNG12; THBS1; SERPINE1; SPARC; TTN; SLC8A1; ATP2A2; IGF2; WDR1; ATP2B1; LGALS3BP; GPC1; HIST1H3F; CFL1; HGF; SERPINB2; ATP2B4; RAB27B; KIF1A; FN1; GNAS; KIF25; SELE; SDC3; ALB; OLR1; F2R; GNG5; FLNA; VWF; MMP1	5055; 3959; 948; 5175; 6281; 3672; 3082; 55970; 6401; 2335; 9672; 3834; 2; 3674; 7076; 5577; 7057; 8968; 547; 2817; 5270; 213; 5874; 7450; 4312; 5054; 5023; 5518; 2316; 2787; 653214; 5627; 7043; 338; 2149; 7114; 1072; 3309; 6546; 488; 2778; 7273; 493; 2995; 6678; 9948; 226; 3481; 490; 7534; 4973
Immune System	1840	1827	110 (6.0%)	2.16104e-05	9.50859e-05	Reactome	R-HSA-168256	LIF; TIMP2; HSPA5; CRLF1; NME1-NME2; IFI27; HSPA8; ASB15; CD36; IL6ST; B2M; LIFR; CHI3L1; CANX; TRIM14; PECAM1; OAS1; PYGB; OAS2; ATP6V0D1; IFITM3; IFITM2; GPI; IFNG; HK3; CTSB; CTSD; OASL; PI3; SOCS3; EIF4G3; EIF4G2; SLC2A3; CSF2; CSF3; TLR3; TUBB4B; ACTB; IL7R; HLA-B; HLA-A; TNFSF18; MX2; UBE2D3; SAA1; MX1; TNFRSF12A; RSAD2; IL1R1; IL6; APOB; PPIAP22; C4A; C4B; B4GALT1; FCN3; IL4R; GBP2; GBP5; …	1509; 966; 3553; 1982; 6892; 3106; 6778; 1832; 84676; 720; 115361; 3572; 8672; 3977; 5023; 4600; 6515; 1508; 1437; 10581; 7124; 7077; 140691; 1072; 3309; 948; 22872; 2634; 3575; 11065; 4939; 3976; 6288; 5175; 3554; 3082; 6590; 715; 51330; 9114; 90865; 10628; 4938; 958; 2683; 5518; 411; 2512; 629; 5966; 330; 226; 7534; 2821; 115362; 4940; 3569; 3566; 821; 8638; 654364; 71; 3105; 2923; 1778; 1116; …
Degradation of the extracellular matrix	105	105	15 (14.3%)	2.63688e-05	0.000114329	Reactome	R-HSA-1474228	DCN; MMP14; TIMP2; TIMP1; SCUBE3; MMP15; CTSB; ADAMTS9; CAPN11; A2M; ADAMTS5; ADAMTS18; MMP3; COL12A1; MMP1	4312; 1634; 7076; 170692; 1508; 4323; 4314; 11096; 7077; 2; 11131; 56999; 1303; 222663; 4324
Glycolysis	71	70	12 (17.1%)	2.66063e-05	0.000114523	Reactome	R-HSA-70171	PPP2R1A; GPI; HK3; PFKM; GAPDH; PFKP; ENO1; TPI1; ENO3; ALDOA; ALDOC; PGK1	2023; 2597; 2027; 226; 230; 2821; 3101; 5230; 5214; 7167; 5518; 5213
Signaling by Interleukins	254	254	25 (9.8%)	5.42055e-05	0.000228355	Reactome	R-HSA-449147	IL7R; PPP2R1A; LIF; CRLF1; SAA1; IL6ST; LIFR; IL1A; IL1B; CANX; YWHAZ; STAT6; IL1R1; DUSP6; IL4R; P4HB; IL32; IL33; HGF; SQSTM1; SOCS3; CSF2; CSF3; IL6; HIST1H3F	3976; 6288; 9235; 821; 1848; 3569; 8968; 1440; 3553; 3552; 3082; 5518; 5034; 3572; 3566; 9244; 9021; 1437; 6778; 3977; 8878; 3575; 7534; 90865; 3554
Gluconeogenesis	35	34	8 (23.5%)	5.73742e-05	0.000236669	Reactome	R-HSA-70263	GPI; GAPDH; ENO1; TPI1; ENO3; ALDOA; ALDOC; PGK1	2023; 2597; 5230; 2027; 226; 230; 7167; 2821
Smooth Muscle Contraction	35	35	8 (22.9%)	7.17068e-05	0.000291739	Reactome	R-HSA-445355	ACTA2; MYL12A; ITGA1; TPM3; TPM2; TPM1; MYL7; MYL9	7168; 59; 3672; 10398; 10627; 7170; 7169; 58498
Axon guidance	357	356	31 (8.7%)	7.6688e-05	0.000305723	Reactome	R-HSA-422475	COL6A3; ACTG1; ITGA1; HSPA8; CNTNAP1; MSN; CFL1; SEMA6D; PITPNA; ASB15; ITGA2B; SLIT3; SLIT2; KALRN; MYL9; DPYSL2; DPYSL3; KCNQ2; CD24; GPC1; COL4A2; COL4A1; RHOC; CXCL12; NRP1; MYL12A; ROBO1; PLXNA4; HOXA2; ACTB; SCN5A	1282; 3672; 8829; 6387; 1808; 3674; 4478; 10398; 2817; 60; 71; 3312; 6331; 10627; 8506; 8997; 5306; 3199; 142685; 9353; 1809; 6586; 80031; 6091; 1293; 1072; 91584; 1284; 3785; 100133941; 389
Interferon gamma signaling	94	94	13 (13.8%)	0.000126397	0.000484384	Reactome	R-HSA-877300	TRIM14; SOCS3; IFNG; HLA-B; HLA-A; B2M; GBP5; OASL; OAS1; OAS3; OAS2; GBP2; GBP4	3458; 4938; 8638; 115362; 4940; 567; 115361; 9021; 3106; 3105; 2634; 9830; 4939
Chemokine receptors bind chemokines	50	50	9 (18.0%)	0.000183624	0.000669156	Reactome	R-HSA-380108	CXCL3; CXCL2; CX3CR1; CCL5; CXCL8; CXCL6; CCL21; CXCL10; CXCL12	1524; 3576; 6387; 6352; 6366; 3627; 2920; 2921; 6372
Interleukin-6 family signaling	22	22	6 (27.3%)	0.000207277	0.000750748	Reactome	R-HSA-6783589	LIF; SOCS3; CRLF1; IL6ST; IL6; LIFR	3976; 3572; 9244; 9021; 3569; 3977
Ion homeostasis	52	52	9 (17.3%)	0.000250519	0.000891069	Reactome	R-HSA-5578775	ATP2A2; RYR2; SLC8A1; TNNI3; ATP1A1; ATP2B1; PLN; ATP2B4; ATP1A2	476; 490; 7137; 6262; 477; 493; 6546; 5350; 488
G alpha (i) signalling events	399	398	32 (8.0%)	0.000258437	0.000913761	Reactome	R-HSA-418594	PPP2R1A; SDC3; GPC6; CCL5; SAA1; PRKAR2B; AKR1C4; AGT; CXCL12; APOB; GNG12; RGS5; CCL21; GRM6; RGS8; PDYN; FPR3; CHRM2; GPC1; LPL; NMT1; CXCL10; CXCL2; CXCL3; BDKRB2; CX3CR1; GNAS; CXCL8; CXCL6; GNG5; LPAR1; LPAR5	6288; 3576; 55970; 6352; 4023; 10082; 2916; 2359; 1902; 3627; 85397; 5577; 2921; 57121; 6366; 2817; 1524; 4836; 2778; 6372; 1109; 5518; 2787; 624; 8490; 338; 183; 9672; 2920; 6387; 5173; 1129
Post-chaperonin tubulin folding pathway	23	23	6 (26.1%)	0.000270703	0.000951467	Reactome	R-HSA-389977	TUBA1C; TUBA1B; TUBA1A; ARL2; TUBB6; TUBB4B	84790; 10376; 10383; 7846; 402; 84617
Glucose metabolism	91	90	12 (13.3%)	0.000323062	0.00112222	Reactome	R-HSA-70326	PPP2R1A; GPI; HK3; PFKM; GAPDH; PFKP; ENO1; TPI1; ENO3; ALDOA; ALDOC; PGK1	2821; 3101; 5230; 7167; 5518; 2597; 2027; 230; 5214; 5213; 2023; 226
ECM proteoglycans	57	57	9 (15.8%)	0.000509847	0.0016825	Reactome	R-HSA-3000178	DCN; LAMA2; TGFB3; LAMA4; ITGA2B; VCAN; SPARC; TNC; SERPINE1	1462; 1634; 7043; 5054; 3910; 3674; 3371; 3908; 6678
Chondroitin sulfate/dermatan sulfate metabolism	50	50	8 (16.0%)	0.000947941	0.00294805	Reactome	R-HSA-1793185	CHST11; DCN; ARSB; SDC3; VCAN; GPC1; GPC6; CHPF	50515; 1462; 79586; 10082; 9672; 411; 1634; 2817
Platelet homeostasis	89	89	11 (12.4%)	0.00108366	0.00332002	Reactome	R-HSA-418346	PPP2R1A; APOB; ATP2A2; PECAM1; ATP2B1; GNAS; GNG12; P2RX1; GNG5; SLC8A1; ATP2B4	6546; 5023; 488; 5175; 55970; 5518; 2787; 2778; 493; 338; 490
Peptide ligand-binding receptors	194	194	18 (9.3%)	0.00116776	0.00352105	Reactome	R-HSA-375276	CXCL3; CXCL2; PROK1; PDYN; CX3CR1; CCL5; CXCL8; FPR3; AGT; SAA1; CXCL6; F2R; BDKRB2; CXCL10; TAC1; CCL21; EDNRA; CXCL12	1909; 6863; 6288; 2921; 3576; 6366; 2920; 624; 1524; 5173; 2359; 6387; 6352; 2149; 3627; 6372; 84432; 183
Semaphorin interactions	64	64	9 (14.1%)	0.00120787	0.00362362	Reactome	R-HSA-373755	DPYSL2; DPYSL3; ITGA1; PLXNA4; CFL1; RHOC; SEMA6D; NRP1; MYL9	1809; 3672; 10398; 91584; 8829; 1808; 1072; 389; 80031
Activation of Matrix Metalloproteinases	31	31	6 (19.4%)	0.00149005	0.00438163	Reactome	R-HSA-1592389	MMP14; MMP15; TIMP2; TIMP1; MMP3; MMP1	4323; 4312; 7077; 7076; 4314; 4324
Integrin cell surface interactions	67	67	9 (13.4%)	0.00168061	0.00490579	Reactome	R-HSA-216083	PECAM1; TNC; FN1; ITGA1; FBN1; COL4A2; COL4A1; ITGA2B; THBS1	7057; 1284; 1282; 3674; 3672; 2200; 3371; 2335; 5175
Neutrophil degranulation	490	485	34 (7.0%)	0.00189813	0.00524413	Reactome	R-HSA-6798695	TIMP2; CD55; HLA-B; HLA-A; HSPA8; CD36; B2M; CHI3L1; P2RX1; PECAM1; PPIAP22; RAB18; PYGB; NME1-NME2; B4GALT1; CD59; GPI; HK3; CTSB; CTSD; DSP; LAMP1; DYNC1H1; ALDOA; ALDOC; FTL; SLPI; TNFRSF1B; OLR1; ARSB; TUBB4B; TNFAIP6; SLC2A3; EEF2	6590; 1509; 948; 2821; 5175; 966; 3312; 3106; 22931; 1832; 654364; 3105; 1778; 7133; 1116; 7130; 1938; 5023; 6515; 2683; 1604; 3916; 411; 1508; 653214; 5834; 230; 7077; 2512; 567; 3101; 10383; 226; 4973
Cooperation of Prefoldin and TriC/CCT in actin and tubulin folding	33	33	6 (18.2%)	0.00208976	0.00569411	Reactome	R-HSA-389958	TUBA1C; TUBA1B; TUBA1A; TUBB6; TUBB4B; ACTB	84790; 10376; 10383; 60; 7846; 84617
Collagen degradation	35	35	6 (17.1%)	0.00285567	0.00757263	Reactome	R-HSA-1442490	MMP14; MMP15; CTSB; MMP3; COL12A1; MMP1	4323; 4312; 1508; 4314; 1303; 4324
Cardiac conduction	131	131	13 (9.9%)	0.00303718	0.00794752	Reactome	R-HSA-5576891	KCND3; ATP2A2; ATP1A2; RYR2; CORIN; ATP2B1; TNNI3; ATP1A1; SLC8A1; PLN; SCN5A; ATP2B4; NPPA	6546; 488; 476; 3752; 7137; 5350; 4878; 493; 10699; 6331; 490; 6262; 477
Elastic fibre formation	36	36	6 (16.7%)	0.00330918	0.00847264	Reactome	R-HSA-1566948	TGFB3; LTBP2; LTBP1; FBN2; FBN1; MFAP5	4052; 8076; 7043; 2201; 2200; 4053
Assembly of collagen fibrils and other multimeric structures	48	48	7 (14.6%)	0.003381	0.00861938	Reactome	R-HSA-2022090	COL15A1; CTSB; COL4A2; COL4A1; COL6A3; MMP3; MMP1	1306; 1293; 4312; 1284; 1282; 4314; 1508
A tetrasaccharide linker sequence is required for GAG synthesis	26	26	5 (19.2%)	0.00381543	0.00944319	Reactome	R-HSA-1971475	DCN; GPC1; SDC3; VCAN; GPC6	1462; 10082; 9672; 1634; 2817
Formation of tubulin folding intermediates by CCT/TriC	26	26	5 (19.2%)	0.00381543	0.00944319	Reactome	R-HSA-389960	TUBA1C; TUBA1B; TUBA1A; TUBB6; TUBB4B	84790; 10376; 10383; 7846; 84617
O-glycosylation of TSR domain-containing proteins	39	39	6 (15.4%)	0.00499251	0.0119579	Reactome	R-HSA-5173214	ADAMTS5; ADAMTS3; ADAMTS9; THBS1; ADAMTS14; ADAMTS18	11096; 7057; 9508; 56999; 170692; 140766
Platelet calcium homeostasis	28	28	5 (17.9%)	0.00532562	0.0125532	Reactome	R-HSA-418360	ATP2B1; SLC8A1; P2RX1; ATP2B4; ATP2A2	490; 493; 6546; 5023; 488
Prefoldin mediated transfer of substrate to CCT/TriC	28	28	5 (17.9%)	0.00532562	0.0125532	Reactome	R-HSA-389957	TUBA1C; TUBB4B; ACTB; TUBB6; TUBA1A	84790; 10383; 60; 7846; 84617
Non-integrin membrane-ECM interactions	42	42	6 (14.3%)	0.00723205	0.0165225	Reactome	R-HSA-3000171	LAMA2; DMD; SDC3; THBS1; TNC; LAMA4	3910; 7057; 1756; 3908; 3371; 9672
Ion transport by P-type ATPases	55	55	7 (12.7%)	0.00727158	0.0165491	Reactome	R-HSA-936837	ATP2A2; ATP10B; ATP1A2; ATP1A1; ATP2B1; PLN; ATP2B4	476; 490; 488; 493; 23120; 477; 5350
Adherens junctions interactions	31	31	5 (16.1%)	0.00831647	0.0184328	Reactome	R-HSA-418990	CDH11; CDH2; PVR; CDH5; CDH6	1004; 1003; 5817; 1009; 1000
TP53 Regulates Metabolic Genes	86	86	9 (10.5%)	0.00906428	0.0197934	Reactome	R-HSA-5628897	YWHAZ; MT-CO1; MT-CO3; GPI; SESN3; PRDX2; PRKAA1; COX8A; COX6B1	1351; 2821; 4512; 7001; 143686; 5562; 7534; 4514; 1340
Retinoid metabolism and transport	44	44	6 (13.6%)	0.00907962	0.0197934	Reactome	R-HSA-975634	APOB; SDC3; GPC1; LPL; GPC6; AKR1C4	10082; 338; 2817; 9672; 1109; 4023
Developmental Biology	618	617	38 (6.2%)	0.00928261	0.0200504	Reactome	R-HSA-1266738	COL6A3; ACTG1; ITGA1; HSPA8; CELA2A; CNTNAP1; MSN; CFL1; SEMA6D; KRT8; PITPNA; MYL9; CXCL12; ITGA2B; SLIT3; SLIT2; KALRN; CDH2; DPYSL2; DPYSL3; TSC22D1; KCNQ2; DSP; CD24; GPC1; COL4A2; COL4A1; RHOC; PI3; NRP1; MYL12A; ASB15; ROBO1; PLXNA4; HOXA2; ACTB; SCN5A; KRT18	1000; 3672; 5266; 3856; 63036; 8829; 6387; 1808; 3674; 4478; 10398; 8848; 1282; 2817; 60; 9353; 71; 3312; 6331; 8506; 3875; 8997; 5306; 3199; 142685; 1809; 6586; 1832; 80031; 6091; 1293; 10627; 1072; 91584; 1284; 3785; 100133941; 389
L1CAM interactions	103	102	10 (9.8%)	0.00956426	0.0202899	Reactome	R-HSA-373760	DPYSL2; ITGA1; HSPA8; KCNQ2; CD24; CNTNAP1; MSN; ITGA2B; SCN5A; NRP1	3672; 3312; 8829; 3785; 6331; 100133941; 8506; 1808; 3674; 4478
JAK-STAT-Core	104	104	15 (14.4%)	2.34795e-05	0.00010255	Signalink	None	IL7R; STAT6; LIF; IL4R; CRLF1; IFNG; CSF2; CSF3; LEP; IL6; LIFR; IL1A; IL1B; IL6ST; IL1R1	9244; 6778; 3952; 3458; 3976; 3977; 1437; 1440; 3552; 3553; 3554; 3566; 3569; 3572; 3575
Phenytoin (Antiarrhythmic) Action Pathway	82	82	20 (24.4%)	8.73911e-11	2.2731e-09	SMPDB	SMP00327	TPM2; EPHX1; SNTA1; TNNT2; KCNJ5; HSPA5; RYR2; KCND3; TPM1; CHRM2; TNNI3; ATP1A2; ATP1A1; TNNI1; SLC8A1; PLN; SCN5A; PPIB; ATP2A2; TNNC1	6331; 6640; 2052; 3309; 5479; 476; 477; 3762; 3752; 6546; 1129; 6262; 488; 5350; 7135; 7134; 7137; 7139; 7168; 7169
Bopindolol Action Pathway	61	61	17 (27.9%)	2.3726e-10	2.2731e-09	SMPDB	SMP00657	KCND3; TNNT2; ATP2A2; KCNJ5; RYR2; SNTA1; TPM1; CHRM2; TNNI3; ATP1A2; ATP1A1; TNNI1; SLC8A1; PLN; SCN5A; TPM2; TNNC1	476; 477; 3762; 3752; 6546; 6331; 6640; 1129; 6262; 488; 5350; 7135; 7134; 7137; 7139; 7168; 7169
Timolol Action Pathway	61	61	17 (27.9%)	2.3726e-10	2.2731e-09	SMPDB	SMP00659	KCND3; TNNT2; ATP2A2; KCNJ5; RYR2; SNTA1; TPM1; CHRM2; TNNI3; ATP1A2; ATP1A1; TNNI1; SLC8A1; PLN; SCN5A; TPM2; TNNC1	476; 477; 3762; 3752; 6546; 6331; 6640; 1129; 6262; 488; 5350; 7135; 7134; 7137; 7139; 7168; 7169
Carteolol Action Pathway	61	61	17 (27.9%)	2.3726e-10	2.2731e-09	SMPDB	SMP00658	KCND3; TNNT2; ATP2A2; KCNJ5; RYR2; SNTA1; TPM1; CHRM2; TNNI3; ATP1A2; ATP1A1; TNNI1; SLC8A1; PLN; SCN5A; TPM2; TNNC1	476; 477; 3762; 3752; 6546; 6331; 6640; 1129; 6262; 488; 5350; 7135; 7134; 7137; 7139; 7168; 7169
Bevantolol Action Pathway	61	61	17 (27.9%)	2.3726e-10	2.2731e-09	SMPDB	SMP00668	KCND3; TNNT2; ATP2A2; KCNJ5; RYR2; SNTA1; TPM1; CHRM2; TNNI3; ATP1A2; ATP1A1; TNNI1; SLC8A1; PLN; SCN5A; TPM2; TNNC1	476; 477; 3762; 3752; 6546; 6331; 6640; 1129; 6262; 488; 5350; 7135; 7134; 7137; 7139; 7168; 7169
Practolol Action Pathway	61	61	17 (27.9%)	2.3726e-10	2.2731e-09	SMPDB	SMP00669	KCND3; TNNT2; ATP2A2; KCNJ5; RYR2; SNTA1; TPM1; CHRM2; TNNI3; ATP1A2; ATP1A1; TNNI1; SLC8A1; PLN; SCN5A; TPM2; TNNC1	476; 477; 3762; 3752; 6546; 6331; 6640; 1129; 6262; 488; 5350; 7135; 7134; 7137; 7139; 7168; 7169
Dobutamine Action Pathway	61	61	17 (27.9%)	2.3726e-10	2.2731e-09	SMPDB	SMP00662	KCND3; TNNT2; ATP2A2; KCNJ5; RYR2; SNTA1; TPM1; CHRM2; TNNI3; ATP1A2; ATP1A1; TNNI1; SLC8A1; PLN; SCN5A; TPM2; TNNC1	476; 477; 3762; 3752; 6546; 6331; 6640; 1129; 6262; 488; 5350; 7135; 7134; 7137; 7139; 7168; 7169
Isoprenaline Action Pathway	61	61	17 (27.9%)	2.3726e-10	2.2731e-09	SMPDB	SMP00663	KCND3; TNNT2; ATP2A2; KCNJ5; RYR2; SNTA1; TPM1; CHRM2; TNNI3; ATP1A2; ATP1A1; TNNI1; SLC8A1; PLN; SCN5A; TPM2; TNNC1	476; 477; 3762; 3752; 6546; 6331; 6640; 1129; 6262; 488; 5350; 7135; 7134; 7137; 7139; 7168; 7169
Arbutamine Action Pathway	61	61	17 (27.9%)	2.3726e-10	2.2731e-09	SMPDB	SMP00664	KCND3; TNNT2; ATP2A2; KCNJ5; RYR2; SNTA1; TPM1; CHRM2; TNNI3; ATP1A2; ATP1A1; TNNI1; SLC8A1; PLN; SCN5A; TPM2; TNNC1	476; 477; 3762; 3752; 6546; 6331; 6640; 1129; 6262; 488; 5350; 7135; 7134; 7137; 7139; 7168; 7169
Levobunolol Action Pathway	61	61	17 (27.9%)	2.3726e-10	2.2731e-09	SMPDB	SMP00666	KCND3; TNNT2; ATP2A2; KCNJ5; RYR2; SNTA1; TPM1; CHRM2; TNNI3; ATP1A2; ATP1A1; TNNI1; SLC8A1; PLN; SCN5A; TPM2; TNNC1	476; 477; 3762; 3752; 6546; 6331; 6640; 1129; 6262; 488; 5350; 7135; 7134; 7137; 7139; 7168; 7169
Metipranolol Action Pathway	61	61	17 (27.9%)	2.3726e-10	2.2731e-09	SMPDB	SMP00667	KCND3; TNNT2; ATP2A2; KCNJ5; RYR2; SNTA1; TPM1; CHRM2; TNNI3; ATP1A2; ATP1A1; TNNI1; SLC8A1; PLN; SCN5A; TPM2; TNNC1	476; 477; 3762; 3752; 6546; 6331; 6640; 1129; 6262; 488; 5350; 7135; 7134; 7137; 7139; 7168; 7169
Sotalol Action Pathway	61	61	17 (27.9%)	2.3726e-10	2.2731e-09	SMPDB	SMP00660	KCND3; TNNT2; ATP2A2; KCNJ5; RYR2; SNTA1; TPM1; CHRM2; TNNI3; ATP1A2; ATP1A1; TNNI1; SLC8A1; PLN; SCN5A; TPM2; TNNC1	476; 477; 3762; 3752; 6546; 6331; 6640; 1129; 6262; 488; 5350; 7135; 7134; 7137; 7139; 7168; 7169
Epinephrine Action Pathway	61	61	17 (27.9%)	2.3726e-10	2.2731e-09	SMPDB	SMP00661	KCND3; TNNT2; ATP2A2; KCNJ5; RYR2; SNTA1; TPM1; CHRM2; TNNI3; ATP1A2; ATP1A1; TNNI1; SLC8A1; PLN; SCN5A; TPM2; TNNC1	476; 477; 3762; 3752; 6546; 6331; 6640; 1129; 6262; 488; 5350; 7135; 7134; 7137; 7139; 7168; 7169
Betaxolol Action Pathway	61	61	17 (27.9%)	2.3726e-10	2.2731e-09	SMPDB	SMP00299	KCND3; TNNT2; ATP2A2; KCNJ5; RYR2; SNTA1; TPM1; CHRM2; TNNI3; ATP1A2; ATP1A1; TNNI1; SLC8A1; PLN; SCN5A; TPM2; TNNC1	476; 477; 3762; 3752; 6546; 6331; 6640; 1129; 6262; 488; 5350; 7135; 7134; 7137; 7139; 7168; 7169
Atenolol Action Pathway	61	61	17 (27.9%)	2.3726e-10	2.2731e-09	SMPDB	SMP00298	KCND3; TNNT2; ATP2A2; KCNJ5; RYR2; SNTA1; TPM1; CHRM2; TNNI3; ATP1A2; ATP1A1; TNNI1; SLC8A1; PLN; SCN5A; TPM2; TNNC1	476; 477; 3762; 3752; 6546; 6331; 6640; 1129; 6262; 488; 5350; 7135; 7134; 7137; 7139; 7168; 7169
Alprenolol Action Pathway	61	61	17 (27.9%)	2.3726e-10	2.2731e-09	SMPDB	SMP00297	KCND3; TNNT2; ATP2A2; KCNJ5; RYR2; SNTA1; TPM1; CHRM2; TNNI3; ATP1A2; ATP1A1; TNNI1; SLC8A1; PLN; SCN5A; TPM2; TNNC1	476; 477; 3762; 3752; 6546; 6331; 6640; 1129; 6262; 488; 5350; 7135; 7134; 7137; 7139; 7168; 7169
Acebutolol Action Pathway	61	61	17 (27.9%)	2.3726e-10	2.2731e-09	SMPDB	SMP00296	KCND3; TNNT2; ATP2A2; KCNJ5; RYR2; SNTA1; TPM1; CHRM2; TNNI3; ATP1A2; ATP1A1; TNNI1; SLC8A1; PLN; SCN5A; TPM2; TNNC1	476; 477; 3762; 3752; 6546; 6331; 6640; 1129; 6262; 488; 5350; 7135; 7134; 7137; 7139; 7168; 7169
Propranolol Action Pathway	61	61	17 (27.9%)	2.3726e-10	2.2731e-09	SMPDB	SMP00307	KCND3; TNNT2; ATP2A2; KCNJ5; RYR2; SNTA1; TPM1; CHRM2; TNNI3; ATP1A2; ATP1A1; TNNI1; SLC8A1; PLN; SCN5A; TPM2; TNNC1	476; 477; 3762; 3752; 6546; 6331; 6640; 1129; 6262; 488; 5350; 7135; 7134; 7137; 7139; 7168; 7169
Pindolol Action Pathway	61	61	17 (27.9%)	2.3726e-10	2.2731e-09	SMPDB	SMP00306	KCND3; TNNT2; ATP2A2; KCNJ5; RYR2; SNTA1; TPM1; CHRM2; TNNI3; ATP1A2; ATP1A1; TNNI1; SLC8A1; PLN; SCN5A; TPM2; TNNC1	476; 477; 3762; 3752; 6546; 6331; 6640; 1129; 6262; 488; 5350; 7135; 7134; 7137; 7139; 7168; 7169
Penbutolol Action Pathway	61	61	17 (27.9%)	2.3726e-10	2.2731e-09	SMPDB	SMP00305	KCND3; TNNT2; ATP2A2; KCNJ5; RYR2; SNTA1; TPM1; CHRM2; TNNI3; ATP1A2; ATP1A1; TNNI1; SLC8A1; PLN; SCN5A; TPM2; TNNC1	476; 477; 3762; 3752; 6546; 6331; 6640; 1129; 6262; 488; 5350; 7135; 7134; 7137; 7139; 7168; 7169
Oxprenolol Action Pathway	61	61	17 (27.9%)	2.3726e-10	2.2731e-09	SMPDB	SMP00304	KCND3; TNNT2; ATP2A2; KCNJ5; RYR2; SNTA1; TPM1; CHRM2; TNNI3; ATP1A2; ATP1A1; TNNI1; SLC8A1; PLN; SCN5A; TPM2; TNNC1	476; 477; 3762; 3752; 6546; 6331; 6640; 1129; 6262; 488; 5350; 7135; 7134; 7137; 7139; 7168; 7169
Metoprolol Action Pathway	61	61	17 (27.9%)	2.3726e-10	2.2731e-09	SMPDB	SMP00302	KCND3; TNNT2; ATP2A2; KCNJ5; RYR2; SNTA1; TPM1; CHRM2; TNNI3; ATP1A2; ATP1A1; TNNI1; SLC8A1; PLN; SCN5A; TPM2; TNNC1	476; 477; 3762; 3752; 6546; 6331; 6640; 1129; 6262; 488; 5350; 7135; 7134; 7137; 7139; 7168; 7169
Esmolol Action Pathway	61	61	17 (27.9%)	2.3726e-10	2.2731e-09	SMPDB	SMP00301	KCND3; TNNT2; ATP2A2; KCNJ5; RYR2; SNTA1; TPM1; CHRM2; TNNI3; ATP1A2; ATP1A1; TNNI1; SLC8A1; PLN; SCN5A; TPM2; TNNC1	476; 477; 3762; 3752; 6546; 6331; 6640; 1129; 6262; 488; 5350; 7135; 7134; 7137; 7139; 7168; 7169
Bisoprolol Action Pathway	61	61	17 (27.9%)	2.3726e-10	2.2731e-09	SMPDB	SMP00300	KCND3; TNNT2; ATP2A2; KCNJ5; RYR2; SNTA1; TPM1; CHRM2; TNNI3; ATP1A2; ATP1A1; TNNI1; SLC8A1; PLN; SCN5A; TPM2; TNNC1	476; 477; 3762; 3752; 6546; 6331; 6640; 1129; 6262; 488; 5350; 7135; 7134; 7137; 7139; 7168; 7169
Bupranolol Action Pathway	61	61	17 (27.9%)	2.3726e-10	2.2731e-09	SMPDB	SMP00670	KCND3; TNNT2; ATP2A2; KCNJ5; RYR2; SNTA1; TPM1; CHRM2; TNNI3; ATP1A2; ATP1A1; TNNI1; SLC8A1; PLN; SCN5A; TPM2; TNNC1	476; 477; 3762; 3752; 6546; 6331; 6640; 1129; 6262; 488; 5350; 7135; 7134; 7137; 7139; 7168; 7169
Nebivolol Action Pathway	61	61	17 (27.9%)	2.3726e-10	2.2731e-09	SMPDB	SMP00366	KCND3; TNNT2; ATP2A2; KCNJ5; RYR2; SNTA1; TPM1; CHRM2; TNNI3; ATP1A2; ATP1A1; TNNI1; SLC8A1; PLN; SCN5A; TPM2; TNNC1	476; 477; 3762; 3752; 6546; 6331; 6640; 1129; 6262; 488; 5350; 7135; 7134; 7137; 7139; 7168; 7169
Nadolol Action Pathway	61	61	17 (27.9%)	2.3726e-10	2.2731e-09	SMPDB	SMP00303	KCND3; TNNT2; ATP2A2; KCNJ5; RYR2; SNTA1; TPM1; CHRM2; TNNI3; ATP1A2; ATP1A1; TNNI1; SLC8A1; PLN; SCN5A; TPM2; TNNC1	476; 477; 3762; 3752; 6546; 6331; 6640; 1129; 6262; 488; 5350; 7135; 7134; 7137; 7139; 7168; 7169
Muscle/Heart Contraction	61	61	17 (27.9%)	2.3726e-10	2.2731e-09	SMPDB	SMP00588	KCND3; TNNT2; ATP2A2; KCNJ5; RYR2; SNTA1; TPM1; CHRM2; TNNI3; ATP1A2; ATP1A1; TNNI1; SLC8A1; PLN; SCN5A; TPM2; TNNC1	476; 477; 3762; 3752; 6546; 6331; 6640; 1129; 6262; 488; 5350; 7135; 7134; 7137; 7139; 7168; 7169
Diltiazem Action Pathway	61	61	17 (27.9%)	2.3726e-10	2.2731e-09	SMPDB	SMP00359	KCND3; TNNT2; ATP2A2; KCNJ5; RYR2; SNTA1; TPM1; CHRM2; TNNI3; ATP1A2; ATP1A1; TNNI1; SLC8A1; PLN; SCN5A; TPM2; TNNC1	476; 477; 3762; 3752; 6546; 6331; 6640; 1129; 6262; 488; 5350; 7135; 7134; 7137; 7139; 7168; 7169
Amlodipine Action Pathway	61	61	17 (27.9%)	2.3726e-10	2.2731e-09	SMPDB	SMP00376	KCND3; TNNT2; ATP2A2; KCNJ5; RYR2; SNTA1; TPM1; CHRM2; TNNI3; ATP1A2; ATP1A1; TNNI1; SLC8A1; PLN; SCN5A; TPM2; TNNC1	476; 477; 3762; 3752; 6546; 6331; 6640; 1129; 6262; 488; 5350; 7135; 7134; 7137; 7139; 7168; 7169
Verapamil Action Pathway	61	61	17 (27.9%)	2.3726e-10	2.2731e-09	SMPDB	SMP00375	KCND3; TNNT2; ATP2A2; KCNJ5; RYR2; SNTA1; TPM1; CHRM2; TNNI3; ATP1A2; ATP1A1; TNNI1; SLC8A1; PLN; SCN5A; TPM2; TNNC1	476; 477; 3762; 3752; 6546; 6331; 6640; 1129; 6262; 488; 5350; 7135; 7134; 7137; 7139; 7168; 7169
Nitrendipine Action Pathway	61	61	17 (27.9%)	2.3726e-10	2.2731e-09	SMPDB	SMP00382	KCND3; TNNT2; ATP2A2; KCNJ5; RYR2; SNTA1; TPM1; CHRM2; TNNI3; ATP1A2; ATP1A1; TNNI1; SLC8A1; PLN; SCN5A; TPM2; TNNC1	476; 477; 3762; 3752; 6546; 6331; 6640; 1129; 6262; 488; 5350; 7135; 7134; 7137; 7139; 7168; 7169
Nisoldipine Action Pathway	61	61	17 (27.9%)	2.3726e-10	2.2731e-09	SMPDB	SMP00381	KCND3; TNNT2; ATP2A2; KCNJ5; RYR2; SNTA1; TPM1; CHRM2; TNNI3; ATP1A2; ATP1A1; TNNI1; SLC8A1; PLN; SCN5A; TPM2; TNNC1	476; 477; 3762; 3752; 6546; 6331; 6640; 1129; 6262; 488; 5350; 7135; 7134; 7137; 7139; 7168; 7169
Nimodipine Action Pathway	61	61	17 (27.9%)	2.3726e-10	2.2731e-09	SMPDB	SMP00380	KCND3; TNNT2; ATP2A2; KCNJ5; RYR2; SNTA1; TPM1; CHRM2; TNNI3; ATP1A2; ATP1A1; TNNI1; SLC8A1; PLN; SCN5A; TPM2; TNNC1	476; 477; 3762; 3752; 6546; 6331; 6640; 1129; 6262; 488; 5350; 7135; 7134; 7137; 7139; 7168; 7169
Isradipine Action Pathway	61	61	17 (27.9%)	2.3726e-10	2.2731e-09	SMPDB	SMP00378	KCND3; TNNT2; ATP2A2; KCNJ5; RYR2; SNTA1; TPM1; CHRM2; TNNI3; ATP1A2; ATP1A1; TNNI1; SLC8A1; PLN; SCN5A; TPM2; TNNC1	476; 477; 3762; 3752; 6546; 6331; 6640; 1129; 6262; 488; 5350; 7135; 7134; 7137; 7139; 7168; 7169
Nifedipine Action Pathway	61	61	17 (27.9%)	2.3726e-10	2.2731e-09	SMPDB	SMP00379	KCND3; TNNT2; ATP2A2; KCNJ5; RYR2; SNTA1; TPM1; CHRM2; TNNI3; ATP1A2; ATP1A1; TNNI1; SLC8A1; PLN; SCN5A; TPM2; TNNC1	476; 477; 3762; 3752; 6546; 6331; 6640; 1129; 6262; 488; 5350; 7135; 7134; 7137; 7139; 7168; 7169
Felodipine Action Pathway	61	61	17 (27.9%)	2.3726e-10	2.2731e-09	SMPDB	SMP00377	KCND3; TNNT2; ATP2A2; KCNJ5; RYR2; SNTA1; TPM1; CHRM2; TNNI3; ATP1A2; ATP1A1; TNNI1; SLC8A1; PLN; SCN5A; TPM2; TNNC1	476; 477; 3762; 3752; 6546; 6331; 6640; 1129; 6262; 488; 5350; 7135; 7134; 7137; 7139; 7168; 7169
Amiodarone Action Pathway	61	61	17 (27.9%)	2.3726e-10	2.2731e-09	SMPDB	SMP00665	KCND3; TNNT2; ATP2A2; KCNJ5; RYR2; SNTA1; TPM1; CHRM2; TNNI3; ATP1A2; ATP1A1; TNNI1; SLC8A1; PLN; SCN5A; TPM2; TNNC1	476; 477; 3762; 3752; 6546; 6331; 6640; 1129; 6262; 488; 5350; 7135; 7134; 7137; 7139; 7168; 7169
Ibutilide Action Pathway	61	61	17 (27.9%)	2.3726e-10	2.2731e-09	SMPDB	SMP00332	KCND3; TNNT2; ATP2A2; KCNJ5; RYR2; SNTA1; TPM1; CHRM2; TNNI3; ATP1A2; ATP1A1; TNNI1; SLC8A1; PLN; SCN5A; TPM2; TNNC1	476; 477; 3762; 3752; 6546; 6331; 6640; 1129; 6262; 488; 5350; 7135; 7134; 7137; 7139; 7168; 7169
Quinidine Action Pathway	61	61	17 (27.9%)	2.3726e-10	2.2731e-09	SMPDB	SMP00323	KCND3; TNNT2; ATP2A2; KCNJ5; RYR2; SNTA1; TPM1; CHRM2; TNNI3; ATP1A2; ATP1A1; TNNI1; SLC8A1; PLN; SCN5A; TPM2; TNNC1	3752; 6331; 6640; 476; 477; 3762; 6546; 1129; 6262; 488; 5350; 7135; 7134; 7137; 7139; 7168; 7169
Disopyramide Action Pathway	61	61	17 (27.9%)	2.3726e-10	2.2731e-09	SMPDB	SMP00325	KCND3; TNNT2; ATP2A2; KCNJ5; RYR2; SNTA1; TPM1; CHRM2; TNNI3; ATP1A2; ATP1A1; TNNI1; SLC8A1; PLN; SCN5A; TPM2; TNNC1	3752; 6331; 6640; 476; 477; 3762; 6546; 1129; 6262; 488; 5350; 7135; 7134; 7137; 7139; 7168; 7169
Fosphenytoin (Antiarrhythmic) Action Pathway	61	61	17 (27.9%)	2.3726e-10	2.2731e-09	SMPDB	SMP00326	SNTA1; TNNT2; ATP2A2; KCNJ5; RYR2; KCND3; TPM1; CHRM2; TNNI3; ATP1A2; ATP1A1; TNNI1; SLC8A1; PLN; SCN5A; TPM2; TNNC1	6331; 6640; 476; 477; 3762; 3752; 6546; 1129; 6262; 488; 5350; 7135; 7134; 7137; 7139; 7168; 7169
Mexiletine Action Pathway	61	61	17 (27.9%)	2.3726e-10	2.2731e-09	SMPDB	SMP00329	SNTA1; TNNT2; ATP2A2; KCNJ5; RYR2; KCND3; TPM1; CHRM2; TNNI3; ATP1A2; ATP1A1; TNNI1; SLC8A1; PLN; SCN5A; TPM2; TNNC1	6331; 6640; 476; 477; 3762; 3752; 6546; 1129; 6262; 488; 5350; 7135; 7134; 7137; 7139; 7168; 7169
Tocainide Action Pathway	61	61	17 (27.9%)	2.3726e-10	2.2731e-09	SMPDB	SMP00330	SNTA1; TNNT2; ATP2A2; KCNJ5; RYR2; KCND3; TPM1; CHRM2; TNNI3; ATP1A2; ATP1A1; TNNI1; SLC8A1; PLN; SCN5A; TPM2; TNNC1	6331; 6640; 476; 477; 3762; 3752; 6546; 1129; 6262; 488; 5350; 7135; 7134; 7137; 7139; 7168; 7169
Flecainide Action Pathway	61	61	17 (27.9%)	2.3726e-10	2.2731e-09	SMPDB	SMP00331	SNTA1; TNNT2; KCNJ5; ATP2A2; RYR2; KCND3; TPM1; CHRM2; TNNI3; ATP1A2; ATP1A1; TNNI1; SLC8A1; PLN; SCN5A; TPM2; TNNC1	6331; 6640; 488; 6262; 476; 477; 3762; 3752; 6546; 1129; 5350; 7135; 7134; 7137; 7139; 7168; 7169
Procainamide (Antiarrhythmic) Action Pathway	61	61	17 (27.9%)	2.3726e-10	2.2731e-09	SMPDB	SMP00324	SNTA1; TNNT2; ATP2A2; KCNJ5; RYR2; KCND3; TPM1; CHRM2; TNNI3; ATP1A2; ATP1A1; TNNI1; SLC8A1; PLN; SCN5A; TPM2; TNNC1	6331; 6640; 3752; 476; 477; 3762; 6546; 1129; 6262; 488; 5350; 7135; 7134; 7137; 7139; 7168; 7169
Carvedilol Action Pathway	62	62	17 (27.4%)	3.14532e-10	2.91925e-09	SMPDB	SMP00367	KCND3; TNNT2; ATP2A2; KCNJ5; RYR2; SNTA1; TPM1; CHRM2; TNNI3; ATP1A2; ATP1A1; TNNI1; SLC8A1; PLN; SCN5A; TPM2; TNNC1	476; 477; 3762; 3752; 6546; 6331; 6640; 1129; 6262; 488; 5350; 7135; 7134; 7137; 7139; 7168; 7169
Labetalol Action Pathway	62	62	17 (27.4%)	3.14532e-10	2.91925e-09	SMPDB	SMP00368	KCND3; TNNT2; ATP2A2; KCNJ5; RYR2; SNTA1; TPM1; CHRM2; TNNI3; ATP1A2; ATP1A1; TNNI1; SLC8A1; PLN; SCN5A; TPM2; TNNC1	476; 477; 3762; 3752; 6546; 6331; 6640; 1129; 6262; 488; 5350; 7135; 7134; 7137; 7139; 7168; 7169
Lidocaine (Antiarrhythmic) Action Pathway	63	63	17 (27.0%)	4.14485e-10	3.78776e-09	SMPDB	SMP00328	SNTA1; TNNT2; ATP2A2; KCNJ5; RYR2; KCND3; TPM1; CHRM2; TNNI3; ATP1A2; ATP1A1; TNNI1; SLC8A1; PLN; SCN5A; TPM2; TNNC1	6331; 6640; 476; 477; 3762; 3752; 6546; 1129; 6262; 488; 5350; 7135; 7134; 7137; 7139; 7168; 7169
Glycolysis	15	15	6 (40.0%)	1.78171e-05	7.89802e-05	SMPDB	SMP00040	GPI; TPI1; GAPDH; ENO1; PFKM; ALDOA	2821; 5213; 226; 7167; 2597; 2023
Glycogenosis, Type VII. Tarui disease	15	15	6 (40.0%)	1.78171e-05	7.89802e-05	SMPDB	SMP00531	GPI; TPI1; GAPDH; ENO1; PFKM; ALDOA	2821; 5213; 226; 7167; 2597; 2023
Fanconi-bickel syndrome	15	15	6 (40.0%)	1.78171e-05	7.89802e-05	SMPDB	SMP00572	GPI; TPI1; GAPDH; ENO1; PFKM; ALDOA	2821; 5213; 226; 7167; 2597; 2023
Gluconeogenesis	22	22	5 (22.7%)	0.00175089	0.00490579	SMPDB	SMP00128	ALDOA; ENO1; TPI1; GPI; GAPDH	2821; 226; 7167; 2597; 2023
Glycogenosis, Type IA. Von gierke disease	22	22	5 (22.7%)	0.00175089	0.00490579	SMPDB	SMP00581	ALDOA; ENO1; TPI1; GPI; GAPDH	2821; 226; 7167; 2597; 2023
Glycogenosis, Type IC	22	22	5 (22.7%)	0.00175089	0.00490579	SMPDB	SMP00574	ALDOA; ENO1; TPI1; GPI; GAPDH	2821; 226; 7167; 2597; 2023
Glycogen Storage Disease Type 1A (GSD1A) or Von Gierke Disease	22	22	5 (22.7%)	0.00175089	0.00490579	SMPDB	SMP00374	ALDOA; ENO1; TPI1; GPI; GAPDH	2821; 226; 7167; 2597; 2023
Triosephosphate isomerase	22	22	5 (22.7%)	0.00175089	0.00490579	SMPDB	SMP00563	ALDOA; ENO1; TPI1; GPI; GAPDH	2821; 226; 7167; 2597; 2023
Fructose-1,6-diphosphatase deficiency	22	22	5 (22.7%)	0.00175089	0.00490579	SMPDB	SMP00562	ALDOA; ENO1; TPI1; GPI; GAPDH	2821; 226; 7167; 2597; 2023
Phosphoenolpyruvate carboxykinase deficiency 1 (PEPCK1)	22	22	5 (22.7%)	0.00175089	0.00490579	SMPDB	SMP00560	ALDOA; ENO1; TPI1; GPI; GAPDH	2821; 226; 7167; 2597; 2023
Glycogenosis, Type IB	22	22	5 (22.7%)	0.00175089	0.00490579	SMPDB	SMP00573	ALDOA; ENO1; TPI1; GPI; GAPDH	2821; 226; 7167; 2597; 2023
Warburg Effect	45	45	7 (15.6%)	0.0023184	0.00623136	SMPDB	SMP00654	GPI; GAPDH; ENO1; TKT; DLAT; CS; PGK1	2821; 2597; 5230; 2023; 1737; 1431; 7086
Striated Muscle Contraction	38	38	22 (57.9%)	2.95425e-21	1.75482e-18	Wikipathways	WP383	ACTA2; MYOM1; ACTA1; DMD; ACTG1; ACTC1; DES; MYL4; MYL2; MYL3; MYL9; TNNT2; MYH6; TPM3; TPM2; TPM1; TTN; TNNI1; TNNI3; TCAP; MYBPC3; TNNC1	4633; 7170; 4635; 4634; 7135; 7134; 7137; 8736; 1756; 7139; 1674; 4624; 8557; 71; 70; 10398; 4607; 7273; 7168; 7169; 59; 58
Interleukin-10 signaling	38	38	17 (44.7%)	3.089e-14	3.05811e-12	Wikipathways	WP4063	CCL2; PTGS2; LIF; CXCL2; TNFRSF1B; TIMP1; CCL3; CXCL8; CCL5; CSF2; CSF3; IL6; TNF; CXCL10; IL1A; IL1B; IL1R1	2920; 5743; 7133; 3554; 3553; 3552; 6347; 6348; 7076; 3576; 3976; 1440; 3627; 7124; 1437; 6352; 3569
Protein alkylation leading to liver fibrosis	50	50	17 (34.0%)	6.65149e-12	3.95099e-10	Wikipathways	WP3980	CCL2; ACTA2; TNFSF10; TIMP2; TIMP1; IFNG; IL6; CTGF; TNF; COL1A2; COL4A2; COL4A1; COL1A1; COL3A1; IL1A; MMP3; MMP1	8743; 3552; 6347; 7076; 7077; 1278; 4312; 4314; 1277; 1490; 59; 7124; 1281; 1282; 3569; 1284; 3458
Interleukin-4 and 13 signaling	98	98	23 (23.5%)	7.87776e-12	4.25399e-10	Wikipathways	WP4066	CCL2; PTGS2; LIF; TIMP1; BATF; HSPA8; HIF1A; MCL1; IL1A; IL1B; IL4R; CD36; TNF; SAA1; HGF; TNFRSF1B; FN1; SOCS3; CXCL8; IL6; COL1A2; MMP3; MMP1	5743; 3553; 3552; 7124; 3566; 3569; 10538; 7133; 3576; 3312; 3091; 6288; 3082; 9021; 4170; 6347; 7076; 3976; 1278; 4312; 4314; 2335; 948
Photodynamic therapy-induced NF-kB survival signaling	35	35	13 (37.1%)	5.81648e-10	5.1567e-09	Wikipathways	WP3617	PTGS2; CXCL2; CXCL8; BIRC3; CSF2; IL6; TNF; REL; SELE; IL1A; IL1B; MMP3; MMP1	2920; 330; 5743; 3553; 3552; 3576; 5966; 4314; 4312; 7124; 1437; 6401; 3569
Spinal Cord Injury	117	117	22 (18.8%)	2.12524e-09	1.82956e-08	Wikipathways	WP2431	CCL2; PTGS2; VCAN; NGFR; IL1A; IL1B; COL2A1; ROS1; IL1R1; LEP; SLIT3; SLIT2; PDYN; IFNG; TNF; COL4A1; RHOC; CXCL10; CHST11; CXCL2; CXCL8; IL6	5173; 5743; 3554; 3553; 3552; 6098; 7124; 3569; 4804; 3576; 6586; 3952; 389; 2920; 3458; 50515; 1282; 1462; 6347; 9353; 3627; 1280
Myometrial Relaxation and Contraction Pathways	155	155	24 (15.5%)	2.20984e-08	1.77385e-07	Wikipathways	WP289	ACTA2; ACTA1; ACTG1; ATP2A2; ACTC1; MYL4; PRKAR2B; MYL2; IL1B; YWHAZ; RYR2; GNG12; RGS5; SLC8A1; CORIN; IGFBP4; IGFBP5; CNN1; GNAS; PKIG; IL6; GNG5; ACTB; LPAR1	8490; 10699; 3488; 3487; 60; 59; 58; 3569; 2778; 2787; 6262; 7534; 3553; 5577; 71; 70; 4633; 4635; 1902; 11142; 1264; 55970; 488; 6546
Selenium Micronutrient Network	83	83	17 (20.5%)	3.86004e-08	2.97774e-07	Wikipathways	WP15	CCL2; IL6; APOB; SOD3; PTGS2; IFNG; SELENOW; ALB; SELENOV; SAA1; PRDX2; GPX1; TNF; GPX4; ABCA1; IL1B; SERPINE1	338; 213; 5054; 7124; 2876; 6288; 6649; 6347; 6415; 348303; 3569; 2879; 7001; 19; 5743; 3458; 3553
Senescence and Autophagy in Cancer	105	105	19 (18.1%)	5.12411e-08	3.90221e-07	Wikipathways	WP615	MMP14; SQSTM1; SERPINB2; FN1; CCL3; IFNG; CXCL8; COL1A1; THBS1; IL6; SPARC; IGFBP7; LAMP1; IGFBP5; COL3A1; IL1A; IL1B; IL6ST; SERPINE1	3490; 3553; 3552; 7057; 3488; 3569; 8878; 4323; 3576; 3572; 6678; 3458; 5054; 5055; 6348; 3916; 1277; 1281; 2335
Glycolysis and Gluconeogenesis	49	49	13 (26.5%)	6.06762e-08	4.50521e-07	Wikipathways	WP534	TPI1; GPI; HK3; SLC2A3; GAPDH; ENO3; PFKP; ENO1; PFKM; DLAT; ALDOA; ALDOC; PGK1	2597; 6515; 5214; 5213; 230; 2821; 5230; 3101; 226; 1737; 7167; 2027; 2023
Lung fibrosis	64	64	14 (21.9%)	2.60559e-07	1.82085e-06	Wikipathways	WP3624	CCL2; CCL3; CXCL2; TIMP1; CCL5; CXCL8; DSP; CSF3; IL6; CTGF; TNF; CSF2; HGF; IL1B	2920; 1832; 3553; 6347; 7076; 3576; 1440; 3082; 1490; 7124; 1437; 6352; 3569; 6348
Senescence-Associated Secretory Phenotype (SASP)	13	13	7 (53.8%)	2.7721e-07	1.91469e-06	Wikipathways	WP3391	CXCL8; IL6; CTGF; IGFBP7; IGFBP4; IGFBP5; IL1A	3576; 3552; 3488; 3569; 3490; 1490; 3487
Folate Metabolism	66	66	14 (21.2%)	3.90525e-07	2.66634e-06	Wikipathways	WP176	CCL2; GPX1; APOB; SOD3; DHFR; ALB; SAA1; IL6; IFNG; TNF; GPX4; ABCA1; IL1B; SERPINE1	338; 5054; 213; 6288; 6649; 6347; 1719; 3569; 2876; 2879; 7124; 19; 3458; 3553
Focal Adhesion	207	207	26 (12.6%)	4.31935e-07	2.8828e-06	Wikipathways	WP306	ACTG1; ITGA1; BIRC3; MYL7; MYL2; COL3A1; COL2A1; MYL9; COL4A1; ITGA2B; THBS1; PPP1R12B; LAMA2; LAMA4; COL5A1; COL4A2; TNC; HGF; ACTB; FN1; MYL12A; CCND2; COL1A2; COL1A1; FLNA; VWF	7450; 7057; 330; 4660; 4633; 2316; 3672; 3674; 60; 3082; 10398; 2335; 3371; 58498; 10627; 3908; 1278; 894; 3910; 1277; 71; 1284; 1281; 1280; 1282; 1289
Vitamin B12 Metabolism	51	51	12 (23.5%)	8.1355e-07	5.2527e-06	Wikipathways	WP1533	CCL2; APOB; SOD3; CCL5; IFNG; ALB; SAA1; IL6; TNF; ABCA1; IL1B; SERPINE1	338; 5054; 213; 6288; 6649; 6347; 3458; 3569; 7124; 19; 6352; 3553
Focal Adhesion-PI3K-Akt-mTOR-signaling pathway	301	301	31 (10.3%)	2.76283e-06	1.67462e-05	Wikipathways	WP3932	IL7R; PPP2R1A; COL4A2; COL4A1; PRKAA1; NGFR; COL3A1; COL2A1; ITGA2B; GNG12; THBS1; FGF18; COL1A2; LAMA2; LAMA4; IL4R; CHRM2; COL5A1; HIF1A; TNC; HGF; FN1; SLC2A3; CSF3; F2R; GNG5; EIF4EBP1; COL1A1; VWF; LPAR1; LPAR5	5562; 7450; 7057; 1978; 57121; 5518; 3566; 6515; 1129; 3371; 3674; 2787; 4804; 3575; 1277; 8817; 1902; 2149; 3082; 2335; 3908; 55970; 3091; 1440; 1278; 3910; 1284; 1281; 1280; 1282; 1289
miR-509-3p alteration of YAP1-ECM axis	18	18	7 (38.9%)	4.28828e-06	2.38059e-05	Wikipathways	WP3967	FN1; COL1A1; SPARC; COL5A1; GPC6; COL3A1; EDNRA	1281; 2335; 1289; 10082; 1277; 1909; 6678
Allograft Rejection	91	91	15 (16.5%)	4.4306e-06	2.42213e-05	Wikipathways	WP2328	CD55; IFNG; CXCL8; HLA-A; CD40; TUBA1B; COL5A1; TNF; C4A; C4B; HLA-B; CCL21; IL1A; IL1B; CXCL12	3553; 3552; 7124; 6387; 3576; 3458; 6366; 720; 721; 1289; 1604; 958; 3105; 3106; 10376
PI3K-Akt Signaling Pathway	340	339	33 (9.7%)	4.52633e-06	2.44422e-05	Wikipathways	WP4172	IL7R; PPP2R1A; COL4A1; ITGA1; PRKAA1; NGFR; COL2A1; ITGA2B; GNG12; THBS1; FGF18; COL1A2; IGF2; LAMA2; LPAR5; LAMA4; IL4R; CHRM2; COL4A2; TNC; HGF; COL6A3; FN1; CCND2; CSF3; IL6; F2R; GNG5; EIF4EBP1; COL1A1; VWF; LPAR1; MCL1	5562; 7450; 7057; 3569; 1978; 3481; 57121; 5518; 3566; 1129; 3371; 3672; 3674; 2787; 4804; 3575; 1277; 4170; 8817; 1902; 2149; 3082; 2335; 3908; 55970; 1440; 1293; 1278; 894; 3910; 1284; 1280; 1282
Hypothesized Pathways in Pathogenesis of Cardiovascular Disease	25	25	8 (32.0%)	4.75162e-06	2.52006e-05	Wikipathways	WP3668	LTBP2; LTBP1; FBN2; FBN1; POSTN; CTGF; FLNA; SERPINE1	5054; 2200; 2201; 4053; 1490; 4052; 2316; 10631
Human Complement System	92	92	15 (16.3%)	5.09543e-06	2.65499e-05	Wikipathways	WP2806	DCN; CSNK1A1; CD55; CFB; VSIG4; CD59; PROS1; CD40; RPS19; THBS1; SELE; C4A; ITGA2B; ALB; A2M	213; 5627; 7057; 3674; 1452; 629; 1634; 2; 966; 6401; 720; 1604; 11326; 958; 6223
Inflammatory Response Pathway	33	33	9 (27.3%)	5.29491e-06	2.73494e-05	Wikipathways	WP453	TNFRSF1B; IL4R; FN1; IFNG; CD40; THBS1; COL1A2; COL1A1; COL3A1	7133; 958; 3458; 7057; 1278; 1277; 3566; 1281; 2335
Sudden Infant Death Syndrome (SIDS) Susceptibility Pathways	159	159	20 (12.6%)	9.06496e-06	4.52486e-05	Wikipathways	WP706	YWHAZ; SNTA1; PPARGC1B; GAPDH; CXCL8; RYR2; CHRM2; HIF1A; SLC25A4; IL6; PRKAR2B; TNF; C4A; C4B; TAC1; ALDOA; IL1A; IL1B; SCN5A; POU2F2	226; 3553; 3552; 6640; 7534; 7124; 3569; 291; 1129; 6262; 3576; 5577; 3091; 2597; 720; 721; 5452; 133522; 6863; 6331
Arrhythmogenic Right Ventricular Cardiomyopathy	74	74	13 (17.6%)	9.35551e-06	4.61188e-05	Wikipathways	WP2118	LAMA2; DES; DMD; ACTG1; ATP2A2; ITGA2B; RYR2; DSP; ITGA1; SLC8A1; ACTB; CDH2; CTNNA3	3908; 60; 1832; 6262; 29119; 3674; 1674; 1756; 6546; 71; 488; 3672; 1000
miRNA targets in ECM and membrane receptors	44	44	10 (22.7%)	9.4722e-06	4.61188e-05	Wikipathways	WP2911	LAMA4; FN1; ITGA1; THBS1; COL5A1; COL1A2; COL4A2; COL4A1; COL3A1; COL6A3	1289; 3672; 7057; 1293; 1278; 3910; 1284; 1281; 2335; 1282
Pathways in clear cell renal cell carcinoma	86	86	14 (16.3%)	1.0688e-05	5.11991e-05	Wikipathways	WP4018	SQSTM1; TGFB3; GPI; HK3; PFKM; GAPDH; HIF1A; PFKP; ENO1; TPI1; ENO3; ALDOA; ALDOC; PGK1	7043; 8878; 2821; 3091; 2597; 5230; 226; 7167; 2027; 2023; 5214; 5213; 230; 3101
Photodynamic therapy-induced HIF-1 survival signaling	36	36	9 (25.0%)	1.15662e-05	5.49626e-05	Wikipathways	WP3614	PTGS2; TGFB3; BNIP3L; SLC2A3; HIF1A; MCL1; BNIP3; SERPINE1; PGK1	665; 664; 5054; 5743; 5230; 6515; 7043; 4170; 3091
Cytokines and Inflammatory Response	29	28	8 (28.6%)	1.22325e-05	5.72133e-05	Wikipathways	WP530	CXCL2; IFNG; CSF2; CSF3; IL6; TNF; IL1A; IL1B	2920; 3553; 3552; 3458; 1440; 7124; 1437; 3569
IL1 and megakaryocytes in obesity	24	24	7 (29.2%)	3.75419e-05	0.000160431	Wikipathways	WP2865	CCL2; TIMP2; TIMP1; IFNG; F2R; IL1B; IL1R1	7077; 3554; 3553; 6347; 7076; 3458; 2149
Apoptosis-related network due to altered Notch3 in ovarian cancer	53	53	10 (18.9%)	5.32348e-05	0.000225868	Wikipathways	WP2864	IL7R; SQSTM1; TRAF1; HSPA5; SOCS3; HSPB1; THBS1; F2R; TNF; IER3	3309; 3575; 3315; 7057; 9021; 7124; 8870; 8878; 7185; 2149
Overview of nanoparticle effects	19	19	6 (31.6%)	8.38113e-05	0.000331893	Wikipathways	WP3287	PTGS2; FN1; CXCL8; IL6; TNF; COL4A1	3569; 2335; 1282; 5743; 3576; 7124
Pathogenic Escherichia coli infection	56	56	10 (17.9%)	8.69529e-05	0.000342053	Wikipathways	WP2272	YWHAZ; CTTN; ACTG1; TUBB6; TUBB4B; TUBA1A; TUBA1C; TUBA1B; ACTB; KRT18	60; 10383; 84617; 7534; 2017; 84790; 3875; 71; 10376; 7846
Calcium Regulation in the Cardiac Cell	149	149	17 (11.4%)	0.000144418	0.000546397	Wikipathways	WP536	YWHAZ; PKIG; CASQ1; ATP2A2; KCNJ5; CASQ2; RYR2; CHRM2; GNG12; RGS5; GNG5; GJA3; PLN; ATP2B1; PRKAR2B; SLC8A1; GNAS	490; 8490; 3762; 7534; 1129; 2787; 6262; 845; 5577; 2778; 844; 11142; 55970; 5350; 2700; 488; 6546
Hepatitis C and Hepatocellular Carcinoma	50	50	9 (18.0%)	0.000183624	0.000669156	Wikipathways	WP3646	PTGS2; CTTN; CXCL8; BIRC3; HIF1A; IL6; COL4A2; UCHL1; MMP1	330; 3576; 2017; 4312; 7345; 5743; 1284; 3569; 3091
Matrix Metalloproteinases	31	31	7 (22.6%)	0.000221669	0.000798009	Wikipathways	WP129	MMP14; MMP15; TIMP2; TIMP1; TNF; MMP3; MMP1	4323; 4324; 7076; 7077; 4312; 4314; 7124
TNF related weak inducer of apoptosis (TWEAK) Signaling Pathway	41	41	8 (19.5%)	0.000233915	0.000837021	Wikipathways	WP2036	CCL2; TRAF1; CCL5; BIRC3; IL6; TNF; TRIM63; TNFRSF12A	6347; 84676; 330; 7124; 6352; 3569; 7185; 51330
Electron Transport Chain	103	103	13 (12.6%)	0.000319953	0.00111795	Wikipathways	WP111	MT-CO1; MT-CO3; COX8A; NDUFB9; SLC25A5; SLC25A4; UCP1; NDUFS6; COX7A1; COX6B1; ATP5ME; ATP5MC3; NDUFA3	4514; 292; 291; 4726; 521; 518; 1340; 1346; 1351; 7350; 4696; 4512; 4715
Adipogenesis	131	131	15 (11.5%)	0.000336704	0.00115608	Wikipathways	WP236	LEP; LIF; CISD1; SOCS3; STAT6; SCD; HIF1A; IL6ST; IL6; LPL; LIFR; UCP1; AGT; SERPINE1; TNF	4023; 3572; 7124; 3569; 6319; 3952; 6778; 3091; 183; 7350; 9021; 5054; 3977; 3976; 55847
Cori Cycle	16	16	5 (31.2%)	0.000356823	0.00120428	Wikipathways	WP1946	TPI1; PFKP; GAPDH; GPI; PGK1	2597; 7167; 5230; 5214; 2821
Fibrin Complement Receptor 3 Signaling Pathway	36	36	7 (19.4%)	0.000588132	0.00192087	Wikipathways	WP4136	CCL2; CXCL3; RASSF5; IL6; TLR3; TNF; CXCL10	3569; 2921; 83593; 7124; 7098; 3627; 6347
Complement and Coagulation Cascades	59	59	9 (15.3%)	0.000661776	0.00211341	Wikipathways	WP558	CD55; CFB; PROS1; A2M; F2R; C4B; C1R; VWF; SERPINE1	629; 5054; 7450; 2; 5627; 721; 715; 2149; 1604
Type II interferon signaling (IFNG)	37	37	7 (18.9%)	0.000699849	0.00221122	Wikipathways	WP619	SOCS3; IFNG; HLA-B; OAS1; CXCL10; IL1B; IFIT2	3458; 3433; 3627; 3553; 9021; 4938; 3106
Dengue-2 Interactions with Complement and Coagulation Cascades	60	60	9 (15.0%)	0.000750553	0.00235888	Wikipathways	WP3896	CD55; CFB; PROS1; A2M; F2R; C4B; C1R; VWF; SERPINE1	629; 5054; 7450; 2; 5627; 721; 715; 2149; 1604
Parkin-Ubiquitin Proteasomal System pathway	73	73	10 (13.7%)	0.000808384	0.00252726	Wikipathways	WP2359	HSPA5; HSPA4; TUBA1C; TUBB4B; TUBA1A; HSPA8; TUBB6; TUBA1B; SEPT5; HSPA9	3309; 10383; 5413; 84617; 7846; 84790; 10376; 3312; 3308; 3313
Hypertrophy Model	20	20	5 (25.0%)	0.0011039	0.00336265	Wikipathways	WP516	IFNG; IL1A; EIF4EBP1; WDR1; IL1R1	3554; 3552; 1978; 3458; 9948
Complement Activation	22	22	5 (22.7%)	0.00175089	0.00490579	Wikipathways	WP545	C1R; CFB; C4A; C4B; CD55	629; 715; 1604; 720; 721
PPAR signaling pathway	68	68	9 (13.2%)	0.00186756	0.00518379	Wikipathways	WP3942	OLR1; SCD; CD36; FABP6; LPL; FABP3; UCP1; SLC27A6; MMP1	4023; 2172; 2170; 28965; 4312; 7350; 948; 6319; 4973
Gene and protein expression by JAK-STAT signaling after Interleukin-12 stimulation	36	36	6 (16.7%)	0.00330918	0.00847264	Wikipathways	WP4100	IFNG; HSPA9; MSN; CFL1; SERPINB2; PITPNA	4478; 5055; 3458; 1072; 3313; 5306
Regulation of Actin Cytoskeleton	151	151	14 (9.3%)	0.00399262	0.00984073	Wikipathways	WP51	BDKRB2; MAPK4; FN1; F2R; TMSB4X; ITGA1; CHRM2; GNG12; MSN; FGF18; MYL3; CFL1; ACTB; ACTG1	4478; 7114; 1129; 3672; 8817; 624; 1072; 5596; 60; 4634; 2149; 55970; 71; 2335
