# Supplementary material for: Network integration and modelling of dynamic drug responses at multi-omics levels
Source: Commun Biol. 2020 Oct 15;3:573. doi: 10.1038/s42003-020-01302-8 (PMC7567116; doi:10.1038/s42003-020-01302-8)
Supplement: Supplementary file 6 — Supplementary Data 4 [file 42003_2020_1302_MOESM6_ESM.xlsx]

## Sheet: Module genes - Proteome data
Genes identified with network propagation with proteome data
DOX-THE	DOX-TOX	EPI-THE	EPI-TOX	IDA-THE	IDA-TOX	DAU-THE	DAU-TOX
A2M	A2M	A2M	A2M	A2M	AIMP1	ACAT1	FBLN1
ABLIM1	ACTG1	ABAT	ACADM	ACAA1	ANP32A	ACTN1	FBN2
ACTR3	ACTR3	ACADM	ACO1	ACAA2	DARS	ACTN2	LAMA5
AFG3L2	AFG3L2	ACTG1	ACTG1	ACADM	EEF1B2	ACTN4	LAMC1
AGL	AHSG	AFG3L2	ACTN2	ACAT1	EEF1D	AFG3L2	LGALS1
AHSG	AKR1B1	AHSG	ACTN4	ACO2	PCBP1	AHNAK	LGALS3BP
AKR1B1	ALB	AK1	AFG3L2	ACTA2	A2M	AK1	NID1
ALB	ALDH18A1	AKR1A1	AHSG	ACTN2	ACAA1	AK2	NID2
ALDH18A1	ALDH2	AKR1B1	AK1	AFG3L2	ACAA2	ALDOC	ACAT1
ALDH2	ALDH6A1	ALB	AKR1A1	AHSG	ACADM	ARF4	ACLY
ALDH6A1	ALDOA	ALDH1B1	AKR1B1	AIFM1	ACAT1	ARHGDIA	ACTN1
ALDOA	ALDOC	ALDH9A1	ALB	AK2	ACO2	ATP5A1	ACTN2
ALDOC	ANXA7	ANP32A	ALDH1B1	AKR1B1	ACTA2	ATP6V0D1	AFG3L2
ANXA7	APOE	ANXA1	ALDH9A1	ALB	ACTN2	C1QBP	AK1
APOE	ARHGDIA	ANXA11	ALDOA	ALDOA	AFG3L2	CHMP4B	AK2
ARF4	ARPC1A	ANXA2	ALDOC	ALDOC	AHSG	CKB	ALDOC
ARHGDIA	ARPC3	ANXA7	ANP32A	ANXA2	AIFM1	CKM	APEX1
ARL8B	C1QBP	APEH	ANXA1	ATP5A1	AK2	CKMT2	ARF4
ARPC1A	C3	APEX1	APEX1	ATP5B	AKR1B1	COX5A	ARHGDIA
ARPC3	C5	APOE	APOE	ATP5D	ALB	COX6B1	ATP6V0D1
B2M	CACNA2D1	ARHGDIA	ARHGDIA	ATP5H	ALDOA	CTNNB1	C1QBP
BCKDHA	CALU	ATP5D	B2M	ATP5O	ALDOC	CTNND1	CCT4
C1QBP	CAP1	ATP5F1	C1QBP	CALR	ANXA2	DCTN2	CHMP4B
C3	CAPZB	ATP5L	C4A	CALU	ANXA7	DDOST	CKB
C5	CBR1	ATP5O	CALR	CAP1	ATP5B	ETFA	CKM
CACNA2D1	CCT3	B2M	CALU	CFL1	ATP5D	EZR	CKMT2
CALR	CCT4	C1QBP	CAP1	CKB	ATP5H	FLOT2	COX5A
CALU	CCT6A	C4A	CBR1	CKMT2	ATP5O	G6PD	COX6B1
CAP1	CCT8	CALR	CD44	COL4A1	CALR	GBE1	DDOST
CBR1	CFL1	CALU	CFL1	COL4A2	CALU	GDI1	EEF1A2
CCT3	CHCHD3	CAP1	CKB	COPB2	CAP1	GPI	EEF1D
CCT6A	CKB	CBR1	CLIC1	COPG1	CFL1	GSTO1	ETFA
CFL1	CKM	CFL1	COL1A2	COX4I1	CKB	HADH	EZR
CHMP4B	CMPK1	CKB	COL4A2	COX5B	CKMT2	HSP90B1	G6PD
CKB	COL1A1	CLIC1	COL6A1	COX6B1	COX4I1	HSPE1	GBE1
CKM	COL1A2	COL1A1	COX6B1	COX6C	COX5B	IDH1	GDI1
CMPK1	COL4A1	COL1A2	COX6C	COX7A2	COX6C	IDH2	GPI
COL1A1	COL4A2	COL4A1	CS	CS	CS	ILK	GSTO1
COL1A2	CORO1B	COL4A2	CTNNA1	CTSB	CSRP3	IMMT	HADH
CORO1B	COX6B1	COL6A1	CYB5R3	DDX39B	CTSB	IMPA1	HMGB2
COX6B1	COX6C	COX6B1	CYC1	DES	DDX39B	IVD	HNRNPC
COX6C	CS	COX6C	DNM1L	DLAT	DLAT	MDH1	HNRNPR
CS	CTSB	CS	DSP	DLST	DLST	MRPL24	HSP90B1
CTSB	CTSD	CTNNA1	ECH1	DSP	ENO2	NANS	HSPE1
CTSD	DBNL	CYB5R3	ECI1	EIF4A1	ETFB	NCAM1	HYOU1
DBN1	DBT	CYC1	ETFA	EIF5A2	F2	NDUFA9	IDH1
DBNL	DLD	DNM1L	EZR	ENO1	FABP3	NDUFS8	IDH2
DDX39B	ECH1	DSP	FABP3	ENO2	FABP5	NDUFV1	ILK
DECR1	EEF1A2	ECH1	FDPS	ETFB	FH	NDUFV2	IMPA1
ECH1	EEF1B2	ECI1	FKBP1A	EZR	FKBP1A	PDHB	IVD
EEF1B2	EEF1D	ETFA	FLNC	F2	GBE1	PDK1	LDHA
EEF1D	EIF4A2	FABP3	GAA	FH	GOT1	PFKM	MDH1
EIF4A2	ENO1	FDPS	GBE1	FLNC	GSR	PGD	MRPL12
EIF5A2	ENO2	FKBP1A	GCDH	GLO1	HADHA	PGK1	NANS
ENO2	EPPK1	G6PD	GDI1	GOT1	HADHB	PGM1	NCAM1
EPPK1	EPRS	GAA	GLO1	GSR	HBA1	PPIB	NDUFA9
EPRS	ETFA	GAPDH	GOT1	HADHA	HNRNPA2B1	PRDX2	NDUFS8
ETFA	F2	GDI1	GPI	HADHB	HNRNPH2	PRMT1	NDUFV1
F2	F5	GLO1	GSR	HBA1	HSPA9	PSAP	NDUFV2
F5	FABP3	GLS	HADH	HNRNPDL	HSPE1	PSMB5	PDHB
FASN	FASN	GNS	HADHA	HNRNPH2	IDH2	PSMC2	PFKM
FBLN1	FBLN1	GOT1	HADHB	HSPA9	IDH3A	PSMC4	PGD
FBN2	FBN2	GPI	HBA1	HSPE1	KRT7	PSMC5	PGK1
FDPS	FDPS	GSR	HIST1H1B	IDH2	LAMA5	PSMD3	PGM1
GBE1	FHL1	HADH	HMGB2	IDH3A	LAMC1	PSMD4	PPIA
GC	FKBP1A	HADHA	HSPA1B	IMMT	LDHA	PSMD6	PPIB
GDI1	FLNC	HBA1	HSPA9	JUP	LGALS1	PSME1	PPP1R12A
GLO1	G6PD	HIST1H1B	HSPE1	KRT7	LGALS3BP	PSME2	PRDX2
GOT1	GAA	HMGB1	IDH2	LDHA	MYH7	RDX	PSAP
GRPEL1	GBE1	HMGB2	IDH3A	LGALS1	NAP1L1	RPL14	PSMC2
GSTO1	GC	HNRNPA0	ILK	LGALS3BP	NAP1L4	RPL17	PSME1
HADH	GDI1	HNRNPDL	IVD	LMNB1	NEBL	RPL18	PSME2
HADHA	GFM1	HNRNPH3	JUP	LMNB2	NES	RPL24	PTMA
HADHB	GLO1	HSPA1B	KRT18	LRPPRC	NID1	RPS12	RANBP1
HAGH	GNS	HSPE1	KRT8	MSN	NID2	RPS20	RDX
HBA1	GOT1	HTRA1	LAMB1	MYBPC3	NPEPPS	RPS23	RPL14
HSPA9	GRPEL1	IDH2	LAMB2	MYH7	OXCT1	RPS27A	RPL17
HSPE1	GSTO1	IVD	LAMC1	MYL6	P4HB	RPS28	RPL18
IDH2	HADH	JUP	LAMP2	MYOM1	PABPC4	RPS9	RPL24
IMMT	HAGH	KRT18	LDHA	MYOZ2	PARK7	SDHB	RPL8
ISYNA1	HBA1	KRT19	LGALS1	NDUFS8	PDHA1	SEC22B	RPN1
IVD	HIST1H1B	KRT8	LGALS3BP	NDUFV1	PDHB	SHMT2	RPS12
LAMC1	HNRNPL	LAMB1	LMAN2	NES	PDIA4	SPTB	RPS23
LDHA	HSDL2	LAMB2	LMNB1	NID1	PDIA6	SUCLA2	RPS27A
LMAN2	HSPA9	LAMC1	LMNB2	NID2	PDLIM1	SVIL	RPS28
LTA4H	HSPE1	LAMP2	LRP1	NPEPPS	PEBP1	TMED9	SDHB
MAP1B	IDH2	LDHA	LYPLA1	OXCT1	PGD	TNNT2	SHMT2
MDH1	IMMT	LGALS1	MDH2	P4HB	PGM1	TPM1	SUCLA2
MDH2	ISYNA1	LGALS3BP	MRPS23	PABPC4	PHB	TXN	TMED9
MRPL12	IVD	LMAN2	MYBPC3	PDHA1	PHB2	TXNRD1	TNNT2
MRPS27	LAMC1	LRP1	MYH7	PDHB	PPIB	UCHL1	TPM1
MRPS28	LDHA	MDH2	MYL2	PDIA4	PRDX2	UGDH	TUBB2A
MSN	LGALS1	MRPS23	NDUFA7	PDIA6	PRDX3	UQCRH	TXN
NDUFA10	LMAN2	MTHFD1	NDUFS6	PDLIM1	PRKCSH	FBLN1	TXNRD1
NDUFB4	LTA4H	NAMPT	NEBL	PEBP1	PYGB	LAMA4	UCHL1
NDUFS4	MDH1	NANS	NES	PGM1	SCP2	LAMA5	UGDH
NDUFS6	MDH2	NDUFA7	NID1	PHB	SDHA	LAMC1	UQCRH
NDUFV2	MRPL12	NDUFS6	NID2	PHB2	SLC25A3	LGALS1	XRCC5
NID1	MRPS27	NID1	NIPSNAP2	PPIB	SOD1	LGALS3BP
NID2	MRPS36	NID2	OXCT1	PRKCSH	SORBS2	NID1
NPEPPS	MSN	NIPSNAP2	P4HB	RPL32	SSBP1	NID2
NUCB2	MYBPC3	NUCB2	PCCB	SCP2	STMN1
P4HB	MYH4	P4HA1	PDHA1	SDHA	SUCLA2
PAFAH1B1	MYH7	P4HB	PDHB	SOD1	SUCLG1
PCBP1	NDUFA10	PABPC4	PDHX	SORBS2	TNNC1
PCBP2	NDUFA8	PDHA1	PDIA4	SPTAN1	TNNI1
PDIA4	NDUFS6	PDHB	PDIA6	STMN1	TNNT2
PDIA6	NDUFV2	PDHX	PDLIM1	SUCLA2	TPI1
PFKM	NID1	PDIA4	PFKM	SUCLG1	TPM1
PFKP	NID2	PDIA6	PFKP	TKT	TTN
PGD	NPEPPS	PFKM	PGD	TNNC1	TUBB3
PGK1	OGDHL	PFKP	PGK1	TNNI1	TUFM
PGM1	PAFAH1B1	PGD	PGM1	TNNT2	UQCRC2
PLIN3	PCBP1	PGK1	PHGDH	TPI1	VCL
PMPCB	PCBP2	PGLS	PKP2	TPM1
PPIB	PDIA4	PGM1	PMPCB	TTN
PRDX1	PDIA6	PHGDH	PPIA	TUFM
PRDX2	PFKM	PKP2	PPIB	UQCRC2
PRDX3	PFKP	PMPCB	PPIF	UQCRFS1
PRDX4	PGD	PPIA	PRDX2	VCL
PRDX5	PGK1	PPIB	PRDX3	VDAC1
PRKCSH	PGM1	PPIF	PRDX5	VDAC2
PSAP	PMPCB	PRDX2	PRKCSH	AIMP1
RAB10	PPIA	PRDX3	PSAP	ANP32A
RAB11B	PPIB	PRDX5	PTMS	DARS
RAB1A	PPP1R12A	PRKCSH	PYGB	EEF1B2
RAB7A	PRDX1	PSAP	RCN1	EEF1D
RBP4	PRDX2	PTMS	RDX	PCBP1
RCN1	PRDX3	RCN1	S100A11
RPL17	PRDX4	RDX	SAMM50
RPL27A	PRDX5	S100A11	SHMT2
RPS12	PSAP	SAMM50	SOD1
RPS23	RBP4	SH3GLB1	SOD2
RPS27A	RPL14	SHMT2	SPTAN1
SARS	RPS23	SOD1	SRI
SEC22B	SARS	SOD2	STMN1
SEC24C	SEC22B	SRI	SUCLA2
SEC31A	SEC24C	STOML2	SUCLG1
SERPINC1	SEC31A	SUCLA2	SUCLG2
SERPINH1	SERPINH1	SUCLG1	TAGLN2
SLC25A13	SHMT2	SUCLG2	TALDO1
SPRYD4	SLC25A13	TAGLN2	TGFBI
SRI	SRI	TALDO1	TKT
STIP1	STIP1	TGFBI	TLN1
SUCLA2	SUCLA2	THBS1	TMED9
SUCLG1	SUCLG1	TKT	TNNI1
SUCLG2	SUCLG2	TLN1	TNNT2
TAGLN2	TGFBI	TMED9	TPI1
TGFBI	THBS1	TPI1	TPM1
THBS1	TIMM13	TPT1	TPM4
TIMM13	TIMM9	TUBB6	TRIM55
TIMM9	TKT	TUFM	TUBB6
TKT	TMED9	UGDH	TUFM
TMED9	TNNI1	UQCRFS1	UGDH
TPI1	TNNT2	VTN	UQCRFS1
TUFM	TOMM22	WARS	VTN
UGDH	TOMM70	PSMA6	WARS
UQCRC1	TPI1	PSMB2
UQCRC2	TPM1	PSMB4
UQCRFS1	TPM4	PSMB5
USMG5	TUFM	PSMD3
VPS29	TXN	PSME2
WARS	UGDH	USP14
YBX3	UQCRC2	FLNC
FLNC	WARS	MYBPC3
MYBPC3	ZYX	MYH7
MYH7	PSMA4	MYL2
MYL2	PSMB5	NEBL
TNNI1	PSMC5	TNNI1
TNNT2	PSMC6	TNNT2
TPM2	PSME1	TRIM55
TPM4	PSME2
TRIM55	USP14

## Sheet: Module genes - Transcriptome da
Genes identified with network propagation with transcriptome data
DOX-THE	DOX-TOX	EPI-THE	EPI-TOX	IDA-THE	IDA-TOX	DAU-THE	DAU-TOX
ACTB	ACAA2	ACTA1	ACTA1	A2M	A2M	BFSP2	A2M
AGT	ACTB	ACTA2	ACTA2	ACTA2	ACTA2	CCL2	ACTA2
ALB	AGT	ACTG1	ACTB	ACTC1	ACTC1	CCL21	AES
APOD	ALB	AKR1B1	ACTG1	ACTG1	ALB	COL2A1	B2M
BDKRB2	BDKRB2	ALDOA	AKR1B1	ALB	ALDOC	COL4A2	C4A
CCL3	CCL3	APOD	ALDOA	APOB	APOB	CTGF	CCL2
CCL5	CCL5	CCL2	APOD	APOD	ATP1A1	CTSB	CCL21
CCL7	CCL7	CCL3	CCL2	ATP1A1	ATP2B4	CXCL12	COL4A2
CCL8	CCL8	CCL5	CCL3	ATP2B4	C3	CXCL13	CTSB
CD36	CD36	CCL7	CCL5	C3	C4A	DCN	CXCL12
CD93	CD93	CCL8	CCL7	C4A	C4B	FBN1	CXCL13
CDH5	CDH5	CD36	CCL8	C4B	CANX	FBN2	DCN
CFB	CFB	CNN1	CD36	CANX	CASQ2	FN1	DMRT3
CNN1	CNN1	COL1A1	CNN1	CASQ2	CCL2	HGF	DSP
COL1A1	COL1A1	COL1A2	COL1A1	CCL2	CCL5	IGFBP4	DYNC1H1
COL1A2	COL1A2	COL3A1	COL1A2	CCL3	CCL7	IGFBP5	EWSR1
COL5A1	COL5A1	COL4A1	COL3A1	CCL5	CCL8	ITGA2B	FAM192A
CTNNA3	CXCL10	COL5A1	COL4A1	CCL7	CD36	KLK6	FBN1
CXCL10	CXCL2	CTSB	COL5A1	CCL8	CD93	KRT81	FBN2
CXCL2	CXCL6	CXCL1	CTSB	CD36	CFB	LAMA4	FN1
CXCL6	DCN	CXCL10	CXCL1	CFB	CHST15	LTBP1	FOXD4L6
DCN	DES	CXCL6	CXCL10	CFL1	CNN1	NID2	FREM2
DES	DPP4	CXCL8	CXCL6	CHST15	COL1A1	PDYN	HGF
DPP4	ENO3	DCN	CXCL8	CNN1	COL1A2	PRSS2	HK1
ENO3	ERFE	EEF2	DCN	COL1A1	COL3A1	S100A10	HLA-B
F13A1	F13A1	ENO1	EEF2	COL1A2	COL5A1	SAA1	IGF2
FHL1	FLNA	ENO3	ENO1	COL3A1	CTSB	SCUBE3	IGFBP4
FLNA	FN1	FBN1	ENO3	COL5A1	CXCL1	SEMG2	IGFBP5
FN1	FSTL1	FN1	FBN1	CTSB	CXCL10	SERPINE2	ITGA2B
FSTL1	HBA1	FSTL1	FN1	CXCL1	CXCL6	SERPINF1	IVL
HBA1	HFE2	GAPDH	FSTL1	CXCL10	DCN	SLPI	KLK6
HFE2	HLA-DPA1	GPC1	GAPDH	CXCL6	DMD	TGFB3	LAMA4
HLA-DPA1	HLA-DRA	GPX4	GPC1	DCN	DPYSL3	TGFBI	LEP
HLA-DRA	IGF1	IGF1	GPX4	DPYSL3	DSTN	TNC	LTBP1
IGF1	IL1A	LRPAP1	IGF1	DSTN	DTNA	ACTA2	MID1
IL1A	IL1B	MFAP5	LRPAP1	EEF2	ENO3	AES	MYH6
IL1B	IL32	MMP3	MFAP5	F13A1	F13A1	BNIP3L	MYL7
IL32	LRPAP1	MYH11	MMP3	FBN2	FBN2	DMRT3	NID2
LRPAP1	MMP14	MYH6	MYH11	FN1	FHL2	DSP	NUMA1
MMP14	MMP3	MYH7	MYH6	HBA1	FN1	DYNC1H1	OBSL1
MMP3	MSN	MYL7	MYH7	HK1	HBA1	EWSR1	PDYN
MSN	MYH6	NPPB	MYL7	IARS2	HIF1A	FAM192A	PRKAA1
MYH6	MYH7	OGN	OGN	IGF1	HK1	FOXD4L6	PRSS2
MYH7	MYL2	PF4	PF4	IGF2	HLA-B	HK1	PVR
MYL2	MYPN	PGK1	PGK1	IGFBP7	HSPA9	IVL	RASSF5
MYPN	OGN	PPP2R1A	PPP2R1A	IL1A	IARS2	MYH6	S100A10
PAPPA	PAPPA	PRDX2	PRDX2	IL1B	IGF1	NPM1	S100A8
PCSK1	PCSK1	PRELP	PRELP	LGALS3BP	IGF2	NUMA1	SAA1
PF4	PECAM1	PRKAA1	PRKAA1	LRPAP1	IGFBP7	OBSL1	SCMH1
PLAT	PF4	PTGDS	PTGDS	LTBP1	IL1A	PRKAA1	SCUBE3
PPIB	PLAT	PTPA	PTPA	MFAP5	IL1B	RACK1	SEMG2
PROS1	PPIB	ROBO1	ROBO1	MMP1	LDB3	RASSF5	SERPINE2
PTGDS	PRKAR2B	RPL15	RPL15	MMP10	LGALS3BP	RPL26	SERPINF1
RPL19	PROS1	RPL19	RPL19	MMP3	LRPAP1	RPLP0	SLPI
RPL8	RPL19	RPL35	RPL35	MYBPC3	LTBP1	RPLP2	SPINK1
RPS19	RPL8	RPL3L	RPL3L	MYH6	MFAP5	S100A8	TGFBI
RPS8	RPS19	RPL8	RPL8	MYH7	MMP1	SCMH1	TMSB4X
SELE	RPS8	RPS17	RPS17	MYL2	MMP10	TMSB4X	TNC
SERPINB2	RYR2	RPS19	RPS19	MYL7	MMP3	TPM1	TNNI1
SERPINE1	SELE	RPS8	RPS8	PEBP1	MSN	TPM3	TPM1
SFRP2	SERPINB2	S100A6	S100A6	PF4	MYBPC3	TPT1	TPM3
SGCD	SERPINE1	SEC31A	SEC31A	PPIB	MYH6	TRAF1	TPT1
SGCG	SFRP2	SFRP4	SFRP4	PRELP	MYH7	TUBA1A	TRAF1
SPARC	SGCD	SLC27A6	SLC27A6	PTGDS	MYL2	TUBA1B	TUBA1A
TGFBI	SGCG	SLIT2	SLIT2	RPL19	MYL7	TUBA1C	TUBA1B
THBS1	SPARC	SPARC	SPARC	RPL3	MYOM1	VIM	TUBA1C
TLR3	TGFBI	TGFBI	TGFBI	RPL8	MYOM2	XRCC5	VIM
TMSB4X	THBS1	THBS1	THBS1	RPLP1	PDLIM5		XRCC5
TNF	TLR3	TIMP1	TIMP1	RPN1	PEBP1
TNFRSF1B	TMSB4X	TMSB4X	TMSB4X	RPS12	PF4
TNFSF10	TNF	TNF	TNF	RPS19	PGK1
TNNC1	TNFRSF1B	TNFRSF1B	TNFRSF1B	RTN4	PPIB
TNNI1	TNFSF10	TNFSF10	TNFSF10	SEC23A	PRELP
TPM3	TNNC1	TNNC1	TNNC1	SEC31A	PTGDS
TTN	TNNI1	TNNI1	TNNI1	SERPINE1	RPL3
TUBA1C	TPM3	TNNI3	TNNI3	SERPINH1	RPL8
TUBB6	TTN	TPM1	TPM1	SLC25A3	RPLP1
TXNIP	TUBA1C	TPM2	TPM2	SPARC	RPN1
TYRP1	TUBB6	TPM3	TPM3	SYNE1	RPS12
VCAN	TYRP1	TTN	TTN	TAC1	RPS19
VWF	VCAN	VCAN	VCAN	TGFBI	RPS24
ZBTB16	VWF	VIP	VWF	THBS1	RTN3
		VWF	WDR1	TIMP1	RTN4
		WDR1	HLA-DPA1	TMSB4X	RYR2
		HLA-DPA1	HLA-DRA	TNC	SCN5A
		HLA-DRA	IMPAD1	TNNC1	SEC23A
		IMPAD1	ITM2B	TNNI1	SEC31A
		ITM2B	SELE	TNNT2	SERPINE1
		SELE	TLR3	TPM1	SGCD
		TLR3		TPM2	SGCG
				TPM3	SLC25A3
				TRIM63	SLC25A4
				TUBA1A	SLC25A5
				TUBA1C	SNTA1
				TUBB6	SPARC
				TUFM	SYNE1
				UBE2C	TCAP
				VCAN	TGFBI
				VWF	THBS1
				COX6B1	TIMP1
				COX6C	TMSB4X
				MPV17	TNC
				NDUFA10	TNNC1
				NDUFS6	TNNI1
				UQCRFS1	TNNT2
					TPM1
					TPM2
					TPM3
					TRIM63
					TTN
					TUBA1A
					TUBA1C
					TUBB6
					TUFM
					UBE2C
					USP28
					VCAN
					VWF
					XBP1
					COX6B1
					COX6C
					MPV17
					NDUFA10
					NDUFS6
					UQCRFS1

## Sheet: Module genes - Integrated data
Genes identified with network propagation with combined proteome and transcriptome data
DOX-THE	DOX-TOX	EPI-THE	EPI-TOX	IDA-THE	IDA-TOX	DAU-THE	DAU-TOX
A2M	A2M	A2M	A2M	A2M	A2M	ACAT1	A2M
ACTR3	ACAA2	ABAT	ACADM	ACAA1	ACAA1	ACTN2	ACAT1
AFG3L2	AHSG	ACADM	ACO1	ACAA2	ACAA2	ACTN4	ACLY
AHSG	AKR1B1	ACTN4	ACTA2	ACADM	ACADM	AFG3L2	ACTA2
AKR1B1	ALB	AFG3L2	ACTG1	ACAT1	ACAT1	AHNAK	ACTN2
ALB	ALDH2	AHSG	ACTN2	ACO2	ACO2	AHSG	AFG3L2
ALDH18A1	ALDH6A1	AK1	ACTN4	ACTA2	ACP2	ALB	AHSG
ALDH2	ALDOA	AKR1A1	AHSG	AFG3L2	ACTA2	ALDOC	AK1
ALDH6A1	ALDOC	AKR1B1	AK1	AHSG	ACTC1	ANXA7	AK2
ALDOA	ANXA7	ALB	AKR1A1	AK1	ACTG1	ARHGDIA	ALB
ALDOC	APOE	ALDH1B1	AKR1B1	AKR1B1	ACTN2	ATP6V0D1	ALDOC
APEH	ARHGAP1	ALDH9A1	ALB	ALB	AFG3L2	B2M	ANXA7
APOE	ARHGDIA	ALDOA	ALDH1B1	ALDOA	AHSG	C1QBP	ARF4
ARF4	C1QBP	ANXA1	ALDH9A1	ALDOC	AK1	C4A	ARHGDIA
ARHGAP1	C3	ANXA11	ALDOA	ANXA2	AK2	CKB	ATP6V0D1
ARHGDIA	C5	ANXA2	ALDOC	APOB	AKR1B1	CKM	B2M
ARPC1A	CACNA2D1	ANXA7	ANXA1	ATP5D	ALB	CKMT2	C1QBP
ARPC3	CALU	APEH	APOE	ATP5E	ALDOA	COL4A2	C4A
B2M	CAP1	APOE	ARHGDIA	ATP5H	ALDOC	COX5A	CHMP4B
BCKDHA	CBR1	ARHGDIA	ATP2A2	C3	APOB	COX6B1	CKB
C3	CCL5	ATP5F1	C1QBP	C4A	ATP1A1	CTGF	CKM
C5	CCL7	B2M	C3	C4B	ATP2B4	CTSB	CKMT2
CACNA2D1	CCL8	C1QBP	C4A	CALR	ATP5H	DCN	COL4A2
CALR	CCT3	C3	C5	CALU	ATP5O	DCTN2	COX5A
CALU	CCT6A	C4A	CALR	CANX	C3	DDOST	COX6B1
CAP1	CCT8	CALR	CALU	CAP1	C4A	DMPK	CTGF
CBR1	CD36	CALU	CAP1	CASQ2	C4B	ETFA	CTSB
CCL5	CD93	CBR1	CBR1	CCL2	CALR	FBLN1	DCN
CCL7	CFB	CCL2	CCL2	CCL5	CALU	FBN1	DDOST
CCL8	CFL1	CCL5	CCL5	CCL7	CANX	FBN2	DMPK
CCT3	CHCHD3	CCL7	CCL7	CCL8	CAP1	GBE1	EDNRA
CCT6A	CKB	CCL8	CCL8	CD36	CASQ2	GBP2	ETFA
CD36	CKM	CD36	CD36	CD93	CCL2	GDI1	EWSR1
CD40	CKMT2	CFB	CD44	CFB	CCL5	GPI	EZR
CD93	CMPK1	CKB	CFB	CFL1	CCL7	GSTO1	F2R
CFB	CNN1	CNN1	CFL1	CKB	CCL8	HADH	FAM192A
CFL1	COL1A1	COL1A1	CKB	CKM	CD36	HBA1	FBLN1
CHMP4B	COL1A2	COL1A2	CNN1	CKMT2	CD93	HBD	FBN1
CKB	COL4A1	COL3A1	COL1A1	CNN1	CFB	HGF	FBN2
CKM	COL5A1	COL4A1	COL1A2	COL18A1	CFL1	HOXA2	FOXD4L6
CMPK1	COL6A1	COL4A2	COL3A1	COL1A1	CKB	HOXD8	G6PD
COL1A1	COX6B1	COL5A1	COL4A1	COL1A2	CKM	HSP90B1	GBE1
COL1A2	COX6C	COL6A1	COL4A2	COL3A1	CKMT2	HSPE1	GBP2
COL5A1	CS	COX6B1	COL5A1	COL4A1	CNN1	IDH2	GDI1
COL6A1	CTSB	COX6C	COL6A1	COL4A2	COL1A1	IGFBP5	GNAI2
CORO1B	CTSD	CS	CS	COL5A1	COL1A2	IMPA1	GPI
COX6B1	CXCL10	CTSB	CTSB	COPB2	COL3A1	IVD	GSTO1
COX6C	DBNL	CXCL10	CXCL10	COPG1	COL5A1	KRT6A	HADH
CS	DBT	CXCL8	CXCL8	COX4I1	COX4I1	LAMA4	HK1
CTSB	DCN	CYB5R3	CYB5R3	COX5B	COX5B	LAMA5	HOXA2
CTSD	DES	CYC1	DCN	COX6B1	COX6B1	LAMC1	HOXD8
CXCL10	DLD	DCN	ECH1	COX6C	COX6C	LDHAL6A	HSD11B1
DBN1	DPP4	DNM1L	ENO1	COX7A2	COX7A2	LGALS1	HSP90B1
DBNL	ECH1	EIF3G	ENO3	CS	CS	LGALS3BP	HSPE1
DCN	EEF1A2	EIF3I	ETFA	CSRP3	CSRP3	LTBP1	HYOU1
DDX39B	EEF1B2	ENO1	EZR	CTSB	CTSB	MDH1	IDH1
DECR1	EEF1D	ENO3	FABP3	CXCL10	CXCL10	MYH6	IDH2
DNM1L	EIF4A2	ETFA	FBN1	DCN	DCN	MYL7	IGF2
DPP4	ELOC	FABP3	FBN2	DECR1	DECR1	NANS	IGFBP4
ECH1	ENO1	FBN1	FDPS	DLAT	DLAT	NCAM1	IGFBP5
EEF1B2	ENO3	FBN2	FKBP1A	DLST	DLST	NDUFS8	IMPA1
EEF1D	EPRS	FDPS	FLNC	DSTN	DMD	NDUFV1	IVD
EIF4A2	ETFA	FHL1	FN1	EIF5A2	DSTN	NDUFV2	LDHA
EIF5A2	F13A1	FKBP1A	GAA	ENO2	DTNA	NID1	LDHAL6A
ENO2	F2	FLNC	GAPDH	ENO3	ENO2	NID2	LEP
ENO3	F5	FTL	GBE1	EREG	ENO3	P4HA1	LTBP1
EPPK1	FABP3	GAA	GC	ETFB	EREG	P4HA2	MDH1
EPRS	FASN	GAPDH	GDI1	F13A1	ETFB	P4HB	MYH6
ETFA	FBLN1	GC	GLG1	F2	F13A1	PDHB	MYL7
F13A1	FBN2	GDI1	GLO1	FBN2	F2	PDHX	NANS
F2	FDPS	GLO1	GOT1	FH	FBN2	PDIA6	NDUFS8
F5	FHL1	GOT1	GPI	FLNC	FH	PDK1	NDUFV1
FASN	FKBP1A	GPI	GPX4	FN1	FHL2	PDYN	NDUFV2
FBLN1	FLNC	GPX4	GSR	GOT1	FKBP1A	PGD	NIPSNAP2
FBN2	FN1	GSR	HADH	HADHA	FLNC	PGK1	NOS1
FDPS	G6PD	HADH	HADHA	HADHB	FN1	PGM1	PDHB
GBE1	GAA	HBA1	HADHB	HBA1	GOT1	PPIB	PDHX
GC	GBE1	HIST1H1B	HBA1	HK1	HBA1	PRDX2	PDYN
GDI1	GC	HLA-DPA1	HIST1H1B	HSPA9	HK1	PSAP	PFKM
GLO1	GDI1	HLA-DRA	HLA-DPA1	HSPE1	HSPA9	PSMC4	PGD
GOT1	GFM1	HSPA1B	HSPA1B	IARS2	HSPE1	PSMD4	PGK1
GRPEL1	GLO1	HSPE1	HSPA9	IDH2	IARS2	PSME1	PGM1
HADH	GNS	HTRA1	HSPE1	IDH3A	IDH2	PSME2	PPIB
HADHA	GOT1	IDH2	IDH2	IGF1	IDH3A	RACK1	PRDX2
HADHB	GRPEL1	IGF1	IDH3A	IGF2	IGF1	RPL17	PSAP
HAGH	GSTO1	IGFBP7	IGF1	IGFBP7	IGF2	RPL26	PSME1
HBA1	HADH	IL1B	IGFBP7	IL1B	IGFBP7	RPS12	RANBP1
HLA-DPA1	HAGH	IMMT	ITIH2	IMMT	IL1B	RPS23	RASSF5
HSPA9	HBA1	IMPAD1	ITIH5	LGALS1	IMMT	RPS27A	RDX
HSPE1	HIST1H1B	ITIH2	ITM2B	LGALS3BP	LAMA5	S100A10	S100A10
IDH2	HLA-DPA1	ITPA	ITPA	LPL	LAMC1	SAA1	SAA1
IGF1	HSDL2	IVD	IVD	LRPPRC	LDHA	SDHB	SCMH1
IL1A	HSPE1	KRT18	KRT18	LTBP1	LGALS1	SEC22B	SDHB
IL1B	IDH2	KRT19	KRT8	MFAP5	LGALS3BP	SERPINE2	SERPINE2
IMMT	IGF1	KRT8	LAMB1	MMP1	LPL	SHMT2	SHMT2
ISYNA1	IL1B	LAMB1	LAMC1	MMP10	LTBP1	SLC25A41	SLC25A41
ITIH2	ISYNA1	LAMB2	LAMP2	MMP3	MFAP5	SPARC	SUCLA2
ITPA	ITIH2	LAMC1	LDHA	MSN	MMP1	SPTB	TGFB3
IVD	ITPA	LAMP2	LGALS1	MYBPC3	MMP10	SUCLA2	TGFBI
LAMC1	IVD	LDHA	LGALS3BP	MYH6	MMP3	SVIL	TMED9
LAMP2	LAMC1	LGALS1	LMAN2	MYH7	MPV17	TGFB3	TMSB4X
LDHA	LAMP2	LGALS3BP	LMNB1	MYL2	MSN	TGFBI	TNNI1
LMAN2	LDHA	LRP1	LRP1	MYL6	MYBPC3	TMED9	TNNT2
LTA4H	LGALS1	MDH2	LRPAP1	MYL7	MYH6	TMSB4X	TPI1
MDH1	LMAN2	MFAP5	LYPLA1	MYOM1	MYH7	TNC	TPM1
MDH2	LTA4H	MMP3	MDH2	MYOZ2	MYL2	TNNT2	TPM3
MMP14	MDH1	MRPS23	MFAP5	NDUFA10	MYL7	TPI1	TPT1
MMP3	MDH2	MTHFD1	MMP3	NDUFS6	MYOM1	TPM1	TRAF1
MRPL12	MMP14	MYBPC3	MYBPC3	NDUFS8	MYOM2	TPM3	TUBA1A
MRPS28	MMP3	MYH6	MYH6	NEBL	NDUFA10	TUBA1C	TUBA1C
MSN	MRPL12	MYH7	MYH7	NID1	NDUFS6	TXN	TUBB2A
NDUFA10	MRPS36	MYL2	MYL2	NID2	NEBL	TXNRD1	TXN
NDUFB4	MSN	MYL7	MYL7	NPEPPS	NID1	UCHL1	TXNRD1
NDUFS4	MYBPC3	NAMPT	NEBL	OXCT1	NID2	UGDH	UGDH
NDUFS6	MYH4	NANS	NES	P4HB	NPEPPS	UQCRH	UQCRH
NDUFV2	MYH6	NDUFA5	NID1	PDHA1	OXCT1		WARS
NID1	MYH7	NDUFA7	NID2	PDHB	PDHA1		XRCC5
NID2	NDUFA8	NDUFB9	NIPSNAP2	PDIA4	PDHB		NCAM1
NPEPPS	NDUFS6	NDUFS6	NOTCH2	PDLIM1	PDIA4		RPL17
NUCB2	NDUFV2	NEBL	NRAP	PDLIM5	PDLIM1		RPL26
P4HB	NID1	NID1	OGN	PEBP1	PDLIM5		RPS12
PAFAH1B1	NID2	NID2	OXCT1	PF4	PEBP1		RPS23
PAPPA	NPEPPS	NIPSNAP2	P4HB	PGK1	PF4		RPS27A
PCBP1	OGDHL	NUCB2	PCCB	PGM1	PGK1		UCHL1
PCBP2	PAFAH1B1	OGN	PDHA1	PHB	PGM1		HGF
PDIA4	PAPPA	P4HB	PDHB	PHB2	PHB		LAMA4
PDIA6	PCBP2	PDHA1	PDHX	PPIB	PHB2		LAMA5
PF4	PDIA4	PDHB	PDIA4	PRELP	PPIB		LAMC1
PFKM	PDIA6	PDHX	PDIA6	PRKCSH	PRELP		NID2
PFKP	PF4	PDIA4	PDK1	PTGDS	PRKCSH		TNC
PGD	PFKM	PDLIM1	PDLIM1	PVR	PTGDS
PGK1	PFKP	PF4	PF4	SCP2	PVR
PGM1	PGD	PFKM	PFKM	SEC31A	RASSF5
PLAT	PGK1	PFKP	PFKP	SERPINE1	RYR2
PLIN3	PGM1	PGD	PGD	SGCD	SCN5A
PMPCB	PLAT	PGK1	PGK1	SGCG	SDHA
PPIB	PMPCB	PGLS	PGM1	SLC25A3	SEC31A
PRDX1	PPIA	PGM1	PHGDH	SPARC	SERPINE1
PRDX2	PPIB	PHGDH	PLN	STMN1	SGCD
PRDX3	PRDX1	PMPCB	PMPCB	SUCLA2	SGCG
PRDX4	PRDX2	PPIA	PPIA	SUCLG1	SLC25A3
PRDX5	PRDX3	PPIB	PPIB	TCAP	SNTA1
PRKCSH	PRDX4	PPIF	PPIF	TGFBI	SPARC
PROS1	PRDX5	PRDX2	PRDX2	THBS1	SSBP1
PSAP	PRKAR2B	PRDX3	PRDX3	TIMP1	STMN1
PTGDS	PROS1	PRDX5	PRDX5	TMSB4X	SUCLA2
RAB10	PSAP	PRELP	PRELP	TNC	SUCLG1
RAB11B	PTGDS	PRKCSH	PRKCSH	TNNC1	SYNE1
RAB1A	RBP4	PRSS23	PRSS23	TNNI1	TCAP
RAB7A	RHOC	PSAP	PTGDS	TNNT2	TGFBI
RBP4	RYR2	PTGDS	PTMS	TPI1	THBS1
RCN1	SARS	PTMS	PYGB	TPM1	TIMP1
RHOC	SEC24C	RCN1	RCN1	TPM2	TMSB4X
SARS	SERPINE1	RHOC	RDX	TPM3	TNC
SEC22B	SERPINH1	S100A11	S100A1	TRIM63	TNNC1
SEC24C	SGCD	S100A6	S100A11	TTN	TNNI1
SEC31A	SGCG	SAMM50	S100A6	TUBB6	TNNT2
SERPINC1	SHMT2	SEC31A	SEC31A	TUFM	TPI1
SERPINE1	SP110	SELE	SELE	UBE2C	TPM1
SERPINH1	SPARC	SFRP4	SFRP4	UQCRC2	TPM2
SLC25A13	SRI	SGCD	SGCD	UQCRFS1	TPM3
SLC25A4	STIP1	SH3GLB1	SHMT2	VCAN	TRIM63
SPARC	SUCLA2	SHMT2	SMOC2	VTN	TTN
SPRYD4	SUCLG1	SMOC2	SOD1	VWF	TUBB3
SRI	SUCLG2	SOD1	SOD2	AIMP1	TUBB6
STIP1	TGFBI	SOD2	SPARC	ANP32A	TUFM
SUCLA2	THBS1	SP110	SPTAN1	DARS	UBE2C
SUCLG1	TIMP1	SPARC	SRI	EEF1A2	UQCRC2
SUCLG2	TKT	SRI	STMN1	EEF1B2	UQCRFS1
TGFBI	TMED9	STMN1	SUCLA2	EEF1D	USP28
THBS1	TMSB4X	SUCLA2	SUCLG1	PCBP1	VCAN
TIMM13	TNF	SUCLG1	SUCLG2	PGR	VTN
TIMM9	TNFRSF1B	SUCLG2	TALDO1		VWF
TIMP1	TNFSF10	TAGLN2	TGFBI
TKT	TNNC1	TALDO1	THBS1
TMED9	TNNI1	TGFBI	TIMP1
TNF	TNNT2	THBS1	TKT
TNFRSF1B	TPI1	TIMP1	TLN1
TNFSF10	TPM1	TKT	TMOD1
TPI1	TPM3	TLR3	TMSB10
UGDH	TPM4	TMSB4X	TMSB4X
UQCRC1	TUBB6	TNC	TNC
UQCRC2	TUFM	TNF	TNF
UQCRFS1	TXNIP	TNFRSF1B	TNFRSF1B
USMG5	UGDH	TNFSF10	TNFSF10
VCAN	VCAN	TNNC1	TNNC1
VPS29	VWF	TNNI1	TNNI1
VWF	WARS	TNNI3	TNNI3
WARS	ZYX	TNNT2	TNNT2
YBX3		TPI1	TPI1
CNN1		TPM1	TPM1
FLNC		TPM2	TPM2
MYBPC3		TPM3	TPM3
MYH6		TRIM55	TPM4
MYH7		TXNIP	TRIM55
MYL2		UGDH	UGDH
SGCD		UQCRFS1	VCAN
SGCG		UQCRQ	VTN
TMSB4X		VCAN	VWF
TNNC1		VTN	WARS
TNNI1		VWF	WDR1
TNNT2		WARS	CDH2
TRIM55		WDR1	CDH5
		CLIC1	DSP
		ITIH5	F2RL2
		LMAN2	ILK
		NOTCH2	JUP
		PDIA6	PDLIM5
		RDX	PKP2
		SEC24C
