# Supplementary material for: Network integration and modelling of dynamic drug responses at multi-omics levels
Source: Commun Biol. 2020 Oct 15;3:573. doi: 10.1038/s42003-020-01302-8 (PMC7567116; doi:10.1038/s42003-020-01302-8)
Supplement: Supplementary file 7 — Supplementary Data 5 [file 42003_2020_1302_MOESM7_ESM.xlsx]

## Sheet: Patient data
Patient data for chronic cardiotoxic and control cardiomyopathic patient groups
SID	Patient_group: 1=chronic cardiotox; 2=control	Year of birth	Sex	Sex, numerical	Lenght, cm	Weight, kg	BMI, kg/mm2	LVEF (ultrasound), %	LVEDD (ultrasound), mm	LVESD (ultrasound), mm	LV mass index, gm/m2	Cancer type	BreastCancer_Y/N	BloodCancer_Y/N	Lymphoma_Y/N	Start_chemo_date	Stop_chemo_date	LengthChemo (days)	Chemotherapeutic agents
10130	1	1958	female	2	182	95	29	44	55	43	93	Breast cancer	1	0	0	2013-11-29	2015-03-06	463	Doxorubicin, cyclophosphamide, trastuzumab
10132	1	1932	female	2	166	80	29	34	61	51	139	Breast cancer	1	0	0	2001-10-30	2001-12-11	43	Epirubicin, docetaxel
10188	1	1963	female	2	167	82	29	25	60	50	64	Breast cancer	1	0	0	2013-11-12	2014-01-14	64	Cyclophosphamide
10201	1	1959	female	2	170	74	26	23	66	59	106	Breast cancer	1	0	0	2016-06-04	2017-07-04	397	Doxorubicin, cyclophosphamide, everolimus, exemestane, taxotene
10204	1	1948	female	2	153	64	27	15	60	56	121	Breast cancer	1	0	0	1998-02-01	2001-02-01	1096	cyclophosphamide, letrozol
10206	1	1963	male	1	173	68	23	65	51	33	74	Chronic lymphatic leukemia	0	1	0	2014-01-27	2014-03-10	43	Doxorubicin, cyclophosphamide, vincristin, prednison
10217	1	1946	female	2	169	79	28	35	43	36	82	Adenocarcinoma uterus	0	0	0	2007-07-04	2007-09-20	79	Doxorubicin, cyclophosphamide, 5-fluorouracil (=5-FU)
523	2	1960	female	2	153	60	26	20	54	49	118	None	0	0	0	"-"	"-"	0	None
562	2	1964	female	2	177	92	29	20	54	40	98	None	0	0	0	"-"	"-"	0	None
534	2	1955	female	2	169	77	27	39	50	39	81	None	0	0	0	"-"	"-"	0	None
271	2	1944	female	2	169	73	26	22	80	73	183	None	0	0	0	"-"	"-"	0	None
686	2	1948	female	2	170	72	25	20	69	61	107	None	0	0	0	"-"	"-"	0	None
442	2	1941	female	2	152	69	30	26	60	54	X	None	0	0	0	"-"	"-"	0	None
397	2	1988	male	1	179	73	23	47	53	40	75	None	0	0	0	"-"	"-"	0	None
407	2	1964	female	2	163	73	28	39	48	39	125	None	0	0	0	"-"	"-"	0	None

## Sheet: Protein expression in biospies
Identifier	Peptide	Protein	Gene	686	534	271	442	407	397	523	562	10188	10201	10132	10130	10206	10217	10204		Cardio Control Patients
sp|Q02878|RL6_HUMAN	Q02878	RL6_HUMAN	RPL6	11.0936	11.3832	11.4754	10.603	11.2459	10.9491	11.1707	10.7474	11.2243	11.2866	11.2639	11.1142	10.6324	11.0717	11.2971		Chronic Cardiotoxic Patients
sp|P07339|CATD_HUMAN	P07339	CATD_HUMAN	CTSD	15.8239	15.5446	15.1173	15.9701	15.0824	14.7324	15.2349	15.9796	15.2913	15.6656	15.9935	16.0209	16.3743	15.7718	15.4257
sp|Q15327|ANKR1_HUMAN	Q15327	ANKR1_HUMAN	ANKRD1	11.4076	11.3758	12.2203	10.8698	10.4626	10.4052	11.7476	10.3119	11.1578	11.7265	11.7006	9.71236	7.72152	11.7577	11.8012
sp|P0CW24|PNM6A_HUMAN	P0CW24	PNM6A_HUMAN	PNMA6A	12.8136	11.5697	12.6247	11.7137	11.3952	11.8764	12.0496	12.5453	11.6785	11.4758	11.2853	11.8933	12.2918	11.6422	11.3223
sp|P51114|FXR1_HUMAN	P51114	FXR1_HUMAN	FXR1	NaN	0.243835	4.54729	4.56668	NaN	NaN	3.79578	NaN	4.99836	NaN	7.45921	7.91315	NaN	7.81444	NaN
sp|Q07020|RL18_HUMAN	Q07020	RL18_HUMAN	RPL18	11.0131	11.4912	11.2169	11.2349	11.3211	10.763	11.8104	9.32855	11.2719	10.5194	10.0108	9.80647	9.24445	10.866	11.0857
sp|P68871|HBB_HUMAN	P68871	HBB_HUMAN	HBB	17.4411	17.3079	17.121	17.2344	16.7721	16.6324	16.1279	16.5151	16.946	17.6746	16.4174	15.5336	15.4387	15.9729	17.0882
sp|Q9H2U2|IPYR2_HUMAN	Q9H2U2	IPYR2_HUMAN	PPA2	12.6779	12.4602	12.6755	12.5916	12.2756	13.3893	12.8216	13.4807	12.1181	11.5589	12.1222	12.8301	13.0364	12.4463	12.0903
sp|P07451|CAH3_HUMAN	P07451	CAH3_HUMAN	CA3	12.5514	10.084	6.6791	8.62902	8.99707	8.23487	9.54728	7.8327	10.1495	9.76507	11.2283	9.22383	6.24435	8.99175	10.7133
sp|P13073|COX41_HUMAN	P13073	COX41_HUMAN	COX4I1	16.0838	16.4996	15.8693	16.9067	16.7145	17.2175	16.8303	14.9272	15.9508	16.0702	16.1362	15.719	15.567	16.1433	16.1506
sp|O75489|NDUS3_HUMAN	O75489	NDUS3_HUMAN	NDUFS3	14.0652	14.3251	13.4337	14.4206	13.8637	14.5006	13.9997	15.5025	14.3671	14.1426	14.516	15.537	15.4759	14.3228	14.3667
sp|P11047|LAMC1_HUMAN	P11047	LAMC1_HUMAN	LAMC1	14.5247	14.2701	14.7916	13.9639	14.1396	14.8103	14.1715	14.2428	14.212	14.4779	14.3928	15.0955	14.8989	14.4855	14.0945
sp|Q9NR28|DBLOH_HUMAN	Q9NR28	DBLOH_HUMAN	DIABLO	2.53407	-0.506263	7.82598	10.6407	9.98324	9.45899	10.1892	8.23436	NaN	NaN	3.80913	5.48605	NaN	5.33816	9.51761
sp|P17987|TCPA_HUMAN	P17987	TCPA_HUMAN	TCP1	10.4675	11.3973	11.139	10.4719	11.1271	11.2661	11.2201	10.7924	11.3158	11.0535	11.1116	11.0268	11.7728	11.078	10.7512
sp|Q9Y235|ABEC2_HUMAN	Q9Y235	ABEC2_HUMAN	APOBEC2	10.4917	11.4517	11.2983	11.3161	10.9555	11.3216	10.9616	12.1278	11.3161	11.2536	11.4232	12.3918	12.1446	11.1843	11.1206
sp|P15088|CBPA3_HUMAN	P15088	CBPA3_HUMAN	CPA3	10.9398	8.81858	9.95388	10.5354	7.7959	9.03184	8.71478	11.4609	9.38327	10.6171	9.99085	11.3044	11.4847	10.6441	9.74102
sp|P05106|ITB3_HUMAN	P05106	ITB3_HUMAN	ITGB3	5.34654	9.388	5.60516	4.64562	10.074	10.064	4.079	5.73919	6.18848	6.70105	NaN	NaN	11.0261	NaN	-2.45599
sp|Q15366|PCBP2_HUMAN	Q15366	PCBP2_HUMAN	PCBP2	11.3432	9.88025	9.07225	10.6864	10.9781	10.178	11.1798	8.2646	9.42384	8.66629	9.1745	8.96965	7.21101	10.2234	10.5816
sp|Q07157|ZO1_HUMAN	Q07157	ZO1_HUMAN	TJP1	6.56861	8.45362	8.9154	9.1252	9.70102	9.50041	8.43057	8.59267	7.49184	NaN	10.0656	7.53382	5.61346	8.87284	10.0793
sp|P49207|RL34_HUMAN	P49207	RL34_HUMAN	RPL34	9.31238	7.94672	8.93044	9.1199	9.35855	8.98179	9.81098	7.52018	8.2091	7.72158	8.55722	7.85735	6.43627	8.5028	8.54367
sp|P52179|MYOM1_HUMAN	P52179	MYOM1_HUMAN	MYOM1	16.4528	16.2134	16.2655	15.6566	15.792	16.0804	16.1223	15.3505	15.9782	16.4145	16.088	16.3894	16.6693	16.0285	15.8467
sp|Q562R1|ACTBL_HUMAN	Q562R1	ACTBL_HUMAN	ACTBL2	8.84799	3.8092	0.972991	5.48649	4.75968	5.87692	4.30129	1.07634	3.53332	9.02986	5.91788	8.37575	12.1277	NaN	4.95404
sp|Q5XKP0|MIC13_HUMAN	Q5XKP0	MIC13_HUMAN	MIC13	10.8504	12.2995	12.1198	12.1952	11.8147	11.0509	12.3664	10.365	11.9377	11.5476	11.559	10.6931	10.7701	10.6232	12.194
sp|Q9NX40|OCAD1_HUMAN	Q9NX40	OCAD1_HUMAN	OCIAD1	9.08623	9.05796	10.344	9.4981	7.45861	7.39657	7.44014	9.4792	9.05391	9.54182	10.638	11.1109	10.6706	9.88266	7.55668
sp|Q16762|THTR_HUMAN	Q16762	THTR_HUMAN	TST	11.4281	11.5517	12.1927	11.6899	11.4878	12.0102	11.8726	11.5979	11.129	11.2689	11.2572	11.864	11.7429	11.5181	11.3164
sp|P09874|PARP1_HUMAN	P09874	PARP1_HUMAN	PARP1	11.9788	11.3689	9.9931	11.4665	10.7295	10.6767	10.2463	12.8058	11.479	12.2296	11.9174	13.4653	13.0749	11.6205	11.4012
sp|P49327|FAS_HUMAN	P49327	FAS_HUMAN	FASN	7.28396	6.47751	NaN	2.58699	4.22852	NaN	2.22237	NaN	5.96345	3.92785	NaN	3.83774	NaN	3.49951	9.89666
sp|P12109|CO6A1_HUMAN	P12109	CO6A1_HUMAN	COL6A1	14.2054	14.9682	14.4762	15.6704	15.7938	14.6771	15.3997	15.6921	15.2286	16.2055	15.9726	13.8445	14.1734	14.7288	15.7556
sp|P12694|ODBA_HUMAN	P12694	ODBA_HUMAN	BCKDHA	11.9991	12.0134	12.7347	11.8659	12.0924	11.8246	12.0163	12.81	11.7179	11.6983	12.2554	13.1066	12.6231	12.4206	11.8862
sp|Q5TC12|ATPF1_HUMAN	Q5TC12	ATPF1_HUMAN	ATPAF1	8.73007	8.81327	9.13816	9.15504	8.01929	9.04	8.6211	9.58553	8.47645	9.25224	8.81806	9.4447	9.46401	8.93549	8.48025
sp|Q9UPU5|UBP24_HUMAN	Q9UPU5	UBP24_HUMAN	USP24	8.7819	9.07553	10.3713	7.22003	6.92587	6.34677	8.46796	10.1472	7.45487	5.22091	8.48067	10.3611	10.4328	9.40672	8.0683
sp|Q9BRA2|TXD17_HUMAN	Q9BRA2	TXD17_HUMAN	TXNDC17	10.655	11.1555	11.0052	11.7561	11.742	11.9715	11.711	10.2455	10.8579	10.8604	10.9961	10.6557	10.4984	11.2804	11.4582
sp|P02768|ALBU_HUMAN	P02768	ALBU_HUMAN	ALB	16.4309	16.7496	17.6563	17.5905	17.9113	17.7769	17.1451	16.4748	16.5507	16.5445	17.5904	15.1761	15.2137	15.6035	17.5445
sp|P06858|LIPL_HUMAN	P06858	LIPL_HUMAN	LPL	9.86432	11.8532	11.0724	8.51895	9.0059	8.46326	9.81716	5.80269	8.67708	8.83494	9.28258	6.72481	6.58641	9.92499	9.11892
sp|Q02750|MP2K1_HUMAN	Q02750	MP2K1_HUMAN	MAP2K1	0.870893	7.65478	8.07941	6.93092	8.66694	8.66455	7.44359	2.97312	4.20908	NaN	7.24304	3.29046	2.67875	6.28809	7.2688
sp|P02144|MYG_HUMAN	P02144	MYG_HUMAN	MB	16.9222	18.1221	18.1057	17.6435	17.0269	17.7208	16.4635	17.7031	17.992	18.4692	17.8315	17.1541	17.3459	18.0577	17.9142
sp|Q96RQ3|MCCA_HUMAN	Q96RQ3	MCCA_HUMAN	MCCC1	11.977	12.5381	12.64	12.0776	12.2412	11.873	12.0934	12.6369	12.254	12.6375	12.2127	12.6149	12.9775	12.4413	12.3824
sp|Q9P2R7|SUCB1_HUMAN	Q9P2R7	SUCB1_HUMAN	SUCLA2	14.5585	13.831	14.8479	14.8409	14.2747	14.6787	14.4993	14.8261	14.3135	14.7617	14.5582	15.1058	15.051	14.7978	14.5878
sp|P22830|HEMH_HUMAN	P22830	HEMH_HUMAN	FECH	9.85914	9.8739	11.1121	11.5464	11.2116	10.9108	11.4276	7.84557	9.96964	10.5565	9.85368	9.39193	9.22782	9.19834	9.93338
sp|P26373|RL13_HUMAN	P26373	RL13_HUMAN	RPL13	11.0708	11.8048	11.7417	10.9108	11.2695	11.3423	11.2611	8.11871	11.6257	10.7754	11.3239	10.4431	10.435	11.3078	11.4401
sp|Q16698|DECR_HUMAN	Q16698	DECR_HUMAN	DECR1	16.4797	16.616	17.4181	16.2419	16.2791	16.9076	16.2398	16.584	16.3498	16.4532	16.4852	17.0752	17.0825	17.1162	16.6012
sp|P55268|LAMB2_HUMAN	P55268	LAMB2_HUMAN	LAMB2	12.9521	12.9107	13.7342	12.7516	12.6034	13.3746	13.0856	13.5404	12.8312	12.9426	13.0781	13.2571	13.1444	13.0105	12.1175
sp|P02671|FIBA_HUMAN	P02671	FIBA_HUMAN	FGA	12.4962	14.3692	14.5582	13.1352	15.7595	16.0538	13.5954	12.2733	12.8262	12.8948	14.3876	12.4269	16.5726	12.5033	13.1061
sp|P40926|MDHM_HUMAN	P40926	MDHM_HUMAN	MDH2	16.5669	16.9579	17.2824	17.2351	16.6047	17.4834	16.699	17.7309	16.7087	17.2751	17.062	18.1516	17.7051	17.6593	17.3113
